# Supplementary material for: The oral drug obeldesivir protects nonhuman primates against lethal Ebola virus infection
Source: Sci Adv. 2025 Mar 14;11(11):eadw0659. doi: 10.1126/sciadv.adw0659 (PMC11908469; doi:10.1126/sciadv.adw0659)
Supplement: Supplementary file 2 — Data S1 [file sciadv.adw0659_data_s1.zip]

Archive with 1 entries (1 files):
- adw0659_data_s1.xlsx
