# Supplementary material for: The oral drug obeldesivir protects nonhuman primates against lethal Ebola virus infection
Source: Sci Adv. 2025 Mar 14;11(11):eadw0659. doi: 10.1126/sciadv.adw0659 (PMC11908469; doi:10.1126/sciadv.adw0659)
Supplement: Supplementary file 2 — Data S1 [file sciadv.adw0659_data_s1.zip › adw0659_data_s1.xlsx]

## Sheet: Data S1 BOTH FC
Probe Name	NS Probe ID	Class Name	Analyte Type	10 : ODV vs. 10 : Control	10 : ODV Survivor vs. 10 : Control	10 : ODV Fatal vs. 10 : Control	07 : ODV vs. 07 : Control	07 : ODV Survivor vs. 07 : Control	07 : ODV Fatal vs. 07 : Control	04 : ODV vs. 04 : Control	04 : ODV Survivor vs. 04 : Control	04 : ODV Fatal vs. 04 : Control	01 : ODV vs. 01 : Control	01 : ODV Survivor vs. 01 : Control	01 : ODV Fatal vs. 01 : Control	00 : ODV vs. 00 : Control	00 : ODV Survivor vs. 00 : Control	00 : ODV Fatal vs. 00 : Control
ABCB1	NM_001032887.1:290	Endogenous	mRNA	-1.11	-1.31	-1.34	-1.07	-1.47	1.18	1	1.52	1.32	1	1.43	1.72	1	-1.11	-1.05
ABL1	XM_005580623.1:1470	Endogenous	mRNA	1	-1.54	-1.64	1	1.16	1	1	1	1	1	1	1	1	1	1
ADA	XM_001109908.2:1305	Endogenous	mRNA	-1.14	1.18	3.38	-1.02	1.25	1.48	-1.22	-1.33	-1.07	-1.17	-1.29	1.09	-1.28	-1.23	1.06
AGER	NM_001205117.1:232	Endogenous	mRNA	1	1	1	1	1	1	1	1	1	1	1	1	1	1	1
AHR	XM_005550046.1:1361	Endogenous	mRNA	1.46	-1.11	1.28	1.75	2.28	3.69	1.35	-1.16	1.21	-1	-1.13	1.15	1.03	1.1	1.47
AICDA	XM_005570042.1:942	Endogenous	mRNA	-1.04	1	1	1	-1.48	-1.48	1	-1.84	-1.84	1	-1.34	-1.34	1	1	1
AIRE	XM_001103602.2:288	Endogenous	mRNA	1	1	1	1	1	1	1	1	1	1	1	1	1	1	1
AKT3	XM_005539655.1:300	Endogenous	mRNA	1.38	2.17	1.64	-1.76	1.34	1.38	-1.13	1.12	1.09	1.32	1.11	1.18	-1.14	1.11	1.12
ALOX12	XM_001104192.2:1410	Endogenous	mRNA	1	1	1	1	1	1	1	1	1	1	1	1	1	1	1
ALOX15	XM_001094627.2:1345	Endogenous	mRNA	1.21	1.39	4	1.16	-1.41	1.83	1.04	-2.34	1.82	1.44	-2.13	1.56	1.04	-2.17	-1.37
ALOX5	XM_005565109.1:700	Endogenous	mRNA	-2.04	-6.21	-9.26	-1.4	-2.17	-2.67	-1.09	1	1	-1.05	1.09	1	-1.01	1.13	1.26
ANP32B	XM_005581222.1:1225	Endogenous	mRNA	-1.37	-1.34	-1.55	-1.51	1.2	1.38	-1.07	-1.07	-1.09	-1.18	1.01	1.22	-1.26	1.11	1.27
APOE	XM_005589553.1:498	Endogenous	mRNA	-1.48	-1.87	-1.63	-1.11	1.11	1.12	-1.05	1.21	1	1	-1.41	-1.46	-1.15	1.45	1.4
APP	XM_002803170.1:1684	Endogenous	mRNA	-1.72	-2.93	-3.24	-1.87	-1.49	-1.65	-1.06	-1.17	1.1	-1.17	-1.42	-1.2	1.02	-1.15	1.03
AREG	XM_001101978.2:405	Endogenous	mRNA	-1.11	1	1	1	1	1	1	1	1	1	1	1	1	1	1
ARG1	XM_005551843.2:1022	Endogenous	mRNA	-1	-1.16	-1.52	1	-1.21	-1.39	1	1.22	1	1	1.21	1	1	1.05	-1.07
ARG2	NM_001261253.1:529	Endogenous	mRNA	-1.28	-3.45	-2.38	-2.4	-4.67	-8.45	1.09	1.27	1.13	-1	1.24	-1.43	-1.05	1.27	1.34
ARHGDIB	XM_005570240.1:356	Endogenous	mRNA	1.13	-1.07	-1.02	-1.78	1.05	1.14	-1.12	-1.01	-1.01	-1.19	1.03	1.05	-1.11	1.05	1.16
ATF2	XM_005573535.1:1606	Endogenous	mRNA	-1.1	1.14	-1.15	1.14	1.2	1.09	-1.26	1.05	1.22	-1.18	-1.28	-1.02	1.03	-1.07	1.1
ATG10	XM_001111368.2:405	Endogenous	mRNA	1	1	1	-1.02	1	1	1	1.03	1	1	-1.1	-1.22	1	1.05	1
ATG12	XR_010348.2:619	Endogenous	mRNA	-1.4	-1.45	-1.36	-1.28	-1.18	-1.35	-1.03	-1.07	-1.05	1.08	-1.06	1.02	-1.12	-1.01	1.1
ATG16L1	XM_005574649.1:1754	Endogenous	mRNA	-1	-1.31	-1.4	-1.12	1	1	1	-1.28	-1.5	1	-1.31	-1.13	1	1.15	1.49
ATG5	XM_005552246.1:766	Endogenous	mRNA	-1.29	-1.46	-1.44	-1.49	1.15	-1.07	-1.03	-1	1.17	-1.38	1.06	1.31	1.08	1.04	1.05
ATG7	NM_001265972.1:136	Endogenous	mRNA	-1.34	-1.44	-1.33	-1.54	-1.7	-1.71	-1.03	1.01	-1.04	1.16	1.03	1.1	-1.32	1.24	1.42
ATM	XM_002799779.1:7160	Endogenous	mRNA	1.66	2.89	3.53	1.4	2.02	2.59	1.21	-1.16	1	-1.07	1.02	1.04	1.06	1.12	1.41
B2M	NM_001047137.1:25	Endogenous	mRNA	-1.12	-1.12	-1.08	-1.72	-1.72	-2.4	-1.15	1.1	1.16	-1.34	-1.03	1.03	-1.13	1.01	1.22
B3GAT1	XM_005580225.1:1057	Endogenous	mRNA	1	1	1	1	1	1	1	1	1	1	1	1	1	1	1
BAD	XM_005577426.2:425	Endogenous	mRNA	1	1	1	1	1	1	1	1	1	1	1	1	1	1	1
BATF	XM_005561820.1:826	Endogenous	mRNA	-2.69	-2.37	-3.18	-1.58	-2.27	-2.17	1	1.15	1.03	1.03	1.15	-1.15	-1.19	-1.12	-1.24
BATF3	XM_005540791.1:296	Endogenous	mRNA	-2.99	-4.62	-1.29	-1.03	1.08	-1.16	1	-1.06	1.2	1.05	-1.1	1.3	1.11	-1.08	1.61
BAX	XM_005589832.1:340	Endogenous	mRNA	-1.31	-1.64	-1.39	-1.02	1.07	1.26	-1.15	-1.14	-1.2	-1.41	-1.2	-1.05	-1.19	1.03	1.1
BCAP31	XM_005594916.1:648	Endogenous	mRNA	1.22	-1.58	-1.27	-1.14	-1.17	1.24	-1.18	-1.2	-1.07	1.29	-1.15	1.18	-1.55	1.06	1.41
BCL10	XM_005542846.1:722	Endogenous	mRNA	-1.4	1.11	-1.2	-1.33	-1.67	-1.64	-1.16	-1.29	-1.3	1.17	1.02	1.03	-1.2	1.02	-1.17
BCL2	XM_005586524.1:612	Endogenous	mRNA	1.26	1.57	1.92	1.12	1.36	1.8	1	-1.12	1.06	-1.03	1.44	1.28	-1.05	1.4	1.69
BCL2L1	XM_005568633.1:727	Endogenous	mRNA	1.97	1.9	5.67	-1.07	1.06	3.06	1.63	-1.24	2.4	1.3	-1.8	1.23	1.65	-1.29	1.37
BCL2L11	XM_005575254.1:1742	Endogenous	mRNA	-1.23	-1.19	-1.25	1.02	-1.12	-1.1	1.06	-1.24	1.06	-1.3	-1.15	1.09	-1.1	-1.01	1.17
BCL3	XM_001109319.2:329	Endogenous	mRNA	-1.83	-1.46	-1.59	-2.36	-1.88	-4.88	-1.28	1.59	1.56	-1.87	1.36	1.42	-1.21	1.12	1.4
BCL6	XM_005545439.1:791	Endogenous	mRNA	-1.45	-1.19	-1.11	-1.93	-3.36	-7.36	-1.26	1.52	1.55	-1.19	1.1	-1.02	-1.64	1.01	1.22
BID	XM_002798280.1:1164	Endogenous	mRNA	-1.68	-2.45	-1.99	-2.03	-1.35	-1.28	-1.22	-1.24	1.11	-1.22	-1.41	-1.09	-1.12	-1.21	1.14
BIRC2	XM_005579457.1:1941	Endogenous	mRNA	-1.14	-1.06	-1.1	-2.19	-1.42	-1.36	-1.13	1.11	1.16	-1.3	1.14	1.23	-1.19	1.17	1.18
BLK	XM_005562580.1:711	Endogenous	mRNA	-1.12	1.02	1	1	-1.63	-2	1.07	-1.62	-2.19	-1.08	-1.04	-1.34	-1.19	-1.04	-1.31
BLNK	XM_001100700.2:975	Endogenous	mRNA	-1.61	-1.44	-2.56	-1.5	1.01	1.2	-1.19	-1.37	-1.68	-1.14	-1.01	-1.73	-1.17	-1.09	-1.15
BST2	NM_001161666.1:64	Endogenous	mRNA	-1.61	-1.67	-1.78	-1.99	-2.51	-3.3	-1.28	-1.01	1.53	-1.15	1.36	2.05	-1.19	1.36	2.37
BTK	XM_002806330.1:1175	Endogenous	mRNA	1.05	1.08	-1.49	1.07	-1.34	-1.9	1.2	-1.43	-1.53	1.14	-1.63	-1.16	-1.35	-1.11	-1.11
BTLA	XM_005548166.1:1134	Endogenous	mRNA	1.08	1	1	1	-1.31	1.02	1.18	-1.52	-1.39	-1.21	-1.39	-1.48	1.07	1.17	1.04
C10orf54	XM_015456211.1:333	Endogenous	mRNA	-1.43	-1.49	1.09	-1.83	-1.94	-2.34	-1.12	1.17	1.31	-1.18	-1.01	1.12	-1.35	1.05	1.12
C14orf166	XM_005561255.1:269	Endogenous	mRNA	-1.24	-1.53	-1.36	-1.58	1.25	1.21	-1.13	-1.33	-1.16	-1.22	-1.1	-1.02	-1.11	-1.02	1.13
C1QA	XM_001101933.2:476	Endogenous	mRNA	-1.73	-9.17	-6.13	-1.12	1	1.17	1	1	1	1	1	1	1	1	1
C1QB	XM_005544500.1:562	Endogenous	mRNA	-1.83	-12.06	-5.02	-1.13	-3.01	-2.61	-1.1	-1.68	-1.91	-1.07	-2.13	-2.03	-1.16	-1.53	-1.37
C1QBP	XM_001100940.2:544	Endogenous	mRNA	-1.04	1.19	-1.32	-1.07	1.14	1.08	1.42	-1.26	-1.7	-1.05	-1.24	-1.3	1.17	-1.18	-1.34
C1R	XM_005570002.1:888	Endogenous	mRNA	-1.09	1	1	1	1	1	1	1	1	1	1	1	1	1	1
C1S	XM_005570001.1:1386	Endogenous	mRNA	1	1	1	1	1	1	1	1	1	1	1	1	1	1	1
C2	XM_005553451.1:1121	Endogenous	mRNA	-1.43	-4.58	-3.62	1	-1.93	-1.93	-1.03	1	1	1	1	1	1	1	1
C3	XM_001091921.2:3510	Endogenous	mRNA	-2.34	1	1	1	1	1	1	1	1	1	1	1	1	1	1
C3AR1	XM_001113373.1:564	Endogenous	mRNA	-4.74	-11.61	-7.46	-4.97	-7.4	-5.96	1.22	-1.38	1.1	1.04	-1.23	1.44	1.19	-1.37	1.13
C4A	XM_002805966.1:1627	Endogenous	mRNA	-1.38	-1.81	-1.37	-1.68	-1.9	-2.54	1	1.27	1	1.03	1.12	1.2	1	-1.37	1.18
C4B	XM_005553435.1:1550	Endogenous	mRNA	-1.52	-1.15	-1.89	1	1	1	1	1.19	1	1	1.14	1	1	-1.17	-1.17
C4BPA	XM_005540679.1:1299	Endogenous	mRNA	-1.14	1	1	1	1	1	1	1	1	1	1	1	1	1	1
C5	XM_001095750.2:2285	Endogenous	mRNA	-1.01	1.11	1	1	1	1	1.12	1	1	1.05	1.02	1	1.12	1.03	1
C5AR1	XM_005589697.2:1207	Endogenous	mRNA	-1.83	-4.6	-2.83	-2.88	-4.58	-4.02	1.15	-1.31	1.11	-1.11	-1.33	1.26	-1.35	-1.41	1.19
C6	XM_005556795.1:1299	Endogenous	mRNA	1	1	1	1	1	1	1	1	1	1	1	1	1	1	1
C7	XM_001085533.2:555	Endogenous	mRNA	-1.09	-1.22	-1.22	1	1	1	1	1	1	1	1	1	1	1	1
C8A	XM_001114403.1:1445	Endogenous	mRNA	1	1	1	1	1	1	1	1	1	1	1	1	1	1	1
C8B	XM_001114456.2:215	Endogenous	mRNA	1	1	1	1	1	1	1	1	1	1	1	1	1	1	1
C8G	XM_001117839.1:233	Endogenous	mRNA	1	1	1	1	1	1	1	1	1	1	1	1	1	1	1
C9	XM_001084671.2:595	Endogenous	mRNA	-1.1	1	1	1	1	1	1	1.05	1	1	1	1	1	1	1.02
CAMP	NM_001033509.1:87	Endogenous	mRNA	-2.37	-5.57	-5.19	-2.1	-4.48	-10.17	1.01	2.3	2.15	-1.71	1	-1.33	-1.52	1.1	-1.19
CARD9	XM_001095549.2:1126	Endogenous	mRNA	-1.01	-3.48	-2.29	1.02	-1.89	-1.81	-1.02	-1.22	1.25	1.07	-2.32	-1.94	1	-1.44	-1.15
CASP1	XM_001094943.2:1600	Endogenous	mRNA	-1.34	-1.68	-1.41	-2.09	-3.29	-5.2	-1.35	-1.55	1.13	-1.11	-1.71	1.17	-1.18	-1.41	1.41
CASP10	XM_001097804.2:1184	Endogenous	mRNA	1.04	-1.45	-1.89	-1.73	-2.1	-2.99	-1.51	-1.16	-1.56	1.05	-1.16	-1.46	-1.13	1.1	-1.37
CASP2	XM_001087704.2:405	Endogenous	mRNA	-1.48	1.32	1.22	1.21	1.34	1.46	-1.16	-1.17	-1.11	1.1	1.38	1.45	-1.92	-1.05	-1.14
CASP3	NM_001284835.1:670	Endogenous	mRNA	1.03	-1.98	-1.48	-1.64	-1.38	-1.39	-1.07	-1.19	1.02	1	-1.25	-1.11	-1.31	-1.16	1.04
CASP8	XM_001091080.2:375	Endogenous	mRNA	1.3	2.13	1.96	-1.95	1.29	1.13	-1.1	-1.03	-1.07	1.04	1.17	1.21	-1.2	1.14	1.18
CCBP2	XM_005546797.1:911	Endogenous	mRNA	1	1	1	1	1	1	1	1	1	1	1	1	1	1	1
CCL1	NM_001032849.1:166	Endogenous	mRNA	-1.09	1	1	1	1	1	1	1	1	1	1	1	1	1	1
CCL11	NM_001032874.1:160	Endogenous	mRNA	1	1	1	1	1	1	1	1	1	1	1	1	1	1	1
CCL13	XM_001113462.2:177	Endogenous	mRNA	-1.14	-1.39	-1.58	-1.18	-1.48	-1.52	1	1.09	1	1	1	1	1	1.05	-1.02
CCL15	XM_002800380.1:156	Endogenous	mRNA	1.01	1	1	1	1	1	1	1	1	1	1	1	1	1	1
CCL16	XM_001112513.2:87	Endogenous	mRNA	1	1	1	1	1	1	1	1	1	1	1	1	1	1	1
CCL17	XM_005592031.1:385	Endogenous	mRNA	1	1	1	1	1	1	1	1	1	1	1	1	1	1	1
CCL18	NM_001032853.1:14	Endogenous	mRNA	-1.12	-2.01	-2.01	1	1	1	1	1	1	1	1	1	1	1	1
CCL19	NM_001032959.1:58	Endogenous	mRNA	-1.13	-3.71	-3.71	-1.17	1	1	1	1	1	1	1	1	1	1	1
CCL2	NM_001032821.1:187	Endogenous	mRNA	-4.17	-5.45	-9.68	-1.85	1	1	1	1	1	1	1	1	1	1	1
CCL20	NM_001032854.1:28	Endogenous	mRNA	-1.15	-3	-3.11	-1.07	-1.34	-1.56	1	1	1	1	1	1	1	1	1
CCL21	NM_001032855.1:97	Endogenous	mRNA	1	1.06	1	1	1	1	1	1	1	1	1	1	1	-1.17	-1.17
CCL22	XM_005592030.1:806	Endogenous	mRNA	-1.03	1	1	1	1	1	1	1	1	1	1	1	1	1	1
CCL23	NM_001032946.1:225	Endogenous	mRNA	-2.29	-5.84	-14.74	-1.11	1.13	1	1	1	1	1	1	1	1	1	1
CCL24	NM_001194459.1:124	Endogenous	mRNA	1	1.05	1	1	1	1	1	1	1	1	1	1	1	1.02	1
CCL26	XM_001109808.2:20	Endogenous	mRNA	1	1	1	1	1	1	1	1	1	1	1	1	1	1	1
CCL3	NM_001034200.1:124	Endogenous	mRNA	-5.71	-6.97	-7.28	-2.49	-2.21	-1.38	1	1.03	1	1.03	-1.3	1.14	-1.1	-1.21	-1.01
CCL4	XM_005583502.1:354	Endogenous	mRNA	1.04	-1.05	1.28	1.12	1.03	1.28	1.03	1.51	1.44	-1.04	-1.5	-1.05	-1.03	1.4	1.82
CCL5	NM_001032850.1:170	Endogenous	mRNA	2.38	2.1	2	-1.01	1.6	1.63	-1.03	-1.04	-1.08	-1.23	-1.07	1.44	-1.08	-1.02	-1.41
CCL7	XM_001113381.2:78	Endogenous	mRNA	-1.36	-1.52	-1.46	1	-1.63	-1.93	1	1.15	1	1	1.13	1	1	1.02	1
CCL8	NM_001032851.1:42	Endogenous	mRNA	-1.51	-1.88	-2.86	-1.33	1	1	1	1	1	1	1	1	1	1	1
CCND3	XM_005553014.1:1367	Endogenous	mRNA	-1.18	-2.36	-2.83	-1.64	-1.31	-1.47	-1.07	1.05	1.16	-1.05	1.12	1.19	-1.14	1.15	1.27
CCR1	NM_001032858.1:466	Endogenous	mRNA	-1.59	-4.29	-4.44	-1.26	-2.3	-4	-1.09	-1.19	1.02	1.1	-1.31	-1.88	-1.25	-1.46	-1.79
CCR10	XM_001111554.2:94	Endogenous	mRNA	1	1	1	1	1	1	1	1	1	1	1	1	1	1	1
CCR2	NM_001032806.1:40	Endogenous	mRNA	1.54	1.79	1.36	-1.11	-1.71	-1.82	1.02	-1.41	-1.16	1.07	-1.39	-1.42	-1.2	1.02	1.06
CCR3	NM_001047140.1:543	Endogenous	mRNA	1.42	1.39	1.3	2.02	2.16	1.87	1.9	1.68	1.08	2.21	1.96	1.35	1.93	2.34	-1.08
CCR4	XM_005545534.1:830	Endogenous	mRNA	1.42	1.64	1.12	1.36	-1.24	-2.19	1.18	-1.17	-1.98	1.37	-1.09	-1.7	1.45	1.14	-1.81
CCR5	XM_005546902.1:1188	Endogenous	mRNA	-1.13	-1.31	-3.78	1.13	1.06	-1.29	-1.24	-1.02	-1.83	-1.06	-1.22	-1.06	-1.14	-1.24	-1.32
CCR6	NM_001032935.1:85	Endogenous	mRNA	1	1	1	1	1.15	1.02	1.04	1.1	-1.06	-1.26	-1.28	-1.35	-1.14	-1.1	1.01
CCR7	NM_001032884.1:178	Endogenous	mRNA	-1.38	1.84	1.59	1.17	1.14	1.49	1.03	1.34	1.31	-1.03	1.58	1.78	-1.33	1.43	1.93
CCR8	XM_001084047.2:863	Endogenous	mRNA	-1.01	1	1	1	1	1	1	1	1	1	1	1	1	1	1
CCRL1	XM_005545781.1:1286	Endogenous	mRNA	1	1	1	1	1	1	1	1	1	1	1	1	1	1	1
CCRL2	XM_001103165.2:488	Endogenous	mRNA	-1.05	-1.16	-1.21	-3.16	-3.17	-7.91	-1.13	1.66	1.61	-1.01	1.45	1.01	-1.31	1.05	1.7
CD14	NM_001130433.1:517	Endogenous	mRNA	-2.26	-4.9	-6.82	-2.62	-1.71	-1.59	1.41	1.49	1.99	1.04	-1.49	-1.32	-1.23	-1.05	-1
CD160	XM_005542122.1:545	Endogenous	mRNA	-1.04	-1.28	-1.28	1	1	1	1	1.13	1	1	1	1	1	1	1
CD163	XM_001118361.2:1059	Endogenous	mRNA	-2.59	-5.51	-3.7	-1.58	-2.33	-1.43	-1.12	-1.26	1.87	-1.41	1.14	3.29	-1.03	-1.07	2.39
CD164	XM_005551554.1:345	Endogenous	mRNA	-1.61	-1.91	-1.76	-2.27	-1.84	-2.26	-1.47	1.03	1.29	1.25	1.14	1.36	-1.33	1.07	1.73
CD19	XM_001103043.2:655	Endogenous	mRNA	-1.18	-1.25	-3.04	-1.08	-1.52	-1.92	-1.32	-2.42	-4.9	-1.49	-1.83	-3.18	-1.42	-1.86	-2.74
CD1A	XM_005595551.1:2397	Endogenous	mRNA	1	1	1	1	1	1	1	1	1	1	1	1	-1.02	1	1
CD1B	XM_005541341.1:1155	Endogenous	mRNA	1	1	1	1	1	1	1	1	1	1	1	1	1	1	1
CD1C	XM_005595545.2:1489	Endogenous	mRNA	1.85	2.7	1.71	1.12	-1.85	-2.06	-1.1	-3.26	-3.32	-1.11	-2.24	-2.49	-1.08	-2.32	-2.33
CD1D	NM_001033114.1:910	Endogenous	mRNA	-1.75	-3.1	-2.65	-1.31	-2.24	-2.09	-1.01	-1.25	-1.18	-1.26	-1.47	1.09	-1.01	-1.1	1.27
CD1E	XM_005541337.1:1660	Endogenous	mRNA	-1	1	1	1	1	1	1	1	1	1	1	1	1	1	1
CD2	NM_001283777.1:636	Endogenous	mRNA	1.03	2.22	2.73	1	2.55	3.16	-1.25	1.32	1.64	-1.58	1.56	2.02	-1.5	1.45	1.57
CD207	XM_005575643.2:659	Endogenous	mRNA	-1.05	-1.52	-2.07	-1.03	-1.6	-1.93	1	1.31	1	1	1	1	1	-1.09	-1.14
CD209	NM_001032870.1:169	Endogenous	mRNA	-1.09	-4.81	-4.81	1	1	1	1	1	1	1	1	1	1	1	1
CD22	XM_001111493.1:2450	Endogenous	mRNA	-1.01	1.36	-1.46	-1.18	-2.26	-2.97	-1.33	-2.58	-3.48	-1.53	-1.48	-2.37	-1.23	-1.78	-2.33
CD24	XM_005552236.1:484	Endogenous	mRNA	2.52	-1.88	-1.88	1.87	-3.6	-4.29	2.04	-5.1	-6.67	3.36	-4.34	-5.52	2.16	-3.65	-4.96
CD244	XM_001117630.2:205	Endogenous	mRNA	-1.09	1	1	1.02	1.79	3.65	-1.11	1.07	1.43	-1.12	-1.2	1.5	-1.04	1.1	1.33
CD247	NM_001077423.1:191	Endogenous	mRNA	1.63	2.07	1.92	1.22	2.22	3.66	-1.11	1.21	1.15	1.15	1.31	1.85	-1.2	1.57	1.91
CD27	XM_001104337.2:745	Endogenous	mRNA	1.2	4.89	4.87	1.18	1.91	1.91	-1.1	1.08	-1.41	-1.18	-1.04	-1.48	-1.43	1.39	1.09
CD274	NM_001083889.1:505	Endogenous	mRNA	-1.79	-1.58	-1.62	-2.27	-3.96	-9.72	-1.64	1.18	1.03	-1.22	-1.2	-1.01	1.2	-1.06	-1.26
CD276	XM_005559999.1:1517	Endogenous	mRNA	1	1	1	1	1	1	1	1	1	1	1	1	1	1	1
CD28	NM_001042641.2:145	Endogenous	mRNA	1.66	2.33	1.63	1.01	1.97	2.6	1.05	1.43	1.45	1.57	1.06	1.25	1.22	1.16	1.54
CD34	XM_005540699.1:669	Endogenous	mRNA	-1.51	1	1	1	1	1	1	1	1	1	1	1	1	1	1
CD36	NM_001032913.1:1240	Endogenous	mRNA	-1.45	-10.29	-10.29	1	-8.81	-10.08	1	-7.21	-8.4	1	-7.37	-8.34	1	-6.65	-7.79
CD38	XM_005554514.1:1197	Endogenous	mRNA	-1.37	-1.26	-1.67	-2.06	1.37	1.7	-1.4	1.17	1.43	-1.03	1.23	1.83	-1.31	1.15	1.57
CD3D	NM_001287688.1:129	Endogenous	mRNA	1.08	2.91	2.6	-1.18	1.54	1.76	-1.2	-1.26	-1.2	-1.18	1.13	1.24	-1.11	1.1	1.09
CD3E	NM_001283615.1:236	Endogenous	mRNA	1.46	3.38	2.87	-1.37	1.73	2.47	-1.1	1.15	1.19	-1.06	1.24	1.46	-1.13	1.35	1.56
CD3EAP	XM_005589588.1:676	Endogenous	mRNA	1	1	1	1	1	1	1	1	1	1	1	1	1	1	1
CD3G	NM_001283910.1:263	Endogenous	mRNA	1.44	5.97	5.35	-1.02	1.48	1.79	-1.01	-1.05	1.14	1.09	1.14	1.26	-1.31	1.05	1.28
CD4	NM_001042662.1:796	Endogenous	mRNA	1	-1.4	-1.4	1	1	1.41	1	1	1.2	1	1	1	1	1.06	1.21
CD40	XM_001104255.1:180	Endogenous	mRNA	-1.36	-1.4	-1.4	1	1.52	1	-1	1.2	-1.14	-1.17	1.14	-1.6	-1.23	1.29	-1.25
CD40LG	NM_001032839.1:669	Endogenous	mRNA	1.51	2.08	1	-1.17	1.34	1.5	-1.05	-1.01	-1.09	1.42	-1	-1.22	-1.18	1.2	1.32
CD44	XM_005578207.1:1153	Endogenous	mRNA	-1.56	-3.06	-2	-1.13	-1.94	-1.88	1.21	-1.07	1.32	1.23	-1.04	1.03	1.3	-1.14	-1.02
CD46	NM_001195746.1:225	Endogenous	mRNA	1.36	1.36	1.45	-1.12	-1.22	-1.18	-1.06	-1.08	1.01	1.3	-1.14	-1.05	-1.07	1.12	1.32
CD47	XM_005548232.2:858	Endogenous	mRNA	-1.05	-1.66	-1.56	-1.22	-1.86	-2.36	1.05	-1.47	-1.36	1.14	-1.37	-1.29	1.03	-1.29	-1.13
CD48	XM_005541239.1:597	Endogenous	mRNA	-1.72	-1.65	-1.19	-1.58	-1.33	-1.27	-1.08	-1.01	1.11	-1.28	1.01	1.18	-1.26	1.12	1.38
CD5	XM_005578865.1:1771	Endogenous	mRNA	1.06	2.24	1.88	1.09	1.12	1.26	-1.01	1.08	1.05	-1	-1.37	-1.05	-1.05	1	-1.16
CD53	XM_005542401.1:734	Endogenous	mRNA	-1.31	-1.15	-1.48	-1.59	-1.68	-2.36	-1.29	1.01	-1	-1.31	1.01	1.01	-1.09	1.13	1.14
CD55	XM_005540684.1:827	Endogenous	mRNA	-1.25	-3.22	-5.23	-1.4	-2.92	-3.7	1.21	-1.02	1.06	1.48	1.06	1.02	1.16	-1.07	1.17
CD58	XM_001112756.1:404	Endogenous	mRNA	-1.01	-1.31	-1.26	-1.44	-1.32	-1.41	1.13	-1.14	1	-1.37	-1.09	-1.12	-1.04	-1.13	-1.12
CD59	XM_005578241.1:812	Endogenous	mRNA	-2.4	-7.65	-10.32	-1.97	-1.38	-1.27	-1.35	-1.13	1.18	-1.4	-1.29	1.1	-1.18	1.04	1.7
CD6	XM_002799538.1:945	Endogenous	mRNA	1.27	3.55	3.74	1.24	1.16	1.53	-1.02	-1.05	1.06	-1.25	-1.09	1.06	-1.13	-1.1	1.24
CD68	XM_005582776.1:980	Endogenous	mRNA	-2.23	-4.14	-1.63	-1.91	-1.72	1	-1.09	-1.89	-1.01	-1.56	-2.03	-1.02	-1.52	-1.8	1.42
CD69	XM_005570089.2:434	Endogenous	mRNA	-1.25	1.99	1	1.01	-1.43	-1.08	1	-1.06	-1.41	1	1.17	1.37	1	1.69	1.71
CD7	XM_001113810.2:180	Endogenous	mRNA	-1.02	2.44	2.64	-1.57	2.13	3.28	1	1.24	1.59	-1.02	1.48	2.24	-1.52	1.43	1.86
CD70	XM_005587716.1:256	Endogenous	mRNA	1	1	1	1.15	1	1	1	1	1	1	1	1	1	1	1
CD74	XM_001099491.2:702	Endogenous	mRNA	1.26	1.29	2.75	1.07	1.18	1.25	-1.23	-1.71	-1.73	-1.29	-1.58	-1.37	-1.41	-1.53	-1.35
CD79A	XM_005589419.1:281	Endogenous	mRNA	-1.23	-1.07	-1.07	1.03	-1.03	-1.35	-1.41	-1.57	-2.75	-1.24	-1.42	-2.23	-1.73	-1.48	-1.88
CD79B	XM_005584687.1:260	Endogenous	mRNA	-1.43	1.12	1.07	-1.28	1.52	1.03	-1.31	-1.41	-2.28	1.05	-1.23	-1.86	-1.57	-1.12	-1.39
CD80	NM_001042642.1:320	Endogenous	mRNA	1.02	-1.89	-1.89	1	-1.67	-1.42	1.02	-2.25	-2.25	1	-1.42	-1.5	-1.22	-1.41	-1.73
CD81	XM_005576902.1:601	Endogenous	mRNA	-1.93	-2.79	-1.48	-1.41	-1.46	1.25	1.01	-1.02	1.9	-1.3	-1.4	1.3	-1.19	-1.1	1.53
CD82	XM_005578126.1:713	Endogenous	mRNA	-3.6	-5.76	-4.36	-1.65	-3.21	-4.01	-1.06	-1.16	-1.31	-1.48	-1.23	-1.83	-1.37	-1.14	-1.28
CD83	XM_005553991.1:694	Endogenous	mRNA	-2.79	-1.39	-1.01	-1.61	-1.19	-1.09	-1.3	-1.4	-1.16	-1.23	-1.33	-1.35	-1.15	1.04	1.37
CD86	NM_001042644.1:210	Endogenous	mRNA	1.18	1.21	1.63	-1.39	-1.06	1.08	-1.11	-2.13	-2.18	-1.29	-1.82	-1.13	-1.75	-1.28	-1.19
CD8A	XM_001092778.2:630	Endogenous	mRNA	-1.16	1.93	1.46	-1.26	1.39	1.29	-1.15	1.1	-1.02	1.07	1.12	1.1	-1.38	1.39	-1.01
CD8B	XM_005575360.1:388	Endogenous	mRNA	-1.46	1.93	2.05	-1.05	1.59	1.49	-1.41	-1.13	-1.47	-1.5	-1.05	-1.25	-1.34	1.09	-1.38
CD9	XM_005569889.1:719	Endogenous	mRNA	2.12	1.09	1.46	1.17	-1.33	-1.21	1.13	-1.17	-1.04	1.25	-1.25	-1.14	1.19	-1.13	-1.11
CD96	XM_005548190.1:437	Endogenous	mRNA	1.03	1.04	1	-1.18	1.99	2.58	1.06	-1.01	-1	-1.17	1.08	-1.2	-1.37	1.44	1.06
CD97	XM_002801104.1:2191	Endogenous	mRNA	-2.39	-2.96	-3.17	-1.36	-3.05	-4.99	-1.24	1.13	1.01	1.04	1.14	-1.03	-1.07	1.09	1.05
CD99	XM_005592879.1:540	Endogenous	mRNA	2.13	-1.1	-1.13	-1.02	1.22	1.39	1.21	-1.07	1.02	-1.01	-1.17	1.01	1.03	-1.02	1.1
CDC42	XM_005553127.1:145	Endogenous	mRNA	1.03	-1.12	-1.08	-1.17	-1.1	-1.2	1.01	-1.21	-1.18	1.12	-1.06	-1.07	1.03	-1.13	-1.08
CDH5	XM_005592138.1:1103	Endogenous	mRNA	1	1	1	1	1	1	1	1	1	1	1	1	1	1	1
CDKN1A	XM_005553160.1:259	Endogenous	mRNA	-1.2	-1.67	-1.05	1.17	-1.06	1.18	-1.12	-1.31	1.69	1.01	-1.5	1.15	1.2	-1.27	1.52
CEACAM1	XM_005589369.1:1624	Endogenous	mRNA	-1.8	-7.65	-15.28	-1.16	1.79	1.6	-1.21	3.06	1.98	-1.1	1.48	-1.05	-1.54	1.08	1.15
CEACAM3	XM_015442082.1:1254	Endogenous	mRNA	-2.67	-1.49	1.19	-1.28	1.13	1.07	-1.04	1	1	-1.19	1	1.29	-1.07	1	1.44
CEACAM6	XM_005589431.1:670	Endogenous	mRNA	-1.14	-3.44	-2.04	-1.08	-1.63	-1.63	1	1	1.32	1	1.05	1	-1.11	1	-1.09
CEACAM8	XM_005589367.1:913	Endogenous	mRNA	-1.48	-1.99	-2.68	-1.11	-1.58	-2.13	-1.25	1.99	1.62	-1.34	1.05	-1.09	-1.41	1.12	-1.05
CEBPB	XM_005569338.1:1730	Endogenous	mRNA	-2.99	-3.74	-2.57	-1.73	-3.98	-6.44	-1.03	-1.21	1.46	-1.72	-1.32	1.02	-1.12	1	1.47
CFB	XM_001113553.2:3014	Endogenous	mRNA	-1.2	-1.83	-1.83	-1.08	1	1	1	1	1	1	1	1	1	-1.17	-1.17
CFD	XM_001117186.2:846	Endogenous	mRNA	2.77	4.24	13.67	1.03	1.32	1.37	-1.17	-1.05	1.18	-1.3	-1.45	-1.02	-1.46	-1.35	1.09
CFH	XM_001111875.2:484	Endogenous	mRNA	-1.29	-2.33	-2.44	1	-2.44	-2.1	1	-1.32	-1.57	1	-1.41	-1.21	1	-1.67	-1.49
CFI	XM_001087512.2:1008	Endogenous	mRNA	1	1.05	1	1	1	1.22	1	1.1	1	-1.07	1.05	1	-1.07	1	1.02
CFL1	XM_005577224.2:1183	Endogenous	mRNA	-1.39	-2.21	-2.1	-1.06	-1.08	-1.02	-1.11	-1.19	-1.03	1.02	-1.16	1.16	-1.29	-1.01	1.13
CFP	XM_005593429.1:1073	Endogenous	mRNA	-1.14	-2.52	-1.61	-1.07	-1.45	-1.11	1.03	1.07	1.65	-1.11	-1.27	1.31	-1.37	-1.24	1.27
CHIT1	XM_005540484.1:603	Endogenous	mRNA	-1.45	-1.89	-1.89	1	1	1	1	1	1	1	1	1	1	1	1
CHUK	XM_005566180.1:1561	Endogenous	mRNA	-1.35	-2.05	-1.52	-1.72	1.25	1.31	1.13	-1.23	-1.31	-1.06	1.13	-1.08	-1.56	-1.16	1.08
CIITA	XM_001103518.2:558	Endogenous	mRNA	1.46	2.18	2.22	-1.15	-1.15	-1.14	-1.11	-1.5	-1.38	-1.65	-1.39	-1.46	-1.09	-1.21	-1.17
CISH	XM_001097616.2:438	Endogenous	mRNA	-1.52	-3.05	-6.27	-1.17	-1.61	-2.15	1	1	1	1	1	1	1	1	1
CLEC4A	XM_001113405.2:190	Endogenous	mRNA	-3.92	-2.74	-3.53	-5.68	-4.01	-7.41	-1.01	1.48	1.33	-1.73	1.18	1.4	-1.13	1.55	1.55
CLEC4E	XM_001118423.2:173	Endogenous	mRNA	-4.19	-5.32	-4.59	-2.66	-2.99	-5.68	-1.31	2.66	2.34	-1.29	-1.55	-1.63	-1.35	-1.19	-1.27
CLEC5A	XM_001085243.2:595	Endogenous	mRNA	-1.23	-1.77	-1.77	-1.12	1	1	1	1	1	1	1	1	1	1	1
CLEC6A	XM_005570039.1:339	Endogenous	mRNA	-1.12	-2.13	-2.25	-1.12	1	1.02	1	1.09	1	1	1.05	1	1	-1.12	-1.09
CLEC7A	NM_001032943.1:89	Endogenous	mRNA	-1.16	1.37	1.16	-3.55	-2.03	-2.51	-1.7	1.13	1.27	-1.75	-1.16	1.36	-1.58	-1.01	1.57
CLU	NM_001195474.1:1235	Endogenous	mRNA	-1.35	-3.71	-9.17	-1.11	-1	-1.46	1.54	1.91	1.91	1.64	1.66	1.42	1.07	2.09	1.09
CMA1	NM_001285192.1:191	Endogenous	mRNA	-1.2	1.28	1.29	-1.38	1.51	1.6	-1.17	-1.11	-1.14	-1.03	-1.15	1.33	-1.41	1.5	1.68
CMKLR1	XM_005572139.1:3939	Endogenous	mRNA	1.05	-1.78	1.45	-1.14	-1.94	-1.33	1	1.27	2.04	1	1.2	2.65	-1.1	1.23	1.68
CR1	XM_002801945.1:2925	Endogenous	mRNA	1.24	1.32	1	1.17	1.06	-1.2	1.51	1.15	-1.11	-1.19	-1.24	-1.51	1.6	1.31	-1.2
CR2	XM_002801946.1:2862	Endogenous	mRNA	-1.07	1.38	1	1	1	-1.06	1.08	-1.24	-2.06	1.04	1.18	-1.18	-1.61	1.45	1.24
CRADD	XM_005571871.1:694	Endogenous	mRNA	-1.16	1.02	1	-1.11	-1.62	-1.6	1	1.3	1	1	-1.22	1.06	1	-1.03	-1.12
CREB1	XM_001107192.2:885	Endogenous	mRNA	1.03	1.24	1.08	-1.93	-1.29	-1.17	-1.12	-1.02	-1.07	-1.23	-1.06	-1.15	1.15	1.18	1.37
CRP	NM_001319393.1:288	Endogenous	mRNA	-1.29	-1.28	-1.28	1	1	1	1	1	1	1	1	1	1	1	1
CSF1	XM_001090841.2:374	Endogenous	mRNA	1	1.08	-1.24	-1.42	-1.96	-3.85	-1.46	-1.41	-1.64	-1.11	-1.23	-1.4	1	-1.22	-1.21
CSF1R	XM_001107711.2:2036	Endogenous	mRNA	2.79	1.54	6.25	1.43	1.17	2.42	-1.36	-1.74	1.41	-1.62	-1.96	1.44	-1.39	-1.61	1.7
CSF2	NM_001032949.1:336	Endogenous	mRNA	1	1	1	1	1	1	1	1	1	1	1	1	1	1	1
CSF2RB	XM_001086084.2:1149	Endogenous	mRNA	-1.68	-2.76	-1.71	-1.62	-3.46	-6.97	-1.15	1.85	1.65	-1.18	1.03	-1.19	-1.35	-1.05	1.18
CSF3	XM_001095097.2:798	Endogenous	mRNA	1	-1.28	-1.28	1	1	1	1	1.14	1	1	1	1	1	1.05	1
CSF3R	XM_005543945.1:2291	Endogenous	mRNA	-1.76	-2.75	-2.92	-2.23	-4.84	-8.52	-1.23	1.98	2.38	-1.26	1.01	-1.08	-1.66	1.19	1.65
CTLA4	NM_001044739.1:364	Endogenous	mRNA	-1.51	1.28	-1.4	1	1.09	1	1	1.12	1	1	1.36	1	1	1.3	1
CTNNB1	XM_005546748.1:867	Endogenous	mRNA	-1.11	-1.02	-1	-1.98	1.13	1.18	1.32	1.21	1.33	1.78	-1.01	-1.22	-1.62	1.01	1.06
CTSC	NM_001195651.1:1020	Endogenous	mRNA	-3.08	-5.27	-3.6	-1.44	-1.89	-1.16	-1.02	-1.69	-1.05	1.09	-1.66	1.35	-1.56	-1.69	1.16
CTSG	XM_005560993.1:340	Endogenous	mRNA	1	-1.28	-1.28	1	1	1	1	1	1	1	1	1	1	1	1
CTSS	XM_005541969.1:751	Endogenous	mRNA	-1.14	1.03	1.24	-1.68	-1.47	-1.62	-1.14	-1.08	1.37	-1	-1.05	1.29	-1.12	-1.02	1.44
CUL9	XM_002808385.1:2474	Endogenous	mRNA	-1.03	-1.55	-1.77	1	1.14	1.31	-1.04	2.01	1.56	-1.06	1.06	1.13	-1.15	1.07	1.07
CX3CL1	XM_005595727.1:1195	Endogenous	mRNA	1	1	1	1	1	1	1	1	1	1	1	1	1	1	1
CX3CR1	NM_001265871.1:834	Endogenous	mRNA	3.48	10.69	23.82	-1.3	-1.56	-1.2	-1.55	-1.43	1.04	-1.53	-1.33	1.23	-2.04	-1.08	1.33
CXCL1	NM_001283494.1:51	Endogenous	mRNA	1	1	1	1	1	1	1	1	1	1	1	1	1	1	1
CXCL10	NM_001032892.1:169	Endogenous	mRNA	-6.59	-3.27	-2.3	-4.83	-3.19	-10.21	-1.49	-2.17	-2.12	-1.01	-1.31	-1.81	-1.02	-1.21	-1.21
CXCL11	XM_005555011.1:254	Endogenous	mRNA	-3.94	-4.53	-3.98	-2.07	1	1	1	1.12	1	1	1	1	1	-1.06	-1.22
CXCL12	NM_001032934.1:90	Endogenous	mRNA	-2.16	-7.67	-7.67	1	1	1	1	1	1	1	1	1	1	1	1
CXCL13	NM_001032880.1:156	Endogenous	mRNA	1	1	1	1	1	1	1	1	1	1	1	1	1	1	1
CXCL2	XM_001092240.2:156	Endogenous	mRNA	-1.14	-1.28	-1.28	1	1	1	1	1	1	1	1	1	1	1	1
CXCL3	NM_001032879.1:202	Endogenous	mRNA	-1.54	-1.5	-1.43	1.25	-1.34	-1.56	1.56	-1.2	-1.14	1.56	-1.24	-1.22	1.3	-1.36	-1.89
CXCL5	XM_001092000.3:108	Endogenous	mRNA	-1.06	-1.07	1.54	1	1	1.02	1	1.13	1	1	1	1	1	-1.22	-1.41
CXCL6	XM_005555086.1:565	Endogenous	mRNA	-2.07	-1.45	-1.44	-2.74	-1.62	-1.92	-1.08	1.32	1.4	1.28	1.34	1.49	-1.53	1.46	1.73
CXCL9	NM_001032936.1:60	Endogenous	mRNA	1	1	1	1	1	1	1	1	1	1	1	1	1	1	1
CXCR1	NM_001040420.1:79	Endogenous	mRNA	-1.05	-1.59	-1.13	-2.08	-5.49	-14.12	1.09	1.48	1.23	-1.3	1.16	-1.52	-1.2	-1.1	-1.05
CXCR2	XM_001088762.2:760	Endogenous	mRNA	1.63	1.13	-1.03	-1.76	-4.34	-13.2	-1.08	2.2	1.34	-1.1	1.13	-1.72	-1.32	1.05	-1.15
CXCR3	XM_005593931.1:680	Endogenous	mRNA	-1.29	-1.39	-1.19	-1.17	-2.04	-2.22	1	-1.2	-1.57	1	1.4	1	-1.1	-1	-1.55
CXCR4	NM_001042645.1:610	Endogenous	mRNA	-1.03	2.4	2.64	-2.36	1.28	1.46	1.04	2.05	1.66	1.19	2.05	1.67	-1.19	2.04	1.96
CXCR6	NM_001047141.1:330	Endogenous	mRNA	-1.04	1.18	1	1	1.03	1.12	1	-1.55	-1.73	-1.03	-1.09	-1.31	-1.1	1.04	-1.67
CYBB	XM_001083654.2:1670	Endogenous	mRNA	-1.93	-4.62	-2.27	-1.67	-1.58	-1.1	-1.21	-1.55	1.35	-1.17	-1.19	1.95	-1.14	-1.24	1.81
CYSLTR1	XM_005594006.1:885	Endogenous	mRNA	1.2	-1.34	-1.21	-1.92	-1.66	-1.82	1.12	-1.72	-1.43	2.24	-1.7	-1.36	1.12	-1.17	1.33
CYSLTR2	XM_005585841.1:592	Endogenous	mRNA	-1.05	1	1	1	1	1	1	1.05	1	1.05	1.04	1	1.08	1.06	-1.07
DAXX	XM_001109244.2:1815	Endogenous	mRNA	-1.37	-1.1	-1.24	-1.33	-1.16	-1.42	-1.18	-1.12	-1.25	1.22	-1.08	-1.4	-1.88	-1.09	-1.06
DDIT3	XM_005571332.1:291	Endogenous	mRNA	-1.7	-1.85	-1.78	-2.36	-2.3	-3.18	-1.05	2.13	2.52	1.31	1.29	1.09	-1.12	-1.05	-1.02
DDX58	XM_005581558.1:1793	Endogenous	mRNA	-2.09	-2.31	-2.54	-2.62	-2.75	-5.52	-1.65	1.31	2.01	-1.32	1.12	1.92	1.04	1.49	2.73
DEFA1	NM_001032862.1:199	Endogenous	mRNA	-1.83	-29.88	-25.07	-2.7	-3.5	-9.26	-1.28	1.64	1.05	-2.06	-1.21	-1.8	-2.34	-1.15	-1.29
DEFB1	XM_005562538.1:180	Endogenous	mRNA	-1.49	-1.24	-1.22	-1.7	-1.13	-1.85	-1.26	1	1	1	1	1	1	1	1
DEFB103A	XM_001083420.2:140	Endogenous	mRNA	1	1	1	1	1	1	1	1	1	1	1	1	1	1	1
DEFB4A	XM_005562564.1:201	Endogenous	mRNA	-1.12	1	1	1	1	1	1	1	1	1	1	1	1	1	1
DOCK9	XM_005586152.1:1971	Endogenous	mRNA	-1.23	1	1	1.01	1.14	1.02	-1.3	-1.39	-1.98	-1.46	-1.23	-1.95	-1.64	-1.02	-1.08
DPP4	NM_001039190.1:805	Endogenous	mRNA	1.14	1.78	1.33	1.29	1.08	-1.03	1.18	1.06	1	1.15	1.88	1.5	1.22	1.17	1.25
DUSP4	XM_005562972.1:1898	Endogenous	mRNA	-1.03	-1.13	-1.28	1	1	1	1	1.1	1	1	1	1	1	-1.21	-1.22
EBI3	XM_001118027.2:119	Endogenous	mRNA	-1.23	-1.34	-1.34	1	1	1	1	1	1	1	1	1	1	1	1
EDNRB	XM_001089047.2:562	Endogenous	mRNA	-2.07	-2.8	-2.8	-1.19	1	1	1	1	1	1	1	1	-1.1	1	1
EGR1	XM_005557906.1:2204	Endogenous	mRNA	1.28	1.12	4.29	1.59	-1.72	2.01	1.12	1.25	1	-1.08	-1.82	1.48	1.03	-2.44	-1.34
EGR2	XM_005565755.1:2073	Endogenous	mRNA	1.11	1.05	4.78	1.08	1	1.17	1.04	1	1	1	-1.34	-1.34	-1	-1.31	-1.31
EIF2A	XM_005546091.2:1025	Endogenous	mRNA	1.08	1.18	1.27	1.02	-1.05	1.03	1.22	-1.19	-1.23	-1.25	-1.2	-1.13	1.1	-1.14	-1.05
EIF2AK2	XM_015433780.1:1390	Endogenous	mRNA	-1.68	-1.19	-1.27	-2.14	-2.4	-3.11	-1.6	1.12	1.98	1.05	1.13	2.23	-1.16	1.29	2.74
ELK1	XM_005593430.1:635	Endogenous	mRNA	-1.07	-1.46	1.04	1.02	1.15	1.41	1	1.39	2.22	-1.05	-1.18	-1.09	1	-1.5	-1.45
ENTPD1	XM_002805770.1:1254	Endogenous	mRNA	-1.44	-1.97	-1.4	-1.44	-1.75	-2.23	-1.04	1.57	1.68	1.2	-1.34	1.01	-1.11	1.36	1.14
EOMES	XM_005545584.1:1990	Endogenous	mRNA	1.09	1.77	1	1.14	1.44	2.58	-1.22	1.03	1.14	1.13	1.01	1.83	-1.29	1.2	1.53
ETS1	XM_005580142.1:2883	Endogenous	mRNA	1.2	3.02	2.7	1.05	1.79	2.45	-1.06	1.02	1.11	-1.14	1.23	1.43	-1.06	1.31	1.52
EWSR1	XM_005567685.1:945	Endogenous	mRNA	-1.21	-1.21	-1.13	-1.36	-1.13	-1.25	-1.11	-1.06	-1.13	-1.18	-1.07	-1.04	-1.09	-1.04	1.1
F13A1	XM_001096669.1:740	Endogenous	mRNA	1.84	-2.19	-3.46	1.96	-1.09	-1.59	1.18	-1.2	-1.37	1.21	-1.1	-1.26	1.16	-1.4	-1.6
FADD	XM_005576969.1:596	Endogenous	mRNA	-1.45	-1.32	-1.9	-1.39	-1.35	-1.13	-1.15	1.04	1.45	-1.31	-1.17	-1.09	-1.05	1	1.04
FAS	NM_001032933.1:797	Endogenous	mRNA	-1.57	-1.72	-1.76	-2.43	-2.38	-5.66	-1.26	-1.66	-2	1.15	-1.33	-1.46	-1.83	-1.32	-1.2
FASLG	NM_001032838.1:495	Endogenous	mRNA	1.03	1.02	1	1	1.82	1.41	1	1.58	1.44	1	1.27	1.54	-1.1	1.48	1.26
FCAR	NM_001039950.1:390	Endogenous	mRNA	-3.04	-5.82	-3.91	-2.66	-5.66	-8.77	-1.26	2.51	3.39	-1.95	-1.06	1.14	-1.56	-1.04	1.23
FCER1A	XM_005541313.1:452	Endogenous	mRNA	1.67	1.88	2.89	-1.66	1.29	1.9	1.27	1.38	1.87	-1.02	-1.63	1.17	-1.09	1.54	2.02
FCER1G	XM_005541196.1:395	Endogenous	mRNA	-2.61	-4.61	-2.71	-1.71	-2.58	-2.02	1.03	-1.59	1.12	-1.31	-1.43	1.33	-1.29	-1.35	1.26
FCGR1A	NM_001284040.1:867	Endogenous	mRNA	-2.57	-5.97	-6.11	-3.26	-5.95	-11.41	-1.15	1.03	1	1	1	1	1.1	-1.31	-1.31
FCGR2A	XM_001118066.2:766	Endogenous	mRNA	-1.18	-2.75	-2.16	-2	-4.28	-11.37	-1.09	2.24	1.69	-1.13	1.2	-1.11	-1.23	1.25	1.52
FCGR2B	XM_005541161.1:887	Endogenous	mRNA	-1.43	-1.58	-1.42	-1.76	-2.36	-4.7	-1.05	1.7	1.68	-1.23	1	-1.03	-1.09	1.08	1.44
FCGR3A	NM_001283192.1:339	Endogenous	mRNA	1.48	-1.22	2.4	-1.53	-2.02	-1.81	-1.5	-1.92	1.01	-1.44	-1.62	1.21	-1.52	-1.34	1.3
FCGRT	XM_001115276.2:694	Endogenous	mRNA	-1.22	-2.18	-1.76	-1.68	-1.84	-2.13	1.02	1.46	1.32	-1.24	-1.21	-1.44	-1.6	1.1	1.03
FEZ1	NM_001261621.2:516	Endogenous	mRNA	1	1	1	1	1	1	1	1.13	1	1	1	1	1	1.05	1
FKBP5	XM_005553215.1:1729	Endogenous	mRNA	-2.69	-3.12	-3.04	-2.39	-1.76	-1.73	-1.2	1.18	1.65	-1.07	1.25	1.4	-1.22	1.16	1.54
FLT1	XM_001117928.2:1313	Endogenous	mRNA	1	1	1	1	1	1	1	1	1	1	1	1	1	1	1
FLT3LG	XM_005589911.1:713	Endogenous	mRNA	1.2	2.15	1.63	-1.03	1.52	1.56	-1.05	1.02	-1.1	1.36	1.3	1.22	-1.05	1.45	1.56
FN1	XM_001083548.2:2035	Endogenous	mRNA	2.77	1.63	3.18	1.45	1.39	2.55	1.46	-1.31	2.23	1.18	-1.23	2.54	-1.76	-1.53	1.68
FOS	NM_001098399.1:509	Endogenous	mRNA	3.02	3.27	9.32	1.46	-1.74	1.03	1.35	2.39	-1.17	-1.41	-1.23	1.16	-1.24	-2.2	-1.2
FOXJ1	XM_005585050.1:697	Endogenous	mRNA	1	1	1	1	1	1	1	1	1	1	1	1	1	1	1
FOXP3	NM_001032918.1:1050	Endogenous	mRNA	1	1	1	1	1	1	1	1	1	1	1	1	1	1	1
FPR2	XM_005590140.1:712	Endogenous	mRNA	-4.33	-10.06	-8.6	-2.57	-3.66	-5.34	1.22	1.64	1.86	1	1.43	1.54	-1.45	1.4	1.73
FUT5	XM_005587664.1:960	Endogenous	mRNA	1	1	1	1	1	1	1	1	1	1	1	1	1	1	1
FXYD2	XM_005579768.1:626	Endogenous	mRNA	1	-1.71	-1.71	1	1	1	1	1	1	1	1	1	1	-1.02	-1.02
FYN	XM_005551607.1:674	Endogenous	mRNA	1.29	2.29	2.15	-1.25	-1.04	1.48	-1.01	-1.04	1.14	-1.18	1.18	1.64	-1.2	1.17	1.65
GATA3	XM_005564600.1:1760	Endogenous	mRNA	1	1.01	1	1	1.05	1.12	1	1	1.32	1	1.01	1	1.11	1	1
GBP1	XM_005542801.1:1863	Endogenous	mRNA	-1.67	-1.27	-1.37	-2.96	-4.91	-12.23	-2.48	1.45	1.82	-1.08	1.74	2.75	-1.09	1.35	2.75
GFI1	XM_005542722.1:1019	Endogenous	mRNA	1	1.05	1	1	1.32	1	1	1.27	1.44	1	1.27	1	1	-1.2	-1.18
GNAQ	XM_005581977.1:642	Endogenous	mRNA	1.53	1.27	1.12	1.2	-1.13	-1.76	-1.03	1.07	-1.41	-1.22	1.16	-1.05	1.03	1.27	1.01
GNAS	XM_005569452.1:2102	Endogenous	mRNA	1.21	1.64	1.35	1.05	1.32	1.37	1.07	-1.03	1.01	1.06	1.01	1.11	-1.03	1.03	1.14
GNB1	XM_005545044.1:1155	Endogenous	mRNA	-1.28	-1.57	-1.45	-1.39	-1.12	-1.33	-1.13	1.13	1.16	-1.47	-1.13	1.08	-1.15	-1.05	1.14
GNGT1	XM_005550208.1:194	Endogenous	mRNA	1	1	1	1	-1.56	-1.56	1	1	1	1	1	1	1	1	1
GNLY	XM_005575397.1:801	Endogenous	mRNA	-1.06	1.77	2.37	-1.28	1.05	2.05	-1.59	-1.33	1.19	-2.41	-1.19	1.67	-2.31	-1.07	1.44
GP1BB	XM_015149714.1:370	Endogenous	mRNA	1.59	-2.49	-5.31	1.19	1.76	1.56	1.41	1.41	1.11	-1.04	1.47	1.12	1.29	1.28	-1.06
GPI	XM_005588784.2:776	Endogenous	mRNA	-1.25	-2.44	-1.62	-1.45	-1	1.29	-1.18	-1.19	1.06	-1.27	-1.03	1.21	-1.37	-1.07	1.27
GPR183	XM_005586155.1:427	Endogenous	mRNA	1.52	2.7	2.17	1.29	1.13	1.15	1.29	-1.17	-1.72	1.14	-1.13	-1.46	-1.01	-1	-1.22
GRB2	XM_001095326.2:585	Endogenous	mRNA	-1.33	-1.59	-1.38	-1.53	-1.57	-1.7	-1.13	-1.45	-1.33	-1.1	-1.22	-1.07	-1.32	-1.09	1.04
GTF3C1	XM_005591522.1:4642	Endogenous	mRNA	1.01	-1.21	-1.28	-1.11	1.13	1.41	1	-1.05	1.05	1.01	-1.12	1.27	-1.05	1	-1.31
GZMA	XM_001097639.2:645	Endogenous	mRNA	-1.42	1.97	2.65	1.28	1.03	1.46	-1.06	1.27	1.86	-1.62	1.15	2.46	-1.61	1.33	1.96
GZMB	XM_005560998.1:576	Endogenous	mRNA	-1.37	1.35	1.11	-1.85	1.03	1.78	-1.64	-1.19	1.19	-2.38	-1.1	1.61	-2.36	-1.05	1.21
GZMH	XM_005560994.1:163	Endogenous	mRNA	1.77	8.95	10.32	1.02	1.29	1.85	-1.35	-1.03	1.02	-2.36	-1.01	1.48	-2.13	1.2	1.11
GZMK	XM_005556895.1:484	Endogenous	mRNA	-1.05	1.36	1.75	1.4	1.31	1.69	-1.01	-1.06	-1	1.63	1.04	1.06	1.12	-1.03	-1.05
GZMM	XM_005595770.1:157	Endogenous	mRNA	1	1.57	2.65	1.05	1.22	1.94	1	-1.04	1.1	1	1.32	1.73	1	1.11	1.41
HAMP	XM_005588836.1:131	Endogenous	mRNA	-1.54	-3.9	-3.9	1	1	1	1	1	1	1	1	1	1	1	1
HAVCR2	XM_005558381.1:529	Endogenous	mRNA	1.32	-1.12	-1.95	-1.25	-1.85	-1.85	1	1	1	1	1	1	1	1	1
HDAC4	XM_005574802.1:2433	Endogenous	mRNA	-1.13	-1.23	-1.61	-1.35	-1.81	-2.34	1	1.38	1.46	1.05	1.15	1.01	-1.54	1.49	1.59
HFE	XM_005553872.1:400	Endogenous	mRNA	-1.15	-1.5	-1.58	-1.07	1	1	1	-1.12	-1.25	1	1	1	1	1.03	-1.07
HIF1A	XM_005561440.1:2618	Endogenous	mRNA	-1.71	-2.03	-2.07	-2.88	-1.32	-1.82	1.01	-1.04	1.07	-1.26	1.18	1.18	1.11	1.05	1.26
HLA-A	NM_001171838.1:235	Endogenous	mRNA	-1.94	-17.98	-1.65	-1.79	-25.35	-2.49	-1.35	-11.57	1.08	-1.53	-14.39	1.09	-1.51	-12.22	1.17
HLA-B	NM_001114964.1:228	Endogenous	mRNA	-1.4	-2.5	-1.29	-1.94	-3.6	-2.58	-1.19	-1.77	1.12	-1.37	-1.95	1.11	-1.38	-1.86	1.21
HLA-C	NM_001048245.1:230	Endogenous	mRNA	4.68	2.21	1	3.62	2.36	1	3.5	2.34	1	3.37	2.3	1	3.12	2.34	1
HLA-DMA	XM_005553355.1:281	Endogenous	mRNA	1.85	1.36	4.01	1.55	1.14	1.44	-1.08	-1.72	-1.6	-1.78	-1.74	-1.2	-1.05	-1.34	1.05
HLA-DMB	XM_002803688.1:1486	Endogenous	mRNA	1.24	1.5	2.52	1.27	-1.38	-1.15	-1.24	-1.9	-2.05	-1.29	-1.57	-1.12	-2.03	-1.62	-1.3
HLA-DOB	XM_005553370.1:723	Endogenous	mRNA	-1.45	-1.27	-1.64	1.01	-1.09	-1.4	-1.3	-1.45	-2.43	-1.51	-1.19	-2	-1.06	-1.06	-1.47
HLA-DPA1	NM_001048247.1:214	Endogenous	mRNA	2.28	1.58	5.38	1.02	-1.01	1.9	-1.11	-1.63	1.08	-1.42	-1.49	1.47	1.05	-1.49	1.43
HLA-DPB1	XM_005553343.1:545	Endogenous	mRNA	1.45	2.08	3.31	1.27	1.68	1.35	-1.28	-1.49	-1.95	-1.16	-1.31	-1.74	-1.51	-1.26	-1.55
HLA-DQA1	NM_001285343.1:429	Endogenous	mRNA	1.03	-1.2	1.82	1.21	-1.26	-1.15	-1.27	-2.13	-2.77	-1.24	-2.02	-2.23	-1.39	-1.84	-1.73
HLA-DQB1	NM_001283172.1:428	Endogenous	mRNA	1.11	1.55	3.31	1.19	1.27	1.33	-1.43	-1.51	-1.41	-1.63	-1.51	-1.23	-1.32	-1.28	1.01
HLA-DRA	NM_001134298.1:360	Endogenous	mRNA	1.43	1.08	3.09	1.28	1.08	1.23	-1.16	-1.99	-1.82	-1.22	-1.67	-1.36	-1.3	-1.56	-1.26
HLA-DRB1	NM_001284641.1:634	Endogenous	mRNA	1.53	2	4.67	1.69	1.31	1.51	-1.18	-1.54	-1.41	-1.22	-1.41	-1.18	-1.32	-1.34	-1.34
HMGB1	NM_001283356.1:940	Endogenous	mRNA	-1.08	-1.12	-1.05	-1.3	-1.04	-1.02	-1.07	-1.19	-1.05	-1.09	-1.13	1.11	-1.1	1.02	1.17
HMGB2	XM_005556312.1:369	Endogenous	mRNA	-1.81	-1.33	-1.32	-1.63	1.07	-1.1	-1.07	-1.33	-1.32	1.23	-1.27	1.06	-1.01	-1.02	-1.04
HMGN1	XM_005548677.1:914	Endogenous	mRNA	-1.66	-1.95	-2.34	-1.34	-1.29	-1.44	1.17	-1.05	-1	1.09	-1.07	1.18	-1	1.06	1.17
HRAS	XM_005576732.1:297	Endogenous	mRNA	-1.02	-1.89	-1.89	1	1.04	1.22	1	1.17	1	1	-1.07	-1.22	1	1.01	-1.05
HSD11B1	XM_005540709.1:555	Endogenous	mRNA	1	-4.02	-4.02	1	1	1	1	1	1	1	1	1	1	1	1
HSH2D	XM_005588318.1:1049	Endogenous	mRNA	-1.68	-1.03	-1.04	-1.69	-1.61	-2.64	-1.52	1.5	1.32	-1.58	1.37	1.47	-1.54	1.46	2.06
HSPB1	NM_001260949.2:416	Endogenous	mRNA	-1.84	-4.15	-6.7	-1.12	1.36	1	1	1	1	1	1	1	1	1	1
HSPB2	XM_005579610.1:435	Endogenous	mRNA	1	1	1	1	1	1	1	1	1	1	1	1	1	-1.07	-1.07
ICAM1	NM_001047135.1:1170	Endogenous	mRNA	-3.57	-3.39	-4.61	-1.49	-1.63	-2.05	1	1.64	1.74	1	-1.36	-1.26	1	1.02	-1.18
ICAM2	NM_001195389.1:825	Endogenous	mRNA	-1.07	1.61	1.67	-1.3	1.66	1.55	1.11	1.19	1.39	1.13	1.23	1.28	1.15	1.63	1.66
ICAM3	NM_001195749.1:233	Endogenous	mRNA	-1.21	-1.46	-1.05	-2.16	-1.85	-2.49	-1.12	1.12	1.15	-1.31	-1.63	-1.41	-1.3	-1.29	-1.09
ICAM4	XM_001100946.2:406	Endogenous	mRNA	1.23	2.38	6.15	-1.54	1.67	3.01	1.36	1.18	2.7	1.13	1.25	1.35	1.16	1.02	1.22
ICAM5	XM_001115985.2:65	Endogenous	mRNA	1	1	1	1	1	1	1	1	1	1	1	1	1	1	1
ICOS	XM_005574018.1:214	Endogenous	mRNA	-1.16	1.51	1.31	-1.16	1.03	1.06	1.17	-1	1.1	1.37	1.54	1.38	1.03	1.06	-1
ICOSLG	XM_002803112.1:150	Endogenous	mRNA	1	1	1	1	1.05	1	1	-1.53	-1.57	1	1.2	1	1	1.01	-1.07
IDO1	NM_001077483.1:133	Endogenous	mRNA	-2.71	-6.49	-6.54	-3.1	-7.23	-21.18	-1.54	-1.23	-1.76	-1.08	-1.13	-1.29	-1.06	1	-1.28
IDO2	XM_001095833.2:363	Endogenous	mRNA	-1.41	-1.1	-1.22	-2.05	1	1	1	1	1	1.07	1	1	1.05	1	1
IFI16	XM_005541319.1:858	Endogenous	mRNA	-1.64	-1.08	1.02	-2.02	-2.24	-2.98	-1.5	-1.36	1.16	-1.11	1.04	1.53	-1.37	1.14	1.81
IFI35	XM_001112861.2:789	Endogenous	mRNA	-1.7	-1.55	-2.18	-2.88	-2.86	-5.06	-1.3	1	1.38	1.02	1	1	1	-1.16	1.11
IFI44	XM_005542938.1:626	Endogenous	mRNA	-2.4	-1.61	-1.58	-2.65	-4.15	-5.32	-1.64	1.95	4.61	1.17	1.07	3.68	-1.35	1.14	3.86
IFIH1	NM_001047123.1:655	Endogenous	mRNA	-2	-1.6	-1.64	-2.69	-2.83	-5.44	-1.39	1.12	1.6	1.62	-1.01	1.61	-1.16	1.28	2.3
IFIT1	NM_001287726.1:1154	Endogenous	mRNA	-1.7	-2.05	-2.21	-2.82	-6.46	-11.5	-1.84	-1.67	1.22	1.16	-2.45	1.1	1.04	-1.87	1.55
IFIT2	XM_001086302.2:1204	Endogenous	mRNA	-2.15	-2.2	-2.37	-3.4	-7.39	-14.91	-2.27	1.61	4.4	1.04	1.55	4.4	-1.04	1.4	4.91
IFIT3	XM_005565907.1:776	Endogenous	mRNA	-1.98	-1.24	-1.17	-3.25	-5.03	-7.41	-2.31	2.17	5.08	-1.17	1.16	4.08	-1.16	1.36	4.88
IFITM1	XM_005576718.1:454	Endogenous	mRNA	-2.18	-1.24	-1.63	-2.46	-1.98	-3.57	-1.44	1.25	1.41	1.41	1.49	1.84	-1.29	1.5	2.08
IFNA1	XM_005581618.1:380	Endogenous	mRNA	1	1	1	1	1	1	1	1	1	1	1	1	1	1	1
IFNA2	NM_001135794.1:330	Endogenous	mRNA	-1.15	-1.48	-1.89	-1.13	1	1	1	1.04	1	1	1	1	1	1	1
IFNA4	XM_005581627.2:568	Endogenous	mRNA	1	1	1	1	1	1	1	1	1	1	1	1	1	1	1
IFNAR1	XM_001092098.1:143	Endogenous	mRNA	-1.24	-1.55	-1.32	-1.38	-1.89	-2.54	1.03	-1.4	-1.59	1.05	-1.2	-1.32	-1.01	-1.19	1
IFNAR2	XM_001092342.2:1272	Endogenous	mRNA	-1.21	-1.14	-1.22	-1.31	-2.1	-2.75	-1.01	-1.12	1.31	-1.74	-1.04	1.3	-1.49	1.03	-1.17
IFNB1	NM_001135795.1:272	Endogenous	mRNA	1.04	-1.46	-1.46	-1.08	1.13	1	1	1	1	1	1	1	1	1	1
IFNG	NM_001287657.1:358	Endogenous	mRNA	-1.07	1	1	1	1	1	-1.13	1	1	-1.21	1	1	1	1	1
IFNGR1	NM_001266300.2:1200	Endogenous	mRNA	-1.76	-1.67	-1.14	-1.3	-3	-3.77	-1.03	1.03	1.42	-1.04	-1.12	1.01	-1.25	-1.01	1.42
IFNGR2	XM_005548806.2:830	Endogenous	mRNA	-2.21	-2.73	-2.04	-2.43	-2.9	-3.04	-1.13	1.29	1.66	-1.04	-1.03	1.29	-1.4	1.04	1.49
IGF2R	XM_002803958.1:245	Endogenous	mRNA	-1.2	-1.19	-1.03	-2.14	-2.98	-6.07	-1.41	1.7	1.32	-1.31	1	-1.59	-1.65	1.02	-1.12
IKBKAP	XM_005581114.1:2077	Endogenous	mRNA	1.03	1.54	1.61	1.42	1.59	1.75	1.11	1.34	1.28	1.71	1.29	1.41	-1.11	1.4	1.29
IKBKB	XM_001096913.2:870	Endogenous	mRNA	-1.26	-1.01	1.16	-1.29	1.2	1.07	-1.1	-1.12	-1.14	1.03	-1.28	-1.13	-1.08	1.31	1.29
IKBKE	XM_005540634.1:1473	Endogenous	mRNA	-1.37	-1.94	-1.1	-1.02	-1.15	1.44	1.02	-1.54	-1.44	1.04	-1.04	1.01	-1	1.09	-1.1
IKBKG	XM_005595004.1:1116	Endogenous	mRNA	-1.09	1.26	1.71	-1.11	-1.32	-1.59	-1.01	1.34	1.2	-1.29	-1.16	1.05	-1.39	-1.01	1.22
IKZF1	XM_005549595.1:528	Endogenous	mRNA	1.02	1.27	1.59	-1.89	-1.22	-1.13	-1.04	-1.16	-1.04	-1.09	1.05	1.19	-1.2	1.08	1.18
IKZF2	XM_001083114.2:935	Endogenous	mRNA	-1.39	2.58	2.9	-1.2	1.37	1.71	1.18	1.16	1.44	-1.28	1.25	1.94	-1.12	1.32	1.87
IKZF3	XM_005584045.1:1828	Endogenous	mRNA	1.14	1.88	1.67	-1.05	1.32	1.8	-1.18	-1.09	1.01	-1.38	1.11	1.31	-1.54	1.21	1.62
IL10	XM_005540653.1:448	Endogenous	mRNA	-1.03	-1.64	-1.64	1	1	1	1	1	1	1	1	1	1	1	1
IL10RA	XM_001092736.2:525	Endogenous	mRNA	-1.13	1.06	1.59	-1.82	-1.34	-1.38	-1.19	-1.56	-1.1	-1.51	-1.42	-1.02	-1.07	-1.23	1.1
IL10RB	XM_005548811.1:270	Endogenous	mRNA	-1.55	-2.32	-2	-1.54	-2.46	-3.45	-1.18	-1.24	-1.11	-1.52	-1.17	1.01	-1.2	1.02	1.16
IL11	XM_005595782.1:575	Endogenous	mRNA	1	1	1	1	1	1	1	1	1	1	1	1	1	1	1
IL11RA	XM_005581441.1:642	Endogenous	mRNA	1.12	1.22	2.13	-1.08	1.34	1.8	1.2	1.76	1.5	1.04	1.01	1.05	1.12	1.36	1.06
IL12A	NM_001044734.1:397	Endogenous	mRNA	1	1	1	1	1	1	1	1	1	1	1	1	1	1	1
IL12B	NM_001044725.1:918	Endogenous	mRNA	1	1	1	1	1	1	1	1	1	1	1	1	1	1	1
IL12RB1	XM_001115186.2:1312	Endogenous	mRNA	-1.34	-1.44	-2.05	-1.19	-1.76	-1.98	1.08	-1.04	1.1	-1.12	-1.44	-1.17	-1.62	-1.24	-1.14
IL12RB2	XM_001094235.1:882	Endogenous	mRNA	-1.33	1.09	1	1	1.39	1.85	1	1.48	1	1	1.84	2.59	-1.02	1.26	1.56
IL13	NM_001032929.1:275	Endogenous	mRNA	1	1	1	1	1	1	1	1	1	1	1	1	1	1	1
IL13RA1	XM_002806369.1:670	Endogenous	mRNA	-1.11	-1.53	-2.11	-1.5	-2.66	-4.79	-1.11	1.36	1.44	-1.44	-1.2	-1.27	-1.13	1.01	1.12
IL15	NM_001044731.1:113	Endogenous	mRNA	-1.37	-1.6	1.24	-1.51	-1.11	-1.04	-1.03	-1.44	-1.73	-1.06	-1.71	1.08	-1.1	-1.03	1.79
IL16	NM_001032808.1:910	Endogenous	mRNA	1.29	1.61	2.1	-1.6	-1.14	-1.16	-1.07	1.06	1.12	-1.22	-1.07	1.03	-1.41	-1.1	1.07
IL17A	XM_005552759.1:164	Endogenous	mRNA	1	1	1	1	1	1	1	1	1	1	1	1	1	1	1
IL17B	XM_001106071.2:273	Endogenous	mRNA	1	1	1	1	1	1	1	1	1	1	1	1	1	1	1
IL17F	XM_001106517.2:101	Endogenous	mRNA	1	1	1	1	1	1	1	1	1	1	1	1	1	1	1
IL17RA	XM_005568062.1:842	Endogenous	mRNA	-1.09	-1.3	-1.22	-2.7	-2.43	-3.43	-1.05	1.41	1.74	-1.52	1.04	1.26	-1.51	1.13	1.21
IL18	XM_005579633.1:355	Endogenous	mRNA	-2.06	-3.74	-4.87	-1.48	1.04	-2.07	-1.18	1.27	-1.1	1.1	-1.46	-1.37	-1.13	1.32	-1.12
IL18R1	XM_002799354.1:1245	Endogenous	mRNA	-4.79	-7.95	-11.39	-1.58	-2.52	-3.78	-1.09	1.39	1	-1.16	1.18	1.36	-1.2	1.29	1
IL18RAP	XM_005575166.1:1147	Endogenous	mRNA	-3.64	-4.57	-11.08	-2.81	-8.43	-14.37	-1.05	1	1	1	1	1	1	1	1
IL19	XM_002801950.1:1034	Endogenous	mRNA	1	1	1	1	1	1	1	1	1	1	1	1	1	1	1
IL1A	NM_001042757.1:80	Endogenous	mRNA	-1	1	1	1	1	1	1	1	1	1	1	1	1	1	1
IL1B	NM_001042756.1:391	Endogenous	mRNA	-1.71	-3.41	-2.29	-2.23	-5.32	-10.26	-1.36	1.55	1.19	1.13	1.46	1.36	-1.71	1.14	-1.31
IL1R1	XM_005575155.1:1899	Endogenous	mRNA	-4.5	-8.12	-16.02	-1.38	-3.32	-6.82	-1.02	1.48	1.56	1.11	1.12	1.16	1.19	1.26	1.45
IL1R2	NM_001047134.1:415	Endogenous	mRNA	-13.28	-41.63	-49.88	1.02	-2.79	-7.88	-1.2	1.88	-1.17	-1.5	-1.02	-2.85	-1.18	-1.11	-1.37
IL1RAP	NM_001032960.1:1255	Endogenous	mRNA	-2.95	-4.8	-4.87	-1.78	-6.45	-11.9	-1.61	1.96	1.45	-1.2	1.62	1.06	-1.2	1.42	1.3
IL1RL1	XM_005575158.1:1026	Endogenous	mRNA	-1.27	-1.96	-2.19	1.31	1.4	1.22	1.19	1.08	1	1.41	1.15	1	1.35	1.26	1.35
IL1RL2	XM_005575151.1:1437	Endogenous	mRNA	-1.09	1	1	1	1	1	1	1	1	1	1	1	1	1	1
IL1RN	XM_005575305.1:499	Endogenous	mRNA	-3.18	-5.96	-8.92	-4.78	-5.09	-15.39	-1.18	1.12	1	1	1	1	1	1	1.07
IL2	NM_001284699.1:172	Endogenous	mRNA	1	1	1	1	1	1	1	1	1	1	1	1	1	1	1
IL20	XM_001084726.2:331	Endogenous	mRNA	1	1	1	1	1	1	1	1	1	1	1	1	1	1	1
IL21	XM_005555864.1:148	Endogenous	mRNA	1	1	1	1	1	1	1	1	1	1	1	1	1	1	1
IL21R	XM_001094102.2:295	Endogenous	mRNA	-1.03	1.08	1.62	1.08	1.35	2.09	-1.12	-1.23	-1	-1.19	-1.1	1.07	-1.93	1.18	1.46
IL22	NM_001194724.1:315	Endogenous	mRNA	1	1	1	1	1	1	1	1	1	1	1	1	1	1	1
IL22RA2	XM_001099782.2:822	Endogenous	mRNA	1	1	1	1	1	1	1	1	1	1	1	1	1	1	1
IL23A	NM_001194669.1:400	Endogenous	mRNA	1	1	1	1	1	1	1	1	1	1	1	1	1	1	1
IL23R	XM_001093896.2:1080	Endogenous	mRNA	1	1	1	1	1	1	1	1	1	1	1	1	1	1	1
IL26	XM_001117154.2:65	Endogenous	mRNA	-1.02	1	1	1	1	1	1	1.14	1	1	-1.28	-1.28	1	-1.12	-1.12
IL27	XM_001097165.2:172	Endogenous	mRNA	1	-1.95	-1.95	1	1	1	1	1	1	1	1	1	1	1	1
IL28A	XM_005589169.1:58	Endogenous	mRNA	1	1	1	1	1	1	1	1	1	1	1	1	1	1	1
IL28B	XM_001086865.1:160	Endogenous	mRNA	1	1	1	1	1	1	1	1	1	1	1	1	1	1	1
IL29	XM_001085768.2:255	Endogenous	mRNA	-1.06	-2.29	1	-1.32	1.2	1.94	1	1.24	1.62	1	-1.64	1.01	1.13	-1.54	-1.32
IL2RA	NM_001032917.1:652	Endogenous	mRNA	-5.42	-27.51	-37.63	1	-1.63	-1.63	1	1	1	1	1	1	1	1	1
IL2RB	XM_001085792.2:202	Endogenous	mRNA	1.26	3.3	4.63	1.3	2.07	5.36	-1.12	-1.06	1.54	1.08	1.12	2.46	-1.75	1.1	2.12
IL2RG	NM_001035529.1:645	Endogenous	mRNA	-1.2	1.29	1.25	-1.7	1.55	1.95	-1.26	-1.06	1.04	-1.34	1.23	1.43	-1.15	1.27	1.37
IL3	NM_001101734.1:75	Endogenous	mRNA	1	1	1	1	1	1	1	1	1	1	1	1	1	1	1
IL33	XM_005581767.2:102	Endogenous	mRNA	-1.14	-1.34	-1.34	1	1	1.22	1	1	1	1	1	1	1	1.03	1
IL4	NM_001032904.1:217	Endogenous	mRNA	-1.1	-1.64	-1.64	1	-1.44	-1.63	1	1.1	1	1	1	1	1	1.05	1
IL4R	XM_001093763.2:655	Endogenous	mRNA	-1.54	-1.44	-1.88	-1.16	-3.34	-4.49	1.02	1.01	-1.01	1.25	1.12	1.01	-1.15	1.58	1.66
IL5	XM_005557730.1:753	Endogenous	mRNA	1	1	1	1	1	1	1	1	1	1	1	1	1	1	1
IL5RA	XM_005547648.1:769	Endogenous	mRNA	-1.05	1	1	1.29	1.06	1	1.31	1	1	1.52	1.17	1	1.53	1.29	1
IL6	NM_001042733.1:139	Endogenous	mRNA	-2.72	-6.77	-11.75	-1.95	1	1	1	1	1	1	1	1	1	1	1
IL6R	XM_005541663.1:1684	Endogenous	mRNA	1.81	1.69	2.11	-2.37	-2.22	-3.25	-1.05	1.75	1.73	-1.95	-1.04	-1.47	-1.11	1.3	1.33
IL6ST	XM_005556924.1:2096	Endogenous	mRNA	-2.01	-2.08	-1.96	-1.17	1.33	1.72	-1.03	1.14	1.37	-1.11	1.83	1.89	1.04	1.24	1.45
IL7	XM_005563593.1:654	Endogenous	mRNA	1.04	1.18	1.74	1.19	-1.39	-1.23	-1.08	-1.32	-1.88	-1.05	-1.03	1.18	1.11	-1.51	-1.8
IL7R	NM_001284908.1:522	Endogenous	mRNA	1.95	3.41	3.36	-1.27	1.96	2.49	1.24	1.03	1.31	1.43	1.33	1.53	1.17	1.47	1.72
IL8	NM_001032965.1:125	Endogenous	mRNA	1.05	-2.3	2.45	-1.63	-7.4	-2.86	2.33	2.43	1.36	-1.58	-1.76	-1.04	-1.2	-3.93	-1.45
IL9	XM_001110897.2:308	Endogenous	mRNA	-1.85	-1.33	-1.03	-2.07	-1.66	-2.51	-1.1	-1.06	1.62	1.17	1.45	2.02	1.03	1.73	1.89
ILF3	XM_001102411.2:495	Endogenous	mRNA	1.14	1.1	1.29	1.03	1.45	2	-1.07	-1.29	-1.04	-1.63	-1.06	1.13	-1.11	-1.05	1.1
IRAK1	XM_002806456.1:553	Endogenous	mRNA	-1.38	-2.52	-2.11	-1.04	1.28	1.24	-1.1	1.11	1.19	-1.76	-1.19	1.62	-1.46	-1.19	1.06
IRAK2	XM_001090790.2:595	Endogenous	mRNA	-1.27	-1.87	-1.48	-1.29	-1.85	-1.68	-1.08	-1.42	1.29	1.08	-1.31	1.15	1.09	-1.02	-1.2
IRAK3	XM_001117080.2:1610	Endogenous	mRNA	-3.27	-4.59	-3.24	-2.11	-3.16	-2.74	-1.01	1.03	1.43	-1.61	1.03	1.4	1.07	-1.08	1.45
IRAK4	NM_001136101.1:810	Endogenous	mRNA	-1.41	-1.19	-1.16	-1.58	-1.22	-1.44	-1.24	-1.32	-1.58	1.16	-1.2	-1.13	-1.3	-1.2	-1.43
IRF1	XM_001104048.1:179	Endogenous	mRNA	1.06	1.29	1.37	-1.85	-2.16	-3.9	-1.67	1.01	1.06	-1.23	1.06	1.04	-1.4	-1.09	-1.01
IRF3	NM_001135797.1:290	Endogenous	mRNA	-1.14	-1.01	1.27	-1.15	1.21	1.44	-1.01	-1.18	-1.1	-1.01	-1.15	-1.01	-1.1	-1.06	1.04
IRF4	XM_005554181.1:1367	Endogenous	mRNA	-1.16	-1.1	-1.46	-1.49	1.11	1.05	1.02	-1.54	-1.38	-1.05	-1.11	-1.26	-1.88	1.08	1.05
IRF5	XM_005550729.1:1158	Endogenous	mRNA	-2.27	-1.82	1	-2.93	-2.48	-2.73	-1.07	-1.46	-1.16	1.06	-1.39	1.14	-1.6	-1.48	1.27
IRF7	NM_001136100.1:1398	Endogenous	mRNA	-2.33	-1.79	-2.16	-2.9	-3.28	-7.93	-1.54	1.74	1.74	-1.07	1.14	1.72	-1.2	-1.2	1.88
IRF8	XM_005592710.1:1266	Endogenous	mRNA	-1.33	-1.31	-1.27	-1.21	1.5	1.23	-1.16	-1.65	-1.58	-1.35	-1.46	-1.37	-1.37	-1.26	-1.15
IRGC	XM_005589461.2:1059	Endogenous	mRNA	-2.38	-7.17	-10.72	-2.15	-3.33	-4.96	1	1.03	1	-1	1.03	1	1	1.01	1
IRGM	XM_005558886.1:640	Endogenous	mRNA	-1.23	1	1	-1.11	1	1	1	1.1	1	1	1	1	1	1.03	1
ISG20	XM_005560453.2:437	Endogenous	mRNA	-2.21	-1.96	-3.68	-2.34	-1.78	-3.8	-1.65	1.29	1.14	-1.17	1.25	1.25	-1.3	1.43	1.26
ITGA2B	XM_001114526.2:795	Endogenous	mRNA	1.68	-1.9	-3.22	1.02	2.25	1.93	1.5	1.64	1.22	1.91	1.62	-1.05	1.28	1.62	1.04
ITGA4	XM_001100929.2:2035	Endogenous	mRNA	2.08	3.33	5.99	-1.23	1.32	1.71	1.05	-1.46	-1.08	1.21	-1.13	1.18	-1.02	1.01	1.43
ITGA5	XM_001110116.2:2435	Endogenous	mRNA	-1.14	1.03	1.19	-1.86	-1.9	-2.58	-1.2	1.64	1.58	-1.12	1.08	-1.1	-1.18	-1.01	1.02
ITGA6	XM_001086200.2:605	Endogenous	mRNA	-1.11	-1.21	-1.32	1.12	2.24	3.85	-1.03	1.05	1.25	-1.21	1.24	1.42	-1.12	1.3	1.82
ITGAE	XM_005583162.1:2510	Endogenous	mRNA	1	1	1	1	1	1	1	1	1	1	1	1	1	1	1
ITGAL	XM_001100800.2:1305	Endogenous	mRNA	1.3	1.22	1.73	-1.99	-1.18	-1	-1.1	-1.28	1.07	-1.2	-1.13	1.21	-1.61	-1.07	1.3
ITGAM	XM_005591740.1:1671	Endogenous	mRNA	-2.23	-5.21	-4.46	-2.21	-3.05	-6.06	-1.13	1.83	2.3	-1.32	1.02	1.44	-1.4	1.19	1.51
ITGAX	XM_005591741.1:2025	Endogenous	mRNA	1.41	1.17	2.64	1.27	-1.54	-1.23	-1	-2	-1.63	-1.11	-1.58	-1.57	-1.36	-1.51	-1.19
ITGB1	XM_002805609.1:1430	Endogenous	mRNA	1.47	1.09	-1.12	-1.45	1.4	1.51	1.12	-1.16	-1.17	1.1	1.01	1.11	1.19	1.06	1.19
ITGB2	XM_005548517.1:853	Endogenous	mRNA	-1.26	-1.39	-1.36	-2.8	-1.31	-1.3	-1.08	-1.01	-1	-1.56	-1.19	1.01	-1.59	-1.14	-1.09
ITLN1	XM_005541233.1:716	Endogenous	mRNA	1.09	1.02	1	-1.19	1.14	1	1.15	1.39	1	1	-1.41	-1.46	1	-1.04	-1.17
ITLN2	XM_005545159.1:713	Endogenous	mRNA	-1.12	-2.21	-2.31	-1.08	-1.48	-1.48	1	1.09	1	1	1	1	1	-1.27	-1.27
JAK1	XM_005543157.1:1294	Endogenous	mRNA	1.2	1.03	1.14	-1.87	1.21	1.21	-1.18	1.08	1.17	-1.04	1.02	1.36	-1.13	1.05	1.37
JAK2	XM_005581792.1:3097	Endogenous	mRNA	1.48	1.81	1.57	-1.95	-2.91	-5.38	-1.06	-1.2	-1.02	1.42	-1.35	-1.2	1.1	-1.08	1.09
JAK3	XM_001115037.2:2516	Endogenous	mRNA	-1.72	-1.34	-1.85	-1.22	1.27	1.07	-1.54	1.13	1.33	-1.1	1.39	1.5	-1.62	1.44	1.03
JUN	XM_005543232.1:1008	Endogenous	mRNA	-1.26	-1.28	1.4	1.06	-2.57	-2.55	1.28	-1.1	-1.26	-1.22	1.05	-1.22	-1.35	1.08	-1.05
KCNJ2	XM_005584811.1:1400	Endogenous	mRNA	-1.28	-1.17	-1.36	-2.31	-6.64	-19.36	-1.42	1.1	1.18	-1.37	-1.4	-1.69	-1.43	-1.12	1.26
KEAP1	XM_001105867.2:605	Endogenous	mRNA	-1.05	-1.58	-1.58	1	1	1	1	1	1	1	-1.22	-1.22	1	1	1
KIR2DL4	XM_005595312.1:195	Endogenous	mRNA	1	1	1	1	1	1	1	1	1	1	1.07	1	1	1	1
KIR3DL1	NM_001193463.1:758	Endogenous	mRNA	-1.12	1.13	1	1	1.33	1.46	1	1.19	1.68	1	1.26	1.66	1	1.38	1.77
KIR3DL2	XM_005595311.1:1444	Endogenous	mRNA	-1.71	-1.1	-1.89	1.02	2.91	1.94	-1	1.73	1.64	-1.06	1.57	1.66	1.1	2.33	1.61
KIR3DL3	XM_005590338.1:878	Endogenous	mRNA	-1.06	1.02	1	1	1	1	1	1	1	1	1	1	1	1	1
KIR3DS1	XM_005595313.1:851	Endogenous	mRNA	-1.05	-1.49	1.23	1.16	-1.32	2.12	1.04	1.82	4.02	1.13	1.2	3.73	-1.08	1.64	4.98
KIT	XM_005555273.1:1317	Endogenous	mRNA	1.05	1	1	1.09	1.01	1.02	-1.02	1	1	1.02	1.06	1	-1.13	-1.13	-1.17
KLRB1	XM_005570085.1:377	Endogenous	mRNA	1.34	-1.12	1.43	1.37	1.22	2.68	1.13	-1.2	1.46	1.35	-1.46	1.37	-1.67	-1.24	1.44
KLRC1	NM_001284177.1:95	Endogenous	mRNA	-1.44	-1.07	1.16	-1.15	1.25	2.24	1	1.09	1.65	1.06	1.15	2.74	-1.24	1.39	1.69
KLRC2	XM_005596017.1:1024	Endogenous	mRNA	-1.31	1.08	-1.28	1.23	-1.18	-1.35	1.06	1.02	-1.35	1.12	-1.31	-1.77	-1.04	-1.08	-2.01
KLRC3	XM_005595216.1:692	Endogenous	mRNA	-1.04	1.18	2.25	-1.24	1.66	3.76	-1.86	1.22	2.14	-2.82	1.04	2.41	-2.43	1.14	1.82
KLRD1	NM_001032828.1:365	Endogenous	mRNA	1.06	2.03	2.07	1.03	3.2	5.42	-1.74	1.73	2.61	-1.27	1.86	2.74	-2.64	1.83	2.83
KLRF1	NM_001285324.1:514	Endogenous	mRNA	1.13	1.35	1.96	1.4	2.63	3.31	-1.19	-1.18	-1.05	-1.1	-1.13	1.33	-1.39	1.47	1.46
KLRF2	XM_005570092.1:616	Endogenous	mRNA	-1.11	1.04	1	1	1	1	1	1.13	1	1	1	1	1	1.04	1.12
KLRG1	XM_005570060.1:673	Endogenous	mRNA	1.15	-1.17	-1.28	1.09	-1.19	-1.01	1.14	-1.59	-1.98	1.03	-1.37	-2.18	-1.56	-1.18	-1.28
KLRG2	XM_005550917.1:784	Endogenous	mRNA	1	1	1	1	1	1	1	1	1	1	1	1	1	1	1
KLRK1	NM_001283284.1:374	Endogenous	mRNA	1.66	3.7	3.93	1.16	2.52	3.31	-1	-1.07	1	-1.59	1.53	1.73	-1.55	1.52	1.58
KNG1	XM_001101685.2:428	Endogenous	mRNA	1	1	1	1	1	1	1	1	1	1	1	1	1	1	1
LAG3	XM_005569954.1:1283	Endogenous	mRNA	-1.76	-1.1	-2.07	1	1.13	1	1	-1.23	-1.5	-1.06	-1.3	-1.4	-1.1	-1.28	-1.51
LAIR1	XM_005590317.1:341	Endogenous	mRNA	-1.9	-1.24	2.16	-1.52	2.28	3.85	1.08	1.53	2.53	-1.39	1.55	2.57	1.08	2.42	4.12
LAIR2	XM_005590334.1:128	Endogenous	mRNA	1	1	1	1	1	1	1	1	1	1	1	1	1	1	1
LAMP3	XM_005546488.1:987	Endogenous	mRNA	1	1	1	1	1	1	1	1	1	1	1	1	1	1	1
LCK	XM_002802327.1:263	Endogenous	mRNA	-1.02	2.22	2	-1.3	1.38	1.78	-1.16	1.04	1.11	-1.22	1.27	1.55	-1.27	1.26	1.54
LCP2	XM_005558492.1:895	Endogenous	mRNA	1.24	1.06	1.12	-1.6	-1.79	-2.4	-1.27	-1.05	1.04	-1.13	1.04	1.08	-1.37	1.13	1.35
LEF1	XM_005555635.1:1612	Endogenous	mRNA	1.14	2.32	2.86	1.15	1.5	2.22	-1	1.19	1.3	1.22	1.41	1.6	-1.05	1.33	1.53
LGALS3	XM_005561313.1:642	Endogenous	mRNA	-1.07	-2.79	-1.03	-1.23	-1.37	1.24	1.04	1.84	4.35	-1.09	1.58	3.52	-1.3	1.46	3.82
LIF	XM_005567631.1:2704	Endogenous	mRNA	1	1	1	1	1	1	1	1	1	1	1	1	1	1	1
LILRA1	NM_001040670.1:2367	Endogenous	mRNA	1.57	1.3	2.3	1.1	2.11	1.97	1	1.07	1.97	1.14	1.55	1.63	1.18	1.15	1.5
LILRA2	XM_005596068.1:724	Endogenous	mRNA	-1.83	-1.96	-1.89	-2.12	-1.12	-1.96	-1.15	1.14	1.25	-1.05	1.16	-1	-1.8	1.34	1.4
LILRA3	NM_001040675.1:230	Endogenous	mRNA	-2.16	-2.63	-1.23	-6.06	-6.46	-10.72	-2.29	1.54	2.05	-4.03	-1.47	-1.07	-2.9	-1.47	1.2
LILRA4	XM_005590289.1:685	Endogenous	mRNA	-1.24	1	1	1	1	1	1	1.09	1	1	1	1	1	1	1
LILRA5	XM_005590290.1:1094	Endogenous	mRNA	-1.92	-3.91	-1.62	-1.57	-2.33	-2.76	1.6	1.49	2.1	1.02	1.07	1.54	-1.21	1.04	1.79
LILRA6	NM_001040674.1:714	Endogenous	mRNA	1.02	1	1	1	1	1	1	1	1	1	1	1	1	-1.17	-1.17
LILRB1	NM_001040672.1:52	Endogenous	mRNA	1.41	3.34	10.07	1.16	1.46	2	1.23	-1	1.99	1.28	1.03	2.32	1.02	1.26	2.73
LILRB2	XM_015441717.1:2837	Endogenous	mRNA	-2.28	-1.86	1.54	-3.15	-1.04	1.69	-1.65	-1.63	1.59	-1.62	-1.53	1.55	-2.73	-1.44	1.83
LILRB3	XM_015125531.1:652	Endogenous	mRNA	-1.46	-2.67	-1.54	-1.98	-3.41	-4.74	-1.23	1.14	1	-2.07	-1.3	-1.33	-1.63	-1.5	-1.55
LILRB4	NM_001040676.1:635	Endogenous	mRNA	1	1	1	1	1	1	1	1	1	1	1	1	1	1	1
LILRB5	XM_001083886.2:415	Endogenous	mRNA	1	1	1	1	1	1	1	-1.24	-1.37	1	1	1	1	1	1
LIMK1	XM_005595495.1:2173	Endogenous	mRNA	1	1	1	1	1	1	1	-1.37	-1.37	1	1	1.66	1	1	1
LITAF	XM_005591267.1:620	Endogenous	mRNA	-1.56	-2.71	-2.47	-2.09	-4.97	-9.28	-1.13	2.1	2.08	-1.46	1.31	-1	-1.43	1.14	1.48
LTA	NM_001047148.1:275	Endogenous	mRNA	1	1	1	1	1	1	1	1	1	1	1	1	1	1	1
LTB	NM_001047150.1:222	Endogenous	mRNA	1.74	2.06	1.49	-1.78	-1.24	-1.23	-1.05	1.46	1.29	-1.53	1.27	1.25	1.06	1.14	1.26
LTB4R	XM_001114016.2:262	Endogenous	mRNA	-1.72	-4.51	-4.03	-1.59	-3.4	-4.59	1	1.17	1	1	-1.52	-1.77	1	1.28	1.18
LTB4R2	XM_001113942.2:1007	Endogenous	mRNA	1	-1.77	-1.77	1	1	1	1	1	1	1	1	1	1	1	1
LTBR	XM_005569894.1:729	Endogenous	mRNA	-1.39	-2.73	-1.36	-1.45	-2.18	-1.78	1	-1.7	-1.03	1	-1.08	1.38	1	-1.29	1.58
LTF	XM_005546908.1:1534	Endogenous	mRNA	-3.6	-15.28	-24.48	-1.53	-2.78	-3.56	1	1.51	1.26	1.25	-1.19	-1.46	-1.48	-1.05	1.12
LTK	XM_005559246.1:1048	Endogenous	mRNA	1	1	1	1	1	1	1	1	1	1	1	1	1	1	1
LY96	NM_001130432.1:327	Endogenous	mRNA	-1.81	-1.84	-1.99	-2.48	-6.12	-11.11	-1.26	1.18	1.76	-1.31	-1.29	-1.04	-1.19	1.01	1.18
MAF	XM_005592863.1:782	Endogenous	mRNA	1.1	-1.18	-2.92	-1.09	-1.01	-1.32	1	-1.25	-1.37	1.06	-1.02	-1.06	-1.11	1	1.12
MAFF	XM_005567311.1:1380	Endogenous	mRNA	-1.47	-1.86	-1.52	1	1.17	1.31	-1.03	-1.56	-1.3	1	-1.6	-1.33	1	-1.15	-1.36
MAFG	XM_005585281.1:3773	Endogenous	mRNA	-1.67	-2.63	-1.87	-1.09	-1.73	-1.31	1.03	1.06	1.32	1.09	-1.17	1.17	-1.1	-1.04	-1.05
MAFK	XM_005548989.1:2309	Endogenous	mRNA	1	1	1	1	1	1	1	1	1	1	1	1	1	1	1
MALT1	XM_005586570.1:1344	Endogenous	mRNA	1.27	1.81	1.8	1.02	1.35	1.95	1.22	-1.07	1.1	1.08	1.25	1.63	-1.12	1.17	1.67
MAP2K1	XM_005559865.1:912	Endogenous	mRNA	-1.14	-1.46	-1.41	-1.23	1.57	1.62	-1.08	-1.35	-1.18	-1.42	-1.17	1.28	1.14	1.27	1.46
MAP2K4	XM_001114292.2:385	Endogenous	mRNA	1.63	1.43	1.16	-1.01	-1.2	-1.23	1.18	-1.27	-1.28	1.4	-1.16	-1.03	1.07	-1.05	-1.05
MAP2K6	NM_001261706.1:1132	Endogenous	mRNA	-1.23	-2.03	-1.53	1.16	-1.24	-1.07	-1.06	1.09	1.29	1.04	1.01	1.2	-1.13	1.17	1.18
MAP3K1	XM_002804368.1:3465	Endogenous	mRNA	-1.13	1.37	1.65	-1.36	-1.12	-1.06	-1.22	-1.1	1.31	-1.22	-1	1.23	-1.12	-1.06	1.41
MAP3K5	XM_002803926.1:1885	Endogenous	mRNA	-1.03	-1.21	-1.44	-1.44	-1.62	-2.8	-1.05	-1.23	-1.1	-1.01	1.03	-1.06	-1.1	-1.12	1.09
MAP3K7	XM_005552337.1:1242	Endogenous	mRNA	-1.03	-1.06	1.2	1	-1.3	-1.43	1.02	1.27	1.42	-1.11	-1.02	1.25	1.08	-1.67	-1.3
MAP3K9	XM_005561663.1:1933	Endogenous	mRNA	1	1.18	1	-1.12	1	1	1	1.16	1	1	1	1	1	-1.19	-1.22
MAP4K1	XM_001082963.2:300	Endogenous	mRNA	1.17	1.53	1.37	-1.06	1.46	1.31	-1.08	-1.61	-1.68	-1.58	1	1.13	-1.23	-1.07	-1.15
MAP4K2	XM_005595670.1:976	Endogenous	mRNA	-1.22	1.67	2.44	-1.04	-1.06	1.47	-1.2	-1.03	1.17	-1.01	-1.12	1.16	-1.69	1.09	1.41
MAP4K4	XM_005575143.1:2011	Endogenous	mRNA	-1.32	1.01	2.15	-1.97	-1.08	1.46	1.17	1.08	2.29	1.11	-1.03	1.69	-1.01	-1.16	1.72
MAPK1	XM_001089600.1:1210	Endogenous	mRNA	1.03	-1.05	-1	1.01	-1.38	-1.45	-1.05	-1.1	-1.03	-1.1	1.01	1.04	-1.23	-1.04	-1.01
MAPK11	XM_001112524.2:993	Endogenous	mRNA	1	1	1	1	1	1	1	1	1	1	1	1	1	1	1
MAPK14	XM_001112423.2:595	Endogenous	mRNA	-1.52	-2.87	-1.85	-3.22	-3.95	-6.55	1.03	-1.3	-1.05	1.02	1.1	-1.12	1.07	1.08	1.35
MAPK3	XM_002802443.1:1010	Endogenous	mRNA	-1.25	-1.55	1.02	1.04	-1.3	-1.38	1.14	-1.01	1.05	-1.41	-1.19	-1.29	-1.17	-1.05	-1.08
MAPK8	XM_005565179.1:2612	Endogenous	mRNA	-1.26	1	1.79	1	1.26	1.99	1.03	1.44	1.49	-1.03	-1.03	1.14	-1.05	-1.09	1.27
MAPKAPK2	XM_005540646.1:856	Endogenous	mRNA	-1.63	-2.55	-1.89	-1.7	-1.63	-1.62	-1.15	1.05	1.21	1.1	-1.06	-1.13	-1.32	1.02	1.05
MAPKAPK5	XM_001102910.2:1015	Endogenous	mRNA	1.17	1.28	-1.34	1.2	-1.17	-1.5	1.55	-1.19	-1.35	1.84	1.05	1.06	-1.05	-1.1	-1.49
MARCO	XM_001083118.2:540	Endogenous	mRNA	-1.03	-7.37	-7.37	1	1	1	1	1	1	1	1	1	1	1	1
MASP1	XM_005545446.1:1348	Endogenous	mRNA	1	1	1	1	1	1	1	1	1	1	1	1	1	1	1
MASP2	XM_001118815.2:1355	Endogenous	mRNA	1	-1.28	-1.28	1	1	1	1	1	1	1	1	1	1	1	1
MAVS	XM_005568426.2:1406	Endogenous	mRNA	1	1	1	1	1	1	1	1	1	1	1	1	1	1	1
MAX	NM_001285216.1:181	Endogenous	mRNA	-1.28	-1.61	-1.81	-1.71	-1.29	-1.32	-1.21	1.02	1.16	-1.07	1.13	1.15	-1.16	1.09	1.29
MBL2	NM_001105535.1:420	Endogenous	mRNA	1	1	1	1	1	1	1	1	1	1	1	1	1	1	1
MBP	XM_001098960.2:707	Endogenous	mRNA	-1.07	-1.09	-1.4	-1.09	-1.63	-1.63	-1	1.14	1	1.06	1	1	1	-1.14	-1.09
MCL1	NM_001266501.2:955	Endogenous	mRNA	-1.04	1.27	1.27	-1.83	-2.69	-3.86	-1.15	1.13	1.15	-1.1	1.04	1.03	-1.24	-1.08	1.18
MEF2A	XM_005560599.1:2185	Endogenous	mRNA	-1.69	-2.21	-1.01	-1.58	-1.34	-1.65	-1.1	-1.24	1.36	1.16	1.02	1.36	-1.19	-1.37	-1.07
MEF2BNB	XM_005588524.1:344	Endogenous	mRNA	1.07	1	1	-1.14	1.16	1	1	1	1	1	1	1	1	1	1
MEF2C	XM_001086519.1:1210	Endogenous	mRNA	1.09	1	1	1	-1.69	-1.65	-1.14	-2.06	-2.85	-1	-1.97	-1.65	1.09	1.06	1.04
MEF2D	XM_005541443.1:2469	Endogenous	mRNA	-1.05	-1.02	-1.1	-1.15	-1.13	-1.67	-1.11	-1.59	-1.16	-1.1	-1.2	-1.08	-1.29	1.27	1.34
MIF	NM_001283697.1:60	Endogenous	mRNA	-1.57	-1.5	-1.11	1.06	1.32	2.06	-1.09	1.06	1.17	1.13	1.09	1.66	-1.82	-1.03	1.59
MKNK1	XM_005543476.1:848	Endogenous	mRNA	-1.91	-1.91	-1.9	-2.18	-2.11	-2.62	-1.13	1.2	1.23	1.13	-1.13	1.27	-1.34	-1.03	1.1
MME	XM_001105564.1:1261	Endogenous	mRNA	1	1.7	3.07	1.42	-1.04	-3.12	-1.2	2.15	2.16	1.04	-1.62	-1.96	-1.66	-1.43	-1.6
MMP3	XM_001098400.2:935	Endogenous	mRNA	1	1	1	1	1	1	1	1	1	1	1	1	1	1	1
MMP9	XM_001104871.2:1515	Endogenous	mRNA	-1.97	1.13	2.23	-1.93	-2.4	-5.06	-1.23	2.87	2.51	-1.25	1.28	-1.32	-1.22	1.34	-1.12
MPPED1	NM_001283221.1:152	Endogenous	mRNA	1	1	1	1	1	1	1	1	1	1	1	1	1	1	1
MR1	NM_001284968.1:765	Endogenous	mRNA	-1.33	-1.48	-2.11	-2.01	-4.4	-7.71	-1.13	1	1	1	1	1	1	1	1
MRC1	XM_005564743.1:1361	Endogenous	mRNA	1.11	-7.31	-4.79	-1.17	1	1	1	1.19	1	1	-1.22	-1.22	1	1.02	1
MS4A1	XM_005577709.1:708	Endogenous	mRNA	-1.04	1.12	-1.83	-1.08	-2.12	-3.57	-1.24	-2.93	-6.78	-1.46	-2.34	-4.61	-1.23	-2.33	-3.47
MS4A2	XM_005577736.1:657	Endogenous	mRNA	1.01	-1.16	1.4	-1.18	-1.86	-1.22	1	1.29	1.62	1	1.21	1.48	1	-1.13	1.4
MSR1	XM_001097884.2:1125	Endogenous	mRNA	1	-2.25	-2.25	1	1	1	1	1	1	1	1	1	1	1	1
MUC1	XM_001115634.2:1922	Endogenous	mRNA	1	1	1	1	1	1	1	1	1	1	1	1	1	1	1
MX1	NM_001079693.1:1034	Endogenous	mRNA	-2.69	-3.53	-4.54	-3.06	-5.24	-6.91	-1.86	1.66	5.07	1.22	1.06	4.15	-1.25	-1.03	3.97
MX2	XM_005548647.1:1483	Endogenous	mRNA	-2.18	-2.36	-2.34	-2.34	-3.65	-4.65	-2.01	-1.1	2.82	-1.3	-1.22	2.54	-1.1	-1.17	2.98
MYC	NM_001142873.1:1200	Endogenous	mRNA	1.3	2.09	2.34	1.56	1.84	2.68	1.13	1.16	1.19	1.57	1.09	2.11	1.28	1.42	2.18
MYD88	NM_001130681.1:602	Endogenous	mRNA	-1.31	-1.79	-1.69	-2.5	-2.21	-3.11	1.05	1.02	-1.19	-1.15	1.02	1.32	-1.15	1.1	1.16
MYL2	XM_005572261.1:392	Endogenous	mRNA	1	1	1	1	1	1	1	1	1	1	1	1	1	1	1
NCAM1	XM_005579655.1:1488	Endogenous	mRNA	-1.06	-1.91	-1.26	-1.59	-2.11	-2.44	1	-1.23	1.12	1	1.11	1	1	-1.09	-1.12
NCF4	XM_005567397.1:536	Endogenous	mRNA	-1.45	-2.89	-2.5	-2.01	-2.85	-5.27	-1.26	3.31	2.22	-1.01	1.63	1.47	-1.63	1.49	1.37
NCR1	XM_005590349.1:1188	Endogenous	mRNA	1	-1.52	-1.52	1.02	-1.45	1.2	1	1.58	1.62	-1.1	1.21	1.66	-1.01	1.37	1.1
NEFL	XM_005562862.1:2367	Endogenous	mRNA	1.06	-1.22	-1.22	1	1	1	1	1.06	1	1	1	1	1	1	1
NFATC1	XM_001087929.2:296	Endogenous	mRNA	-1.37	1.11	1.25	-1.07	-1.26	-1.58	1.05	1.44	1.47	-1.05	1.04	-1.08	-1.33	-1.09	1.03
NFATC2	XM_005569356.1:2090	Endogenous	mRNA	1.58	1.62	-1.89	1.12	1.3	1.41	-1.33	-1.47	-1.34	1.4	1.07	1.07	-1.42	-1.03	-1.09
NFATC3	XM_005592343.1:1271	Endogenous	mRNA	1.62	2.52	2.51	1.13	1.52	1.96	1.03	-1.16	1.1	-1.17	1.08	1.34	1.07	1.23	1.44
NFATC4	XM_005560983.1:2046	Endogenous	mRNA	1	1	1	1	1	1	1	1	1	1	1	1	1	1	1
NFE2L2	XM_005573572.1:709	Endogenous	mRNA	-1.04	-1.05	1.04	-1.54	-1.79	-1.77	1.1	-1.73	-1.62	1.1	-1.31	-1.13	1.1	-1.37	-1.02
NFIL3	XM_001101854.1:430	Endogenous	mRNA	-1.84	-3.02	-2.87	-2.58	-3.04	-4.62	1.01	1.92	1.26	-1.18	1.27	1.05	-1.21	1.16	1.16
NFKB1	XM_005555555.1:1074	Endogenous	mRNA	-1.55	-1.88	-2.16	-1.53	-1.33	-1.19	-1.02	-1.18	1.13	-1.04	1.08	1.3	-1.1	-1.14	1.04
NFKB2	XM_001104566.2:905	Endogenous	mRNA	-2.54	-2.63	-2.08	-1.88	-1.46	-1.78	1.08	-1.25	-1.18	-1.07	-1.21	-1.36	-1.28	1.45	1.36
NFKBIA	NM_001284932.1:606	Endogenous	mRNA	-4.12	-3.26	-3.87	-5.32	-2.27	-2.87	-1.17	1.35	1.26	-1.25	1.54	1.42	-1.37	1.43	1.35
NFKBIZ	XM_005548255.1:2861	Endogenous	mRNA	-1.11	1.21	1.9	-2.08	-1.76	-1.72	-1.03	-1.54	-1.2	1.29	-1.22	-1.01	-1.18	-1.13	1.27
NLRP3	XM_005539576.1:2196	Endogenous	mRNA	-1.09	1.16	-1.46	-1.31	1.62	1.26	-1.02	1.29	1.44	1	1.44	1.54	-1.04	1.35	1.68
NOD1	XM_005549884.1:2719	Endogenous	mRNA	-1.6	-2.5	-1.43	-1.59	-1.23	-1.58	1	1.4	1.23	1.12	1.06	1.11	-1.02	1.03	1.06
NOD2	XM_005591903.1:1212	Endogenous	mRNA	-1.32	-1.56	-1.6	-2.46	-2.4	-3.51	-1.2	-1.38	-1.2	-1.71	-1.41	1.06	-1.22	-1.27	-1.29
NOS2	XM_005583198.1:1803	Endogenous	mRNA	1	1	1	1	1	1	1	1	1	1	1	1	1	1	1
NOTCH1	XM_001116824.1:174	Endogenous	mRNA	-1.38	-1.47	-1.28	-1.21	-2.29	-2.77	-1.08	1.2	1.34	-1.61	-1	1.24	-1.51	-1.01	1.18
NOTCH2	XM_001114248.2:1870	Endogenous	mRNA	-1.29	-1.41	1.15	-1.67	-1.78	-2.05	-1	1.04	1.45	1.07	1.04	1.25	-1.2	-1.01	1.19
NOX1	XM_001090025.2:455	Endogenous	mRNA	1	1.01	1	1	1	1	1	1	1	1	1	1	1	1	1
NR3C1	XM_005558115.1:1376	Endogenous	mRNA	-1.12	1.01	1.03	-1.58	1.07	1.07	-1.14	1.03	-1.12	-1.17	-1.09	1.03	-1.14	1.02	1.32
NT5E	XM_005552431.1:1673	Endogenous	mRNA	-1.41	-1.4	-1.4	-1.22	1	1.26	1	1.12	1	1	1.01	1	1	-1.31	-1.31
NUP107	XM_005571495.1:1272	Endogenous	mRNA	1.04	1.19	-1.89	-1.09	-1.46	-1.03	-1.05	1.14	1.12	1.05	1.31	1.74	-1.08	1.04	1.25
OAS1	NM_001083949.1:731	Endogenous	mRNA	-4.26	-3.12	-43.76	-4.43	-6.37	-39.58	-1.17	1.79	1.8	1.34	1.47	1	1.11	1.99	1.44
OAS2	XM_005572308.1:515	Endogenous	mRNA	-2.62	-2.23	-2.39	-2.8	-3.99	-6.32	-1.74	1.28	3	-1.16	1.34	3.24	-1.01	1.68	5.15
OAS3	XM_005572307.1:2923	Endogenous	mRNA	-1.88	-1.17	-1.51	-3.05	-3.29	-6.02	-1.33	1.16	2.2	1.23	1.36	2.73	-1.15	2.09	3.89
OASL	XM_005572424.1:1339	Endogenous	mRNA	-2.3	-1.72	-1.59	-2.74	-3.72	-6.54	-1.27	2.11	3.97	1.1	-1.2	1.88	-1.11	1.12	3
OXER1	XM_005576013.1:2233	Endogenous	mRNA	1	1	1	1	1	1	1	1	1	1	1	1	1	1	1
PAX5	XM_005581286.1:699	Endogenous	mRNA	1	1	1	1	1.03	1	1.03	-1.21	-1.78	1	-1.24	-1.46	-1.16	-1.01	-1.12
PDCD1	NM_001114358.1:201	Endogenous	mRNA	-1.01	1	1.71	1	1.18	1.9	1	1.34	1	1	-1.01	-1.22	1	1	1.17
PDCD1LG2	NM_001083599.1:760	Endogenous	mRNA	1.06	2.14	1.91	-3.97	1.41	1	-1.17	-1.34	-1.71	1	1.02	1	1	1.4	1.26
PDCD2	XM_005551355.1:362	Endogenous	mRNA	-1.08	1.02	1	1	1.04	1	1	1.21	1.2	1.03	-1.34	-1.34	1.13	-1.15	-1.05
PDGFA	XM_005548950.1:415	Endogenous	mRNA	1	1	1	1	1	1	1	1	1	1	1	1	1	1	1
PDGFB	XM_005567244.1:2051	Endogenous	mRNA	1.05	-1.42	-1.1	-1.01	-1.93	-1.93	1	1.4	1.44	1	-1.62	-1.03	1.14	-1.35	-1.26
PDGFRB	XM_005558242.1:2141	Endogenous	mRNA	1	1.31	1	1	2.12	3.06	1	1.21	1.59	1	1	1.31	1	1.48	2.14
PECAM1	XM_005584700.1:1356	Endogenous	mRNA	-1.12	-1.87	-1.57	-1.67	-1.39	-1.01	1.04	-1.1	1.11	-1.09	-1	1.54	-1.14	1.05	1.34
PIGR	XM_001083307.2:2166	Endogenous	mRNA	1	1	1	1	1	1	1	1	1	1	1	1	1	1	1
PIK3C2G	XM_002807975.1:2245	Endogenous	mRNA	1	1	1	1	1	1	1	1	1	1	1	1	1	1	1
PLA2G2A	XM_005544567.1:484	Endogenous	mRNA	-2.06	-3.72	-4.51	1	1	1	1	1	1	1	1	1	1	1	1
PLA2G2E	XM_001094364.1:366	Endogenous	mRNA	1	1	1	1	1	1	1	1	1	1	1	1	1	1	1
PLA2G4A	XM_005540257.1:711	Endogenous	mRNA	-1.03	-1.48	-1.77	1	-1.85	-1.85	1	1	1	1	1	1	1	1	1
PLA2G6	XM_002798388.1:2066	Endogenous	mRNA	-1.12	-3.02	-3.23	-1.36	-2.22	-2.22	1	1	1	1	1	1	1	-1.12	-1.17
PLAU	XM_005565444.1:1078	Endogenous	mRNA	-2.73	-3.31	-5.3	-2.38	-3.5	-4.89	1	1.14	1	1	1.01	1	1	1.04	1
PLAUR	XM_001106634.2:532	Endogenous	mRNA	-2.96	-13.29	-18.15	-1.92	-2.57	-3.41	1	1	1	-1.14	1.18	1.36	-1.12	1.54	-1.02
PLCB1	XM_001116017.1:715	Endogenous	mRNA	1.05	1	1.71	1	1.17	2.62	1	-1.54	1.16	-1.03	-1.34	1.66	1.01	1.36	2.87
PMCH	XM_005572033.1:578	Endogenous	mRNA	-1.17	1	1	1	1	1	1	1	1	1	1	1	1	1	1
PML	NM_001042434.1:441	Endogenous	mRNA	-1.81	-1.69	-2.13	-3.21	-2.34	-3.27	-1.28	1.52	2.11	-1.02	1.31	1.41	-1.19	-1.03	1.19
POU2F2	XM_002808195.1:1136	Endogenous	mRNA	-1.14	1.42	1.94	-1.96	-1.73	-1.59	-1.23	-1.82	-1.52	-1.22	-1.74	-1.45	-1.37	-1.45	-1.2
PPARG	NM_001032860.1:980	Endogenous	mRNA	-1.03	-1.4	-1.4	1	1	1	1	1	1	1	1	1	1	1	1
PPP1R12B	XM_001106168.2:540	Endogenous	mRNA	1	1	1	1	1.22	1.99	1	-1.26	1.11	1.1	1.14	1.01	-1.06	-1.13	1.11
PRDM1	XM_001087708.2:775	Endogenous	mRNA	-1.21	1.23	1.07	-1.62	-1.19	-1.75	-1.64	1.2	-1.01	1.1	1.53	1.32	-1.58	2.27	2.09
PRF1	XM_005565623.1:1621	Endogenous	mRNA	1.02	2.03	1.68	1.09	1.44	1.69	-1.24	-1.09	1.06	-1.43	-1.12	1.11	-2.91	1.01	1.03
PRG2	XM_005577863.1:437	Endogenous	mRNA	1	1	1	1	1	1	1	1	1	1	1	1	1	1	1
PRKCA	XM_005584740.1:2902	Endogenous	mRNA	-1.05	1.19	1.88	1	-1.24	-1.36	-1.05	-1.38	-1.34	-1.09	1.1	-1.12	1	1.05	-1.7
PRKCB	XM_001095880.2:1530	Endogenous	mRNA	-1.28	-2.01	-2.31	-1.62	-1.79	-2.72	-1.11	1.02	-1.13	-1	1	1.06	-1.17	1.09	1.2
PRKCD	XM_001083320.1:1715	Endogenous	mRNA	1.04	-1.17	-1.23	-1.78	-1.85	-2.63	-1.09	1.16	1.25	-1.71	-1.09	-1.02	1.04	1.08	1.2
PSMB10	XM_005592304.1:741	Endogenous	mRNA	-1.11	-1.32	-1.26	-1.21	-1.05	-1.68	1.05	-1.3	-1.16	1.47	-1.14	-1.04	-1.54	-1.1	-1.07
PSMB5	NM_001260845.1:646	Endogenous	mRNA	-1.56	-2.58	-3.22	1.06	-1.05	-1.47	1.03	-1.17	-1.76	1.22	-1.32	-1.25	-1.48	-1.63	-2.17
PSMB7	XM_001083368.2:380	Endogenous	mRNA	-1.5	-1.98	-1.46	-1.51	1.38	1.59	-1.12	-1.24	-1.17	1.27	-1.04	-1.03	-1.43	1.03	1.16
PSMB8	XM_005553359.1:807	Endogenous	mRNA	-1.58	-1.55	-1.35	-1.95	-2.15	-3.13	-1.49	-1.17	1.08	-1.22	-1.1	1.35	-1.42	-1.17	1.15
PSMB9	NM_001283167.1:407	Endogenous	mRNA	-1.4	-1.41	-1.37	-1.83	-2.19	-3.89	-1.36	1.07	1.05	-1.12	1.13	1.16	-1.25	1.02	1.05
PSMC2	XM_005550431.1:982	Endogenous	mRNA	-1.08	-1.29	-1.11	-1.41	1.15	1.25	-1.03	-1.14	1.12	-1.19	1.04	1.2	1.27	1	1.16
PSMD7	XM_001102147.2:170	Endogenous	mRNA	-1.63	-1.53	-1.59	-1.38	1.23	1.5	1.01	-1.15	1.06	-1.06	1.29	1.63	1.08	1.16	1.32
PTAFR	XM_005544241.1:1072	Endogenous	mRNA	-1.54	-3.08	-2	1.36	-2.09	-2.66	1.05	1.68	1.68	1.04	1.01	-1	-1.2	1.06	1.27
PTGDR2	XM_005577702.1:802	Endogenous	mRNA	1	1	1	1	1.01	1	-1	1.09	1	1.03	1	1	1.14	1	1
PTGER1	XM_005588249.1:1024	Endogenous	mRNA	1	1	1	1	1	1	1	1	1	1	1	1	1	1	1
PTGER2	XM_005561261.1:1979	Endogenous	mRNA	-1	-2.62	-2.62	1	-1.7	-1.7	1	1.17	1	1	1	1	1	1.02	1
PTGER3	XM_005543034.1:514	Endogenous	mRNA	1	1	1	1	1	1	1	1	1	1	1	1	1	1	1
PTGER4	XM_005556783.1:2355	Endogenous	mRNA	1.16	1.42	1.49	-1.21	1.6	1.78	1.36	1.11	1.15	1.18	1.19	1.6	1.28	1.01	1.22
PTGFR	XM_005542941.1:1071	Endogenous	mRNA	-1	-1.69	-1.77	-1.07	-1.56	-1.33	1	1.05	1	1	-1.22	1.21	1	-1.24	-1.36
PTGIR	XM_005589661.1:920	Endogenous	mRNA	1.04	-1.3	-1.52	1	1	1.31	1	1	1.26	1	1	1.66	1	-1.51	1.05
PTGS1	XM_005580874.1:1122	Endogenous	mRNA	1.54	-1.57	-3.35	-1.32	2.26	1.46	1.54	1.17	1.11	1.24	1.33	-1.03	1.06	2.04	1
PTGS2	XM_001107538.2:1343	Endogenous	mRNA	1.75	1.41	4.32	1.63	-9.71	-13.07	1.17	1.51	1.4	1.29	1.36	1.51	1.01	-1.3	1.14
PTK2	XM_001093060.2:843	Endogenous	mRNA	1.7	1.33	1.22	-1.23	-1.35	-1.36	1.17	-1.42	-1.58	1.32	-1.16	-1.33	1.15	-1.28	-1.04
PTPN2	XM_005587248.1:320	Endogenous	mRNA	-1.89	-3.03	-2.59	-2.13	-2.71	-3.21	-1.1	-1.48	-1.21	-1.32	-1.22	1	1.02	1.07	1.45
PTPN22	XM_005542274.1:2386	Endogenous	mRNA	-1.34	1.26	1.12	-1.08	1.11	1.33	-1.02	-1.76	-1.39	-1.42	-1.3	-1.11	-1.15	-1.3	-1.02
PTPN6	XM_005569995.1:662	Endogenous	mRNA	-1.12	-1.2	-1.16	-1.37	-1.74	-1.76	-1.06	-1.28	-1.23	-1.31	-1.19	-1.14	-1.47	-1.22	-1.23
PTPRC	XM_005540333.1:1225	Endogenous	mRNA	-1.11	-1.07	-1	-1.6	-1.63	-1.74	-1.04	-1.15	-1.06	-1.14	1.1	1.1	-1.05	1.02	1.24
PYCARD	XM_005591734.1:888	Endogenous	mRNA	-1.45	-4.07	-2.52	-1.48	-2.3	-2.28	1.04	-1.3	1.11	1.05	-1.58	1.31	-1.79	-1.28	1.13
RAC1	NM_001283802.1:1072	Endogenous	mRNA	-1.11	-1.58	-1.25	-1.17	-1.16	-1.19	1.04	-1.17	1.08	-1.33	-1.29	1.05	1.01	-1.28	1.12
RAF1	XM_005547856.1:2271	Endogenous	mRNA	1.09	1.29	1.42	-1.12	-1.28	-1.7	-1.21	1.37	1.15	1.08	-1.03	-1.2	-1.65	1.02	1.01
RAG1	XM_001084631.2:2180	Endogenous	mRNA	-1.01	1	1	1	1	1	1	1	1	1	1	1	1	-1.17	-1.17
RAG2	XM_005578160.1:851	Endogenous	mRNA	1	1	1	1	1	1	1	1	1	1	1	1	1	1	1
RAPGEF2	XM_001093090.2:3725	Endogenous	mRNA	-1.06	1.01	1	-1.07	1.07	1	1	1.47	1.32	-1	1.21	1	-1.06	1.19	1.63
RARRES3	XM_001118373.2:324	Endogenous	mRNA	-1.13	-1.53	-1.84	-1.62	1.21	-1.13	-1.32	1.67	1.74	1.08	3.69	5.06	-1.09	2.62	2.85
RELA	XM_005577248.1:1689	Endogenous	mRNA	-1.04	-1.16	-1.4	1	1.16	1	1	1	1	1	1	1	-1.04	1	1
RELB	XM_001104559.2:724	Endogenous	mRNA	-3.27	-3.79	-2.99	-1.89	-1.53	-1.85	1	-1.1	-1.23	1	1.04	-1.21	-1.05	-1.18	-1.29
REPS1	XM_005551982.1:1536	Endogenous	mRNA	-1.13	-1.47	-1.89	1.06	-1.21	-1.19	-1.08	-1.04	1.05	-1.04	1.06	1.06	-1.14	-1.26	-1.36
RHOA	XM_001094831.2:315	Endogenous	mRNA	-1.45	-1.77	-1.56	-1.44	-1.16	-1.16	-1.1	-1.07	-1.06	-1.18	-1.05	1.11	-1.02	-1.05	1.16
RIPK1	XM_005554158.1:1545	Endogenous	mRNA	-1.57	-1.86	-1.55	-1.87	-1.19	-1.44	-1.39	-1.13	1.29	-1.57	-1.21	1.1	-1.02	-1.1	1.36
RIPK2	XM_005563661.1:895	Endogenous	mRNA	-1.47	-1.49	-1.53	-1.25	-1.04	-2.08	1.11	-1.12	-1.08	1.05	-1	1.27	-1.19	1.11	1.49
RNASEL	XM_005540173.2:2022	Endogenous	mRNA	-1.24	-2.3	-1.78	-1.72	-2.88	-3.17	-1.14	1.4	1.26	1.03	1.23	1	1	-1.56	-1.53
ROCK2	XM_005576551.1:4211	Endogenous	mRNA	-1.22	-1.16	-1.14	-2.4	-2.89	-3.13	-1.19	-1.19	-1.02	-1.01	-1.04	1.29	-1.02	-1.07	1.13
RORC	XM_002801778.1:1471	Endogenous	mRNA	1	1	1	1	1	1	1	1	1	1	1	1	1	1	1
RPS6KA5	XM_001088246.2:1243	Endogenous	mRNA	1.25	2.05	2.89	-1.19	1.01	-1.14	-1.46	-1.43	-1.25	-1.31	-1.1	-1.2	-1.25	-1.19	1.02
RRAD	XM_005592186.1:461	Endogenous	mRNA	1	1	1	1	1	1	1	1	1	1	1	1	1	1	1
RUNX1	XM_005548734.1:611	Endogenous	mRNA	-1.39	-1.3	-1.18	-1.26	-2.05	-2.01	-1.12	1.32	1.42	-1.59	-1.03	1.36	-1.03	-1.01	-1.06
S100A8	XM_005541787.1:236	Endogenous	mRNA	-4.58	-22.17	-26.21	-5.02	-18.87	-115.01	1.16	3.57	2.88	-1.55	1.44	-1.18	-1.7	1.27	-1.45
S100A9	XM_005541789.1:223	Endogenous	mRNA	-3.95	-16.9	-21.83	-4.59	-18.31	-113.13	1.05	3.35	2.42	-1.58	1.26	-1.28	-1.6	1.09	-1.5
S1PR1	XM_005542570.1:1899	Endogenous	mRNA	-1.14	1.75	1.47	1.13	1.28	1.32	-1.05	-1.13	-1.28	1.42	1.11	-1.03	-1.12	1.14	1.07
SELE	XM_005539941.1:1616	Endogenous	mRNA	1	1	1	1	1	1	1	1	1	1	1	1	1	1	1
SELL	XM_005539939.1:626	Endogenous	mRNA	-1.37	-2.63	-2.87	-1.75	-4.12	-7.9	-1.11	1.78	1.68	-1.02	1.55	1.37	-1.11	1.4	1.57
SELPLG	XM_005572152.1:1151	Endogenous	mRNA	-1.19	-1.1	-1.19	-2.22	-2.25	-3.4	-1.2	1.18	-1.2	-1.8	-1.02	-1.44	-1.35	-1.09	-1.05
SERPING1	XM_001092271.2:1235	Endogenous	mRNA	-2.54	-4.47	-8.42	-3.03	-2.49	-3.04	1	1	1	1	1	1	1	1	1
SH2D1A	NM_001032837.1:135	Endogenous	mRNA	-1.03	3.07	3.33	1.65	2.25	2.65	-1.04	1.23	1.21	-1.03	-1.2	-1.26	1.06	1.27	1.19
SHC1	XM_005541642.1:2414	Endogenous	mRNA	-1.08	-1.86	-1.91	-1.05	-1.05	-1.1	1.14	-1.11	1.06	1.08	-1.17	-1.14	1	1.06	1.15
SIGIRR	XM_005576724.1:1856	Endogenous	mRNA	1.57	2.96	1.87	-1.42	1.26	1.68	-1.26	1	1.3	1.52	1.14	1.5	-1.76	1.27	1.5
SIGLEC1	XM_005568446.2:2406	Endogenous	mRNA	-2.42	-3.12	-2.75	-2.28	-3.75	-5.39	1	1	1	1	1	1	1	1	1
SIRPA	XM_015457667.1:1451	Endogenous	mRNA	-1.07	-1.74	-1.26	-1.85	-2.08	-2.76	1.1	1.64	1.69	-1.27	1.2	1.09	-1.25	1.26	1.35
SKI	XM_001086434.1:222	Endogenous	mRNA	-1.11	1.3	1.36	-1.04	1.95	1.75	-1.04	-1.08	-1.06	-1.05	-1.32	-1.24	-1.07	-1.09	-1.05
SLAMF1	XM_001117605.2:526	Endogenous	mRNA	-1.09	1.05	-2.01	1	1.15	1.23	1	-1.3	-1.46	1.15	-1.01	1.06	1.03	1.06	1.18
SLAMF6	XM_005541247.1:658	Endogenous	mRNA	1.13	1.43	1.71	-1.03	-1.04	-1.06	-1.18	1.08	1.04	-1.16	-1.12	-1.2	-1.42	1.03	-1.06
SLAMF7	XM_001117618.2:1032	Endogenous	mRNA	-1.04	-1.96	-2.35	-1.1	-3.41	-4.65	-1.1	1.37	1.19	-1.04	1.1	-1.24	-1.28	1.04	-1.53
SLC2A1	XM_005543699.1:2110	Endogenous	mRNA	-1.1	-1.14	-1.09	-1.09	-2.23	-1.17	1.22	-1.87	-1.94	1.07	-2.17	-1.26	1.01	-1.69	-1.75
SMAD2	XM_005586756.1:1085	Endogenous	mRNA	-1.1	-1.39	-1.16	-1.64	-1.17	1.05	-1.07	-1	1.15	1.11	-1.2	-1.03	-1.25	1.09	1.37
SMAD3	XM_005559876.1:1523	Endogenous	mRNA	-1.22	-1.16	-1.09	-1.13	-1.07	1.03	1.06	-1.16	-1.35	1.16	1.06	-1.06	-1.03	-1.11	-1.08
SMAD5	XM_005557849.1:212	Endogenous	mRNA	-1.01	1	1	1	1.35	1.31	1	-1.12	-1.23	1	-1.06	1.11	1	1.24	1.03
SMAD7	XM_005586745.1:1886	Endogenous	mRNA	-1.31	-1.05	-1.04	-1.42	1.13	1.1	1	1.13	-1.02	-1	-1.03	1.01	1	-1.28	1.04
SMPD3	XM_005592346.1:1643	Endogenous	mRNA	1	1	1	1.07	1.02	1	1.01	1.11	1	1.26	1.08	1	1.25	1.11	1
SOCS1	XM_005591262.1:760	Endogenous	mRNA	-1.66	-3.22	-3.95	-3.45	-1.66	-3.85	-1.39	1.24	1	-1.03	1.1	1	1	1.07	1
SOCS3	NM_001194326.1:599	Endogenous	mRNA	-3.56	-4.05	-4.75	-2.87	-10.02	-25.5	1.07	1.45	1.26	1.03	-1.05	-1.26	-1.27	-1.4	-1.08
SPP1	XM_001093307.2:100	Endogenous	mRNA	1.02	1	1	1	1	1	1.17	1	1	1.09	1	1	1.3	1	1
SRC	XM_005568964.1:1080	Endogenous	mRNA	1.23	-1.26	-1.43	-1.16	-1.38	-1.45	1.08	1.01	1.13	-1	-1.14	-1.46	1.09	-1.22	-1.26
STAT1	NM_001261614.1:1598	Endogenous	mRNA	-1.76	-1.48	-1.29	-2.28	-1.98	-2.63	-1.87	-1.13	1.12	-1.34	1.02	1.37	-1.37	-1.2	1.53
STAT2	XM_001115072.2:2435	Endogenous	mRNA	-1.58	-1.4	-1.59	-2.15	-3.13	-6.29	-1.51	-1.05	1.54	-1.42	1.15	1.67	-1	1.03	1.56
STAT3	XM_005584241.1:1000	Endogenous	mRNA	-1.36	-1.13	-1.07	-1.61	-1.7	-2.88	-1.32	1.08	1.3	-1.66	1.03	1.1	-1.24	1.01	1.14
STAT4	XM_001082561.2:2220	Endogenous	mRNA	1.14	2.32	1	1.3	1	1.28	1.12	1.13	1.21	1.03	1.03	1.11	-1.48	1.27	1.24
STAT5A	XM_001109557.2:2414	Endogenous	mRNA	-1.21	-1	1.38	-1.93	-1.76	-2.27	-1.64	-1.13	1.04	-1.07	-1.12	1.13	-2.12	1.08	1.31
STAT5B	XM_001109317.2:255	Endogenous	mRNA	1.1	-1.13	-1.03	-1.21	-2.37	-3.86	-1.23	1.32	1.2	-1.12	1.13	1.03	-1.17	1.13	1.06
STAT6	XM_005571286.1:1881	Endogenous	mRNA	-1.36	-1.73	-1.5	-1.24	-1.13	-1.03	-1.04	-1.34	-1.12	-1.4	-1.27	-1.05	-1.31	-1.22	-1.03
SYK	XM_005582224.1:1575	Endogenous	mRNA	-1.17	-1.73	-1.83	-1.83	-1.5	-3.03	-1.04	-1.12	-1.08	-1.6	-1.39	-1.45	-1.03	-1.26	-1.08
SYT17	XM_005591356.1:1387	Endogenous	mRNA	1	1	1	1	1	1	1	1	1	1	1	1	1	1	1
TAGAP	XM_005551523.1:931	Endogenous	mRNA	1.43	2.14	2.08	-1.5	-1.51	-2.32	-1.26	1.63	1.26	1.19	1.46	1.27	-1.26	1.17	1.4
TAL1	XM_005543455.1:3194	Endogenous	mRNA	1.46	-1.27	-1.77	-1.35	1.15	1.31	1.26	-1.64	-1.42	1.17	-1.25	-1.34	1.01	-1.27	-1.12
TAP1	XM_005553361.1:970	Endogenous	mRNA	-1.5	-1.2	-1.26	-2.44	-2.4	-4.09	-1.61	1.23	1.42	-1.26	1.15	1.27	-1.43	1.2	1.68
TAP2	XM_002803985.1:555	Endogenous	mRNA	-1.36	-1.08	1.19	-2.78	-2.07	-2.7	-1.32	-1.27	-1.01	-1.07	-1.08	1.18	-1.72	1.01	-1.05
TAPBP	XM_005553311.1:1042	Endogenous	mRNA	-1.52	-1.63	-1.74	-1.5	-1.56	-1.78	-1.19	-1.06	1.07	-1.29	-1.07	1.14	-1.27	-1.08	1.22
TARP	XM_015133689.1:350	Endogenous	mRNA	1.43	3.82	5.09	-1.09	2.43	3.66	-1.24	1.46	1.81	-1.1	1.79	2.33	-1.53	1.89	2.85
TBK1	XM_001116924.2:1385	Endogenous	mRNA	-1.47	-1.23	1.09	-2.7	-1.73	-2.83	-1.09	-1.34	-1.02	1.11	-1	1.47	-1.24	1.21	1.48
TBX21	XM_005583510.1:744	Endogenous	mRNA	-1.15	2	1.43	-1.1	-1.2	1.02	-1.5	-1.51	-1.29	-1.58	-1.22	-1.04	-1.77	-1.43	-1.22
TBXA2R	XM_005587515.1:443	Endogenous	mRNA	1.12	-1.39	-1.52	1	1	1.12	1	1	1	1	1	1	1	1	1
TCF4	XM_005586613.1:2123	Endogenous	mRNA	-1.77	-2.27	-3.41	1.04	-1.04	-1.52	-1.31	-1.44	-1.52	-1.4	1.07	-1.04	1.37	-1.06	-1.47
TCF7	XM_005595987.1:820	Endogenous	mRNA	1.07	1.34	1	1	1.63	2.14	-1.06	-1	1.43	1.09	-1.41	1.01	1.01	-1.14	1.56
TFRC	XM_005545258.1:2141	Endogenous	mRNA	-1.06	-1.67	-2.74	-1.07	-1.66	-1.57	1	-1.06	1.18	1.05	-1.26	-1.3	1	-1.38	-1.32
TGFB1	XM_005589339.1:1170	Endogenous	mRNA	1.46	-1.03	1.02	1.12	1.4	1.65	-1.05	1.02	1.17	-1.35	1.03	1.28	-1.22	-1.07	1.17
TGFB2	XM_005540874.1:1913	Endogenous	mRNA	-1.02	-1.38	-1.64	-1.08	1	1	1	-1.44	-1.71	1	1	1	1	-1.13	-1.17
TGFB3	XM_005561843.1:1701	Endogenous	mRNA	1	1	1	1	1	1	1	1	1	1	1	1	1	1	1
TGFBI	XM_005557841.1:1261	Endogenous	mRNA	2.33	3.29	8.2	-1.15	1.04	2.03	1.16	-1.29	1.74	1.45	-1.81	1.5	-1.44	-1.24	2.65
TGFBR1	XM_001112590.2:281	Endogenous	mRNA	1.21	1.22	1.95	-1.15	1.5	1.25	-1.09	1.91	1.81	-1.52	1.09	-1.04	-1.37	1.22	1.43
TGFBR2	XM_005545564.1:1761	Endogenous	mRNA	-1.13	-1.14	-1.27	-1.12	-1.82	-2.61	-1.11	1.06	-1.18	-1.42	1.09	-1.12	-1.03	1.21	1.34
THBS1	XM_001093770.2:2670	Endogenous	mRNA	1.16	-2.8	-4.26	1.82	2.04	1.64	1.34	1.25	1.17	1.27	1.18	1.01	1.39	1.06	1.34
THY1	XM_005579921.1:490	Endogenous	mRNA	-1.43	2.04	2.56	1.31	2.2	2.58	1.13	1.66	1.71	-1.32	1.17	1.99	-1.13	1.26	1.27
TICAM1	NM_001287328.1:1134	Endogenous	mRNA	1	1.06	1	1	1	1	1	1	1	1	1	1	1	1	1
TIGIT	XM_005548101.1:411	Endogenous	mRNA	-1.09	2.26	1.79	-1.12	1.63	1.79	-1.12	-1.49	-1.58	-1.17	-1.16	-1.14	-1.25	-1.25	-1.27
TIRAP	NM_001130435.1:155	Endogenous	mRNA	-1.33	-1.47	-1.66	-1.06	1.09	1.05	-1.14	1.1	1.43	-1.09	-1.44	-1.25	-1.23	-1.1	1.03
TLR1	NM_001130424.1:487	Endogenous	mRNA	-1.42	-1.54	-1.14	-1.43	-4.15	-6.89	-1.04	-1.17	-1.04	-1.14	-1.13	-1.16	-1.04	-1.22	1.17
TLR2	NM_001130425.1:40	Endogenous	mRNA	-1.09	-1.19	1.11	-2.25	-5.14	-8.99	-1.24	1.47	1.96	-1.26	-1.01	1.16	-1.31	-1.23	1.65
TLR3	NM_001036685.1:1641	Endogenous	mRNA	-1.52	-2.26	-5.3	-1.54	-4.82	-7.26	1	1	1	1	1	1	1	1	1
TLR4	NM_001037092.1:2100	Endogenous	mRNA	-1.36	-1.8	-1.96	-2.32	-5.26	-10.99	-1.23	1.39	1.45	-1.41	1.03	-1.01	-1.19	1.06	1.43
TLR5	NM_001130429.1:2215	Endogenous	mRNA	-1.97	-2.4	-1.23	-1.45	-3.52	-5.21	-1.12	1.11	-1.06	-1.05	1	-1.26	-1.51	-1.32	-1.09
TLR6	NM_001130430.1:123	Endogenous	mRNA	1.07	-1.11	1.64	-3.25	-4.42	-8.65	-1.17	1.53	1.74	-1.33	-1.17	-1.03	-1.26	1.07	1.29
TLR7	NM_001130426.1:55	Endogenous	mRNA	1	1	1	1	1	1	1	1	1	1	1	1.48	1	1	1
TLR8	NM_001130427.1:120	Endogenous	mRNA	1.09	-1.11	1.11	-1.23	-2.2	-2.87	-1.11	1.23	1.13	-1.38	-1.09	1.03	-1.33	-1	1.09
TLR9	NM_001130431.1:839	Endogenous	mRNA	1	1.07	1	1	1	1	1	1	1	1	-1.52	-1.52	1	-1.22	-1.22
TMEM173	XM_005557935.1:904	Endogenous	mRNA	-1.45	-3.07	-3.29	-1.35	-2.69	-3.61	1.26	-1.44	-1	-1.04	-1.17	-1.02	-1.04	-1.66	-1.58
TNF	NM_001047149.1:195	Endogenous	mRNA	-1.45	-1.91	-2.25	1	-1.78	-1.66	1	-1.64	-1.18	1	-1.13	1.47	1	-1.18	-1.21
TNFAIP3	NM_001283816.1:1043	Endogenous	mRNA	-3.7	-3.05	-3.47	-4.12	-2.04	-2.73	1.1	1.17	1.21	-1.41	-1.09	-1.41	-1.36	1.75	1.31
TNFAIP6	XM_001083111.2:166	Endogenous	mRNA	-2.22	-1.62	-2.05	-3.87	-4.63	-19.26	1.13	1.37	1	-1.06	1.82	1	1.17	1.62	1.48
TNFRSF11A	XM_005586643.1:1136	Endogenous	mRNA	1.05	-1.43	-1.58	1	1	1	1	1.14	1	1	1	1	1	-1.08	-1.17
TNFRSF13B	XM_005582995.1:465	Endogenous	mRNA	1.06	-1.58	-1.58	1	1	1	1	1	1	1	1.01	1	1	-1.14	-1.27
TNFRSF13C	XM_001101623.2:356	Endogenous	mRNA	-1.86	-1.09	1.48	-1.28	1.96	2.25	1.14	1.02	1.67	1.3	1.29	1.67	-1.39	1.21	1.65
TNFRSF14	NM_001043357.1:107	Endogenous	mRNA	-1.1	-1.08	1.33	-1.28	-1.04	-1.17	1.1	-1.27	1.12	-1.15	-1.22	-1.08	-2.08	1.43	2.08
TNFRSF17	XM_001106826.2:204	Endogenous	mRNA	1	1	1	1	1.03	1	1	1	1	1	1.21	1	1	1.05	1
TNFRSF18	XM_005545123.2:503	Endogenous	mRNA	1.04	1.25	1.71	1	1.91	1.26	-1.05	1.72	1	-1.03	1.39	-1.4	1	1.11	1.2
TNFRSF1B	XM_001105753.2:840	Endogenous	mRNA	-1.72	-1.93	-1.14	-2.82	-1.71	-1.46	-1.44	-1.26	1.42	-1.02	-1.49	1.25	-1.68	-1.23	1.42
TNFRSF4	XM_005545122.1:233	Endogenous	mRNA	-1.03	-1.24	-1.52	1	1.13	1.02	1	-1.06	-1.37	1	-1.7	-1.7	1	1.06	1
TNFRSF8	XM_001118873.2:1412	Endogenous	mRNA	-1.48	-2.18	-2.5	1	1.19	1	1	1	1	1	-1.28	-1.28	1	1	1
TNFRSF9	XM_001096166.2:295	Endogenous	mRNA	1	1	1	1	1	1	1	1	1	1	1	1	1	1	1
TNFSF10	NM_001266034.1:115	Endogenous	mRNA	-1.66	-1.56	-2.22	-2.78	-2.53	-3.98	1.11	1.11	1.55	1.56	1.26	1.32	1.22	1.19	1.12
TNFSF11	XM_005585744.1:621	Endogenous	mRNA	-1.13	-1.31	-1.34	1	-1.23	-1.48	1	1.43	1	1	1	1	1	-1.08	-1.17
TNFSF12	NM_001205135.1:280	Endogenous	mRNA	1.14	-1.43	-1.08	-1.4	-1.2	-1.06	-1.03	-1.17	1.01	1.15	-1.23	-1.2	-1.14	-1.27	-1.38
TNFSF13	XM_005582760.2:625	Endogenous	mRNA	1.94	-1.8	1.39	-1.7	-1.87	-1.15	1.15	-1.54	1.61	-1.81	-1.9	1.48	-2.06	-1.59	1.36
TNFSF13B	XM_005586224.1:906	Endogenous	mRNA	-1.45	-2.17	-1.57	-2.27	-4.07	-7.87	-1.56	1.35	1.91	-1.13	-1.04	1.52	-1.26	-1.12	1.88
TNFSF14	XM_015122635.1:389	Endogenous	mRNA	1.08	-1.23	-1.46	1	-1.95	-3.19	-1.1	1.11	1.16	1.04	1.39	1.35	1.05	-1.06	-1.19
TNFSF15	NM_001194132.1:495	Endogenous	mRNA	-1.05	-1.21	-1.28	1	1	1.12	1	1.15	1	1	1	1	1	1.06	1
TNFSF18	XM_005540011.2:1189	Endogenous	mRNA	1	1	1	1	1	1	1	1	1	1	1	1	1	1	1
TNFSF4	XM_005540021.1:1004	Endogenous	mRNA	1.07	1	1	1	-1.48	-1.48	1	1	1	1	1	1	1	1	1
TNFSF8	XM_005580959.1:769	Endogenous	mRNA	-1.11	1.1	1.61	-1.27	-1.18	-1.01	1.07	1.25	1.68	1.27	1.11	1.32	-1.16	1.58	2.31
TOLLIP	XM_005576837.1:609	Endogenous	mRNA	-1.96	-5.48	-4.06	-1.44	-2.71	-3.25	1.01	-1.14	-1.25	-1.2	-1.15	1.08	-1.02	-1.18	-1.78
TP53	XM_005582787.1:1006	Endogenous	mRNA	1.03	1.9	1.83	1.02	2.28	3.06	-1	-1.03	-1.23	1.01	-1.11	1.64	-1.48	1.51	1.64
TPSAB1	XM_005590832.2:868	Endogenous	mRNA	1	1	1	1	1	1	1	1	1	1	1	1	1	1	1
TRADD	XM_005592202.1:494	Endogenous	mRNA	-1	1	1	-1.07	1.29	1	1	1.13	1	1	1.01	1	1	-1.25	-1.36
TRAF1	XM_001095862.2:983	Endogenous	mRNA	-1.06	1.46	1.23	1.4	2.44	3.4	-1.02	1.13	1.05	1.24	1.01	1.2	-1.18	1.07	-1.13
TRAF2	XM_005580376.1:1555	Endogenous	mRNA	-1.21	1.18	1	1	1.58	1.56	1	-1.02	1.13	1	1.26	1	1	1.29	1.12
TRAF3	XM_005562258.1:431	Endogenous	mRNA	-1.65	-1.83	-1.56	-1.12	-1.21	1.2	-1.16	-1.1	1.14	-1.09	-1.16	1.06	-1.1	-1.06	-1.18
TRAF4	XM_001107048.2:1637	Endogenous	mRNA	-1.2	1.43	-1.52	-1.13	-1	-1.13	-1.04	-1.32	-1.01	-1.05	-1.41	-1.07	-1.59	-1.32	1.09
TRAF5	XM_005540752.1:1091	Endogenous	mRNA	1.16	-1.08	-1.03	1.1	1.08	2.06	1.09	-1.56	-1.26	1.16	1.46	2.08	-1.12	1.29	1.89
TRAF6	XM_005578173.1:1458	Endogenous	mRNA	-1.1	-1.38	-1.77	-1.09	-1.05	1.01	1	1.2	-1.08	1.05	-1.14	1.04	-1.17	1.04	1.2
TREM2	XM_005553065.1:581	Endogenous	mRNA	1	1	1	1	1	1	1	1	1	1	1	1	1	1	1
TSLP	XM_005557498.1:1733	Endogenous	mRNA	-1.26	1	1	1	1	1	1	1	1	1	1	1	1	1	1
TWIST2	XM_005574801.1:123	Endogenous	mRNA	-1.63	-1.5	-1.77	-3.17	-4.38	-7.19	-1.08	1	1	1	1	1	1	1	1
TYK2	XM_001101130.2:2645	Endogenous	mRNA	-1.18	-1.19	-1.31	1.01	-1.25	-1.42	-1.17	1.04	1.2	-1.14	-1.33	-1.19	-1.04	-1.03	-1.04
TYROBP	XM_005588917.1:524	Endogenous	mRNA	1.1	-1.15	1.09	-1.22	-1.32	-1.41	1.01	1.09	1.32	-1.35	-1.24	1.04	-1.1	1.02	1.21
UBE2L3	NM_001193593.1:178	Endogenous	mRNA	1.06	-1.46	-2.18	-1.2	-1.3	-1.88	1.15	-1.43	-1.44	1.05	-1.02	-1.07	1.04	1	1.01
USP9Y	XM_005593318.1:2450	Endogenous	mRNA	1.18	1.33	1.05	-1.75	1.08	1.14	-1.03	-1.04	1.16	1.03	1.16	1.04	-1.08	1.19	1.34
VCAM1	XM_005542580.1:955	Endogenous	mRNA	-1.03	-2.74	-2.86	1	1	1	1	1	1	1	1	1	1	1.03	1
VTN	XM_005583219.1:1001	Endogenous	mRNA	1	1	1	1	1	1	1	1	1	1	1	1	1	1	1
XBP1	NM_001190861.1:576	Endogenous	mRNA	-1.37	-1.35	-1.46	-1.49	-1.89	-2.17	-1.2	1.18	1.3	1.14	1.12	1.37	-1.09	1.2	1.2
XCL1	NM_001032947.1:18	Endogenous	mRNA	1	-1.42	-1.58	1	1.12	2.14	1	1.14	1.51	1	1.53	2.34	1	1.17	1.82
XCR1	XM_001114260.1:745	Endogenous	mRNA	-1.07	-2.1	-2.8	-1.33	-1.92	-2.15	1	1.21	1	1	1.1	1.42	1	1.24	1
ZAP70	XM_005575029.1:1045	Endogenous	mRNA	-1.08	1.51	3.59	-1.05	1.37	2.62	1.2	1.12	1.33	-2.17	1.33	1.58	-1.53	1.28	1.4
ZBTB16	XM_005579695.1:1968	Endogenous	mRNA	-1.12	1	1	1	1	1	1	1	1	1	1	1	1	1	1
ZEB1	XM_005564912.2:2675	Endogenous	mRNA	-1.36	1.45	1.04	-1.25	-1.31	-1.74	1.3	-1.13	-1.17	1.43	1.09	1.42	-1.12	1.14	1.14
ZNF205	XM_005591044.1:604	Endogenous	mRNA	1	1	1	1	1	1	1	1	1	1	1	1	1	1	1
ABCF1	XM_005553641.1:1966	Housekeeping	mRNA	-1.16	-1.2	-1.36	1.2	-1.06	1.14	-1.24	-1.07	-1.05	-1.14	-1.09	-1.05	-1.15	1.17	1.25
ALAS1	XM_005547319.2:851	Housekeeping	mRNA	-1.87	-3.08	-2.31	-1.89	-1.23	-1.27	-1.13	1.32	1.14	-1.04	1.19	-1.22	-1.34	-1.03	-1.16
DDX50	XM_005565684.2:1318	Housekeeping	mRNA	1.82	3.38	3.4	-1.53	1.34	1.02	1.39	1.52	1.1	1.04	-1.1	-1.71	1.42	-1.12	-1.74
ERCC3	NM_001287632.1:908	Housekeeping	mRNA	-1.14	1.1	1.16	-1.43	1.29	1.75	1.13	-1.16	-1.07	1.13	1.09	1.1	-1.04	1.04	1.35
G6PD	XM_005595008.1:1551	Housekeeping	mRNA	-1.05	-1.62	-1.43	-1.85	-1.91	-2.24	1.04	-1.13	1.03	1.01	-1.06	1.08	-1.38	-1.05	1.13
GUSB	XM_015447246.1:879	Housekeeping	mRNA	-1.51	-3.24	-2.23	-1	-1.12	-1.09	-1.02	-1.54	-1.47	-1.04	-1.38	-1.7	1	-1.61	-1.49
HDAC3	XM_015452048.1:403	Housekeeping	mRNA	-1.27	-1.47	-1.21	1.18	1.07	1.03	-1.04	-1.33	-1.53	1.15	-1.05	1.32	-1.13	1	1.01
HPRT1	NM_001283594.1:533	Housekeeping	mRNA	-1.06	-1.07	1	-1.11	1.24	-1.04	-1.23	-1.03	1.09	1.1	1.19	1.27	1.1	1.01	-1.11
OAZ1	NM_001134900.1:345	Housekeeping	mRNA	1.72	1.15	3.75	1.02	1.11	2.77	1.25	1.25	3.26	1.26	-1.2	1.85	1.18	-1.25	1.57
POLR2A	XM_001118060.2:2605	Housekeeping	mRNA	-1.44	-1.17	-1.25	-1.65	-1.22	-1.29	-1.13	1.02	1.09	-1.11	-1.07	1.03	-1.16	1.1	1.31
PPBP	XM_005555081.1:272	Housekeeping	mRNA	3.74	-1.04	-3.07	1.31	1.54	-1.12	1.29	1.03	-1.51	1.46	1.23	-1.35	1.38	1.23	-1.35
PPIA	NM_001032809.1:108	Housekeeping	mRNA	-1.45	-1.55	-1.53	-1.2	-1.24	-1.29	-1.1	-1.19	-1.15	1.26	-1.12	1.01	-1.33	-1.04	1.08
SDHA	XM_001094170.2:911	Housekeeping	mRNA	-1.33	-1.56	-1.65	1.14	-1.33	-1.22	-1.35	-1.16	1.13	1.32	-1.15	1.08	-1.41	-1.18	-1.04
TBP	NM_001284983.1:738	Housekeeping	mRNA	-1.2	2.12	1.79	1.02	-1.33	1.03	1.23	-1.15	-1.08	-1.17	1.09	1.2	1.27	1.18	1.23
TRIM39	NM_001319626.1:1026	Housekeeping	mRNA	-1.23	1.38	1.01	1.07	-1.27	-1.48	-1.05	1.2	-1.12	1.46	1.26	1.28	-1.35	1.16	-1.01
TUBB	XM_005553615.2:2019	Housekeeping	mRNA	1	1.26	1.13	-1.05	1.85	1.8	1.03	1.03	-1.07	-1.32	1.19	1.41	-1.23	1.31	1.67
UBB	XM_015437369.1:1030	Housekeeping	mRNA	2.22	4.69	4.5	-1.36	1.33	1.01	1.41	1.44	1	1.15	-1.02	-1.75	1.51	1	-1.87

## Sheet: Data S1 Rhesus
Probe Name	NS Probe ID	Class Name	Analyte Type	00 : ODV vs. 00 : Control	P value of: 00 : ODV vs. 00 : Control	01 : ODV vs. 01 : Control	P value of: 01 : ODV vs. 01 : Control	04 : ODV vs. 04 : Control	P value of: 04 : ODV vs. 04 : Control	07 : ODV vs. 07 : Control	P value of: 07 : ODV vs. 07 : Control	10 : ODV vs. 10 : Control	P value of: 10 : ODV vs. 10 : Control
ABCB1	NM_001032887.1:290	Endogenous	mRNA	1		1		1		-1.07	0.363217	-1.11	0.335305
ABL1	XM_005580623.1:1470	Endogenous	mRNA	1		1		1		1		1
ADA	XM_001109908.2:1305	Endogenous	mRNA	-1.28	0.39284	-1.17	0.551065	-1.22	0.362794	-1.02	0.946233	-1.14	0.481313
AGER	NM_001205117.1:232	Endogenous	mRNA	1		1		1		1		1
AHR	XM_005550046.1:1361	Endogenous	mRNA	1.03	0.937485	-1	0.978662	1.35	0.196306	1.75	0.0915627	1.46	0.0760665
AICDA	XM_005570042.1:942	Endogenous	mRNA	1		1		1		1		-1.04	0.363217
AIRE	XM_001103602.2:288	Endogenous	mRNA	1		1		1		1		1
AKT3	XM_005539655.1:300	Endogenous	mRNA	-1.14	0.487515	1.32	0.244284	-1.13	0.359095	-1.76	0.281276	1.38	0.0469419
ALOX12	XM_001104192.2:1410	Endogenous	mRNA	1		1		1		1		1
ALOX15	XM_001094627.2:1345	Endogenous	mRNA	1.04	0.908401	1.44	0.300797	1.04	0.889407	1.16	0.680828	1.21	0.355847
ALOX5	XM_005565109.1:700	Endogenous	mRNA	-1.01	0.363217	-1.05	0.363217	-1.09	0.214171	-1.4	0.290336	-2.04	0.0227041
ANP32B	XM_005581222.1:1225	Endogenous	mRNA	-1.26	0.139803	-1.18	0.182727	-1.07	0.508211	-1.51	0.30122	-1.37	0.0817238
APOE	XM_005589553.1:498	Endogenous	mRNA	-1.15	0.236196	1		-1.05	0.363217	-1.11	0.363217	-1.48	0.0708793
APP	XM_002803170.1:1684	Endogenous	mRNA	1.02	0.914977	-1.17	0.260572	-1.06	0.744223	-1.87	0.136595	-1.72	0.0409619
AREG	XM_001101978.2:405	Endogenous	mRNA	1		1		1		1		-1.11	0.363217
ARG1	XM_005551843.2:1022	Endogenous	mRNA	1		1		1		1		-1	0.363217
ARG2	NM_001261253.1:529	Endogenous	mRNA	-1.05	0.870455	-1	0.995866	1.09	0.680451	-2.4	0.190728	-1.28	0.420526
ARHGDIB	XM_005570240.1:356	Endogenous	mRNA	-1.11	0.479144	-1.19	0.209884	-1.12	0.229042	-1.78	0.475929	1.13	0.251073
ATF2	XM_005573535.1:1606	Endogenous	mRNA	1.03	0.697286	-1.18	0.197822	-1.26	0.144644	1.14	0.715884	-1.1	0.30915
ATG10	XM_001111368.2:405	Endogenous	mRNA	1		1		1		-1.02	0.858054	1
ATG12	XR_010348.2:619	Endogenous	mRNA	-1.12	0.135887	1.08	0.555853	-1.03	0.787106	-1.28	0.164111	-1.4	0.0080772
ATG16L1	XM_005574649.1:1754	Endogenous	mRNA	1		1		1		-1.12	0.363217	-1	0.363217
ATG5	XM_005552246.1:766	Endogenous	mRNA	1.08	0.684837	-1.38	0.0947137	-1.03	0.825557	-1.49	0.20376	-1.29	0.034218
ATG7	NM_001265972.1:136	Endogenous	mRNA	-1.32	0.0778148	1.16	0.348915	-1.03	0.825663	-1.54	0.22655	-1.34	0.197293
ATM	XM_002799779.1:7160	Endogenous	mRNA	1.06	0.730555	-1.07	0.642913	1.21	0.238912	1.4	0.474639	1.66	0.0704004
B2M	NM_001047137.1:25	Endogenous	mRNA	-1.13	0.424315	-1.34	0.0151657	-1.15	0.348889	-1.72	0.0754138	-1.12	0.692338
B3GAT1	XM_005580225.1:1057	Endogenous	mRNA	1		1		1		1		1
BAD	XM_005577426.2:425	Endogenous	mRNA	1		1		1		1		1
BATF	XM_005561820.1:826	Endogenous	mRNA	-1.19	0.363217	1.03	0.300922	1		-1.58	0.256075	-2.69	0.0169886
BATF3	XM_005540791.1:296	Endogenous	mRNA	1.11	0.678025	1.05	0.633687	1	0.991605	-1.03	0.943734	-2.99	0.00041503
BAX	XM_005589832.1:340	Endogenous	mRNA	-1.19	0.144332	-1.41	0.00433105	-1.15	0.365689	-1.02	0.964192	-1.31	0.122846
BCAP31	XM_005594916.1:648	Endogenous	mRNA	-1.55	0.0821976	1.29	0.262327	-1.18	0.229837	-1.14	0.682252	1.22	0.169161
BCL10	XM_005542846.1:722	Endogenous	mRNA	-1.2	0.459298	1.17	0.508081	-1.16	0.36273	-1.33	0.314247	-1.4	0.0651006
BCL2	XM_005586524.1:612	Endogenous	mRNA	-1.05	0.796484	-1.03	0.867966	1	0.993066	1.12	0.748203	1.26	0.428222
BCL2L1	XM_005568633.1:727	Endogenous	mRNA	1.65	0.00869112	1.3	0.356486	1.63	0.0182276	-1.07	0.918338	1.97	0.172388
BCL2L11	XM_005575254.1:1742	Endogenous	mRNA	-1.1	0.536608	-1.3	0.176116	1.06	0.718909	1.02	0.954361	-1.23	0.113802
BCL3	XM_001109319.2:329	Endogenous	mRNA	-1.21	0.413899	-1.87	0.0584373	-1.28	0.303407	-2.36	0.0974052	-1.83	0.0451903
BCL6	XM_005545439.1:791	Endogenous	mRNA	-1.64	0.0263299	-1.19	0.414747	-1.26	0.342778	-1.93	0.173409	-1.45	0.240911
BID	XM_002798280.1:1164	Endogenous	mRNA	-1.12	0.326827	-1.22	0.144468	-1.22	0.0759407	-2.03	0.164614	-1.68	0.0490068
BIRC2	XM_005579457.1:1941	Endogenous	mRNA	-1.19	0.221085	-1.3	0.107961	-1.13	0.477588	-2.19	0.167598	-1.14	0.585524
BLK	XM_005562580.1:711	Endogenous	mRNA	-1.19	0.333398	-1.08	0.363217	1.07	0.373901	1		-1.12	0.363217
BLNK	XM_001100700.2:975	Endogenous	mRNA	-1.17	0.580285	-1.14	0.67382	-1.19	0.46373	-1.5	0.114587	-1.61	0.0422844
BST2	NM_001161666.1:64	Endogenous	mRNA	-1.19	0.40825	-1.15	0.533009	-1.28	0.361219	-1.99	0.19852	-1.61	0.29174
BTK	XM_002806330.1:1175	Endogenous	mRNA	-1.35	0.240074	1.14	0.586994	1.2	0.348915	1.07	0.808256	1.05	0.808295
BTLA	XM_005548166.1:1134	Endogenous	mRNA	1.07	0.582499	-1.21	0.296108	1.18	0.302042	1		1.08	0.225683
C10orf54	XM_015456211.1:333	Endogenous	mRNA	-1.35	0.0647835	-1.18	0.344931	-1.12	0.461712	-1.83	0.0591168	-1.43	0.115668
C14orf166	XM_005561255.1:269	Endogenous	mRNA	-1.11	0.4607	-1.22	0.0660796	-1.13	0.280551	-1.58	0.27686	-1.24	0.140376
C1QA	XM_001101933.2:476	Endogenous	mRNA	1		1		1		-1.12	0.363217	-1.73	0.0733078
C1QB	XM_005544500.1:562	Endogenous	mRNA	-1.16	0.363217	-1.07	0.363217	-1.1	0.363217	-1.13	0.363217	-1.83	0.130909
C1QBP	XM_001100940.2:544	Endogenous	mRNA	1.17	0.541259	-1.05	0.805149	1.42	0.180515	-1.07	0.887616	-1.04	0.862551
C1R	XM_005570002.1:888	Endogenous	mRNA	1		1		1		1		-1.09	0.363217
C1S	XM_005570001.1:1386	Endogenous	mRNA	1		1		1		1		1
C2	XM_005553451.1:1121	Endogenous	mRNA	1		1		-1.03	0.363217	1		-1.43	0.220385
C3	XM_001091921.2:3510	Endogenous	mRNA	1		1		1		1		-2.34	0.0427225
C3AR1	XM_001113373.1:564	Endogenous	mRNA	1.19	0.579598	1.04	0.897151	1.22	0.35933	-4.97	0.00913808	-4.74	0.0133968
C4A	XM_002805966.1:1627	Endogenous	mRNA	1		1.03	0.64211	1		-1.68	0.173727	-1.38	0.165329
C4B	XM_005553435.1:1550	Endogenous	mRNA	1		1		1		1		-1.52	0.0464263
C4BPA	XM_005540679.1:1299	Endogenous	mRNA	1		1		1		1		-1.14	0.334603
C5	XM_001095750.2:2285	Endogenous	mRNA	1.12	0.373901	1.05	0.373901	1.12	0.373901	1		-1.01	0.809429
C5AR1	XM_005589697.2:1207	Endogenous	mRNA	-1.35	0.176186	-1.11	0.639676	1.15	0.63834	-2.88	0.0623448	-1.83	0.0437566
C6	XM_005556795.1:1299	Endogenous	mRNA	1		1		1		1		1
C7	XM_001085533.2:555	Endogenous	mRNA	1		1		1		1		-1.09	0.363217
C8A	XM_001114403.1:1445	Endogenous	mRNA	1		1		1		1		1
C8B	XM_001114456.2:215	Endogenous	mRNA	1		1		1		1		1
C8G	XM_001117839.1:233	Endogenous	mRNA	1		1		1		1		1
C9	XM_001084671.2:595	Endogenous	mRNA	1		1		1		1		-1.1	0.363217
CAMP	NM_001033509.1:87	Endogenous	mRNA	-1.52	0.181784	-1.71	0.086129	1.01	0.951478	-2.1	0.0988887	-2.37	0.0290298
CARD9	XM_001095549.2:1126	Endogenous	mRNA	1		1.07	0.569771	-1.02	0.824315	1.02	0.913154	-1.01	0.96603
CASP1	XM_001094943.2:1600	Endogenous	mRNA	-1.18	0.516095	-1.11	0.636959	-1.35	0.440303	-2.09	0.280729	-1.34	0.596558
CASP10	XM_001097804.2:1184	Endogenous	mRNA	-1.13	0.115135	1.05	0.896764	-1.51	0.0909283	-1.73	0.25716	1.04	0.883154
CASP2	XM_001087704.2:405	Endogenous	mRNA	-1.92	0.0306475	1.1	0.715122	-1.16	0.474291	1.21	0.422456	-1.48	0.0332325
CASP3	NM_001284835.1:670	Endogenous	mRNA	-1.31	0.0598849	1	0.988155	-1.07	0.688237	-1.64	0.323758	1.03	0.852407
CASP8	XM_001091080.2:375	Endogenous	mRNA	-1.2	0.248328	1.04	0.740897	-1.1	0.560125	-1.95	0.295515	1.3	0.261439
CCBP2	XM_005546797.1:911	Endogenous	mRNA	1		1		1		1		1
CCL1	NM_001032849.1:166	Endogenous	mRNA	1		1		1		1		-1.09	0.247834
CCL11	NM_001032874.1:160	Endogenous	mRNA	1		1		1		1		1
CCL13	XM_001113462.2:177	Endogenous	mRNA	1		1		1		-1.18	0.363217	-1.14	0.520981
CCL15	XM_002800380.1:156	Endogenous	mRNA	1		1		1		1		1.01	0.801216
CCL16	XM_001112513.2:87	Endogenous	mRNA	1		1		1		1		1
CCL17	XM_005592031.1:385	Endogenous	mRNA	1		1		1		1		1
CCL18	NM_001032853.1:14	Endogenous	mRNA	1		1		1		1		-1.12	0.363217
CCL19	NM_001032959.1:58	Endogenous	mRNA	1		1		1		-1.17	0.182315	-1.13	0.216944
CCL2	NM_001032821.1:187	Endogenous	mRNA	1		1		1		-1.85	0.0903456	-4.17	0.0127742
CCL20	NM_001032854.1:28	Endogenous	mRNA	1		1		1		-1.07	0.363217	-1.15	0.210142
CCL21	NM_001032855.1:97	Endogenous	mRNA	1		1		1		1		1
CCL22	XM_005592030.1:806	Endogenous	mRNA	1		1		1		1		-1.03	0.363217
CCL23	NM_001032946.1:225	Endogenous	mRNA	1		1		1		-1.11	0.363217	-2.29	0.418871
CCL24	NM_001194459.1:124	Endogenous	mRNA	1		1		1		1		1
CCL26	XM_001109808.2:20	Endogenous	mRNA	1		1		1		1		1
CCL3	NM_001034200.1:124	Endogenous	mRNA	-1.1	0.363217	1.03	0.373901	1		-2.49	0.0538822	-5.71	0.00961885
CCL4	XM_005583502.1:354	Endogenous	mRNA	-1.03	0.824698	-1.04	0.670804	1.03	0.529232	1.12	0.373901	1.04	0.586161
CCL5	NM_001032850.1:170	Endogenous	mRNA	-1.08	0.828607	-1.23	0.480994	-1.03	0.904598	-1.01	0.983855	2.38	0.06223
CCL7	XM_001113381.2:78	Endogenous	mRNA	1		1		1		1		-1.36	0.23768
CCL8	NM_001032851.1:42	Endogenous	mRNA	1		1		1		-1.33	0.179693	-1.51	0.323035
CCND3	XM_005553014.1:1367	Endogenous	mRNA	-1.14	0.433225	-1.05	0.766113	-1.07	0.757385	-1.64	0.0202074	-1.18	0.456303
CCR1	NM_001032858.1:466	Endogenous	mRNA	-1.25	0.328779	1.1	0.479744	-1.09	0.74253	-1.26	0.736091	-1.59	0.239697
CCR10	XM_001111554.2:94	Endogenous	mRNA	1		1		1		1		1
CCR2	NM_001032806.1:40	Endogenous	mRNA	-1.2	0.497966	1.07	0.772942	1.02	0.921557	-1.11	0.803126	1.54	0.290693
CCR3	NM_001047140.1:543	Endogenous	mRNA	1.93	0.215374	2.21	0.0974625	1.9	0.0864812	2.02	0.12057	1.42	0.210036
CCR4	XM_005545534.1:830	Endogenous	mRNA	1.45	0.192384	1.37	0.274419	1.18	0.444197	1.36	0.159839	1.42	0.090478
CCR5	XM_005546902.1:1188	Endogenous	mRNA	-1.14	0.672915	-1.06	0.862592	-1.24	0.458279	1.13	0.373901	-1.13	0.610379
CCR6	NM_001032935.1:85	Endogenous	mRNA	-1.14	0.518692	-1.26	0.240975	1.04	0.183981	1		1
CCR7	NM_001032884.1:178	Endogenous	mRNA	-1.33	0.332415	-1.03	0.884602	1.03	0.784127	1.17	0.503346	-1.38	0.286044
CCR8	XM_001084047.2:863	Endogenous	mRNA	1		1		1		1		-1.01	0.363217
CCRL1	XM_005545781.1:1286	Endogenous	mRNA	1		1		1		1		1
CCRL2	XM_001103165.2:488	Endogenous	mRNA	-1.31	0.471607	-1.01	0.973185	-1.13	0.811007	-3.16	0.0837289	-1.05	0.919399
CD14	NM_001130433.1:517	Endogenous	mRNA	-1.23	0.341919	1.04	0.872014	1.41	0.133107	-2.62	0.0448072	-2.26	0.0115947
CD160	XM_005542122.1:545	Endogenous	mRNA	1		1		1		1	0.373901	-1.04	0.289486
CD163	XM_001118361.2:1059	Endogenous	mRNA	-1.03	0.903786	-1.41	0.282607	-1.12	0.699167	-1.58	0.355517	-2.59	0.0775122
CD164	XM_005551554.1:345	Endogenous	mRNA	-1.33	0.0637247	1.25	0.346031	-1.47	0.078192	-2.27	0.0430893	-1.61	0.1217
CD19	XM_001103043.2:655	Endogenous	mRNA	-1.42	0.247177	-1.49	0.187025	-1.32	0.416963	-1.08	0.878905	-1.18	0.449936
CD1A	XM_005595551.1:2397	Endogenous	mRNA	-1.02	0.363217	1		1		1		1
CD1B	XM_005541341.1:1155	Endogenous	mRNA	1		1		1		1		1
CD1C	XM_005595545.2:1489	Endogenous	mRNA	-1.08	0.770727	-1.11	0.719254	-1.1	0.775553	1.12	0.85274	1.85	0.036042
CD1D	NM_001033114.1:910	Endogenous	mRNA	-1.01	0.92628	-1.26	0.152183	-1.01	0.883961	-1.31	0.179715	-1.75	0.00894656
CD1E	XM_005541337.1:1660	Endogenous	mRNA	1		1		1		1		-1	0.363217
CD2	NM_001283777.1:636	Endogenous	mRNA	-1.5	0.138879	-1.58	0.0976879	-1.25	0.388726	1	0.995064	1.03	0.852265
CD207	XM_005575643.2:659	Endogenous	mRNA	1		1		1		-1.03	0.887367	-1.05	0.766785
CD209	NM_001032870.1:169	Endogenous	mRNA	1		1		1		1		-1.09	0.363217
CD22	XM_001111493.1:2450	Endogenous	mRNA	-1.23	0.49874	-1.53	0.176242	-1.33	0.373093	-1.18	0.582852	-1.01	0.977429
CD24	XM_005552236.1:484	Endogenous	mRNA	2.16	0.0997108	3.36	0.0107393	2.04	0.225597	1.87	0.256147	2.52	0.0200464
CD244	XM_001117630.2:205	Endogenous	mRNA	-1.04	0.363217	-1.12	0.397952	-1.11	0.363217	1.02	0.373901	-1.09	0.296481
CD247	NM_001077423.1:191	Endogenous	mRNA	-1.2	0.53761	1.15	0.668339	-1.11	0.722159	1.22	0.507517	1.63	0.0302668
CD27	XM_001104337.2:745	Endogenous	mRNA	-1.43	0.227734	-1.18	0.492344	-1.1	0.726978	1.18	0.648082	1.2	0.348266
CD274	NM_001083889.1:505	Endogenous	mRNA	1.2	0.644444	-1.22	0.633974	-1.64	0.378326	-2.27	0.266581	-1.79	0.339985
CD276	XM_005559999.1:1517	Endogenous	mRNA	1		1		1		1		1
CD28	NM_001042641.2:145	Endogenous	mRNA	1.22	0.314391	1.57	0.0873383	1.05	0.814385	1.01	0.979767	1.66	0.0164565
CD34	XM_005540699.1:669	Endogenous	mRNA	1		1		1		1		-1.51	0.160558
CD36	NM_001032913.1:1240	Endogenous	mRNA	1		1		1		1		-1.45	0.289587
CD38	XM_005554514.1:1197	Endogenous	mRNA	-1.31	0.0320562	-1.03	0.901099	-1.4	0.0962082	-2.06	0.146928	-1.37	0.195579
CD3D	NM_001287688.1:129	Endogenous	mRNA	-1.11	0.382692	-1.18	0.142974	-1.2	0.237555	-1.18	0.767694	1.08	0.746147
CD3E	NM_001283615.1:236	Endogenous	mRNA	-1.13	0.281666	-1.06	0.663505	-1.1	0.463872	-1.37	0.563217	1.46	0.109719
CD3EAP	XM_005589588.1:676	Endogenous	mRNA	1		1		1		1		1
CD3G	NM_001283910.1:263	Endogenous	mRNA	-1.31	0.27316	1.09	0.70661	-1.01	0.949769	-1.02	0.962992	1.44	0.116714
CD4	NM_001042662.1:796	Endogenous	mRNA	1		1		1		1		1
CD40	XM_001104255.1:180	Endogenous	mRNA	-1.23	0.460172	-1.17	0.510766	-1	0.974893	1		-1.36	0.138867
CD40LG	NM_001032839.1:669	Endogenous	mRNA	-1.18	0.458272	1.42	0.0583914	-1.05	0.1877	-1.17	0.424601	1.51	0.00575315
CD44	XM_005578207.1:1153	Endogenous	mRNA	1.3	0.24421	1.23	0.230933	1.21	0.470313	-1.13	0.610182	-1.56	0.219156
CD46	NM_001195746.1:225	Endogenous	mRNA	-1.07	0.604934	1.3	0.175632	-1.06	0.620184	-1.12	0.541697	1.36	0.0444638
CD47	XM_005548232.2:858	Endogenous	mRNA	1.03	0.720589	1.14	0.148671	1.05	0.615552	-1.22	0.305493	-1.05	0.779498
CD48	XM_005541239.1:597	Endogenous	mRNA	-1.26	0.0839478	-1.28	0.0142739	-1.08	0.555894	-1.58	0.108087	-1.72	0.0129181
CD5	XM_005578865.1:1771	Endogenous	mRNA	-1.05	0.817458	-1	0.992305	-1.01	0.937356	1.09	0.373901	1.06	0.327602
CD53	XM_005542401.1:734	Endogenous	mRNA	-1.09	0.527888	-1.31	0.0137409	-1.29	0.148346	-1.59	0.0913239	-1.31	0.264147
CD55	XM_005540684.1:827	Endogenous	mRNA	1.16	0.58042	1.48	0.162745	1.21	0.461372	-1.4	0.157333	-1.25	0.246398
CD58	XM_001112756.1:404	Endogenous	mRNA	-1.04	0.810534	-1.37	0.0113184	1.13	0.258223	-1.44	0.453794	-1.01	0.952427
CD59	XM_005578241.1:812	Endogenous	mRNA	-1.18	0.393615	-1.4	0.205304	-1.35	0.346472	-1.97	0.0333787	-2.4	0.00285651
CD6	XM_002799538.1:945	Endogenous	mRNA	-1.13	0.493908	-1.25	0.261824	-1.02	0.919393	1.24	0.575384	1.27	0.191272
CD68	XM_005582776.1:980	Endogenous	mRNA	-1.52	0.122738	-1.56	0.210634	-1.09	0.780582	-1.91	0.055652	-2.23	0.0697925
CD69	XM_005570089.2:434	Endogenous	mRNA	1		1		1		1.01	0.373901	-1.25	0.362462
CD7	XM_001113810.2:180	Endogenous	mRNA	-1.52	0.0790563	-1.02	0.941482	1	0.965159	-1.57	0.292589	-1.02	0.87526
CD70	XM_005587716.1:256	Endogenous	mRNA	1		1		1		1.15	0.373901	1
CD74	XM_001099491.2:702	Endogenous	mRNA	-1.41	0.0339413	-1.29	0.159609	-1.23	0.30109	1.07	0.878426	1.26	0.366172
CD79A	XM_005589419.1:281	Endogenous	mRNA	-1.73	0.0261796	-1.24	0.440543	-1.41	0.265904	1.03	0.960177	-1.23	0.329891
CD79B	XM_005584687.1:260	Endogenous	mRNA	-1.57	0.100321	1.05	0.879183	-1.31	0.378118	-1.28	0.470361	-1.43	0.102914
CD80	NM_001042642.1:320	Endogenous	mRNA	-1.22	0.331622	1		1.02	0.373901	1		1.02	0.373901
CD81	XM_005576902.1:601	Endogenous	mRNA	-1.19	0.0687346	-1.3	0.0229688	1.01	0.886252	-1.41	0.0116824	-1.93	0.00633102
CD82	XM_005578126.1:713	Endogenous	mRNA	-1.37	0.154902	-1.48	0.00358681	-1.06	0.758333	-1.65	0.184265	-3.6	0.00215972
CD83	XM_005553991.1:694	Endogenous	mRNA	-1.15	0.646862	-1.23	0.42511	-1.3	0.199265	-1.61	0.111736	-2.79	0.00851196
CD86	NM_001042644.1:210	Endogenous	mRNA	-1.75	0.106403	-1.29	0.502608	-1.11	0.555692	-1.39	0.319334	1.18	0.559753
CD8A	XM_001092778.2:630	Endogenous	mRNA	-1.38	0.277279	1.07	0.778402	-1.15	0.478463	-1.26	0.408362	-1.16	0.450873
CD8B	XM_005575360.1:388	Endogenous	mRNA	-1.34	0.343362	-1.5	0.199998	-1.41	0.151366	-1.05	0.866966	-1.46	0.306079
CD9	XM_005569889.1:719	Endogenous	mRNA	1.19	0.267526	1.25	0.155243	1.13	0.499707	1.17	0.589012	2.12	0.00083287
CD96	XM_005548190.1:437	Endogenous	mRNA	-1.37	0.266096	-1.17	0.685045	1.06	0.835495	-1.18	0.537569	1.03	0.865054
CD97	XM_002801104.1:2191	Endogenous	mRNA	-1.07	0.644319	1.04	0.769408	-1.24	0.311901	-1.36	0.360908	-2.39	0.00164706
CD99	XM_005592879.1:540	Endogenous	mRNA	1.03	0.896898	-1.01	0.944238	1.21	0.430913	-1.02	0.940184	2.13	0.0197507
CDC42	XM_005553127.1:145	Endogenous	mRNA	1.03	0.735866	1.12	0.273089	1.01	0.944327	-1.17	0.10768	1.03	0.755381
CDH5	XM_005592138.1:1103	Endogenous	mRNA	1		1		1		1		1
CDKN1A	XM_005553160.1:259	Endogenous	mRNA	1.2	0.630618	1.01	0.982248	-1.12	0.477986	1.17	0.618669	-1.2	0.462029
CEACAM1	XM_005589369.1:1624	Endogenous	mRNA	-1.54	0.0419943	-1.1	0.363217	-1.21	0.21537	-1.16	0.363217	-1.8	0.0625605
CEACAM3	XM_015442082.1:1254	Endogenous	mRNA	-1.07	0.729878	-1.19	0.368679	-1.04	0.815018	-1.28	0.218439	-2.67	0.00063122
CEACAM6	XM_005589431.1:670	Endogenous	mRNA	-1.11	0.363217	1		1		-1.08	0.363217	-1.14	0.36296
CEACAM8	XM_005589367.1:913	Endogenous	mRNA	-1.41	0.0612117	-1.34	0.231552	-1.25	0.263003	-1.11	0.634112	-1.48	0.0451695
CEBPB	XM_005569338.1:1730	Endogenous	mRNA	-1.12	0.73297	-1.72	0.089258	-1.03	0.906522	-1.73	0.282002	-2.99	0.00986864
CFB	XM_001113553.2:3014	Endogenous	mRNA	1		1		1		-1.08	0.363217	-1.2	0.101902
CFD	XM_001117186.2:846	Endogenous	mRNA	-1.46	0.0448319	-1.3	0.17943	-1.17	0.407017	1.03	0.890787	2.77	0.0853989
CFH	XM_001111875.2:484	Endogenous	mRNA	1		1		1		1		-1.29	0.179719
CFI	XM_001087512.2:1008	Endogenous	mRNA	-1.07	0.218816	-1.07	0.276402	1		1		1
CFL1	XM_005577224.2:1183	Endogenous	mRNA	-1.29	0.0308047	1.02	0.875513	-1.11	0.236812	-1.06	0.698885	-1.39	0.0370222
CFP	XM_005593429.1:1073	Endogenous	mRNA	-1.37	0.0201527	-1.11	0.474049	1.03	0.854419	-1.07	0.732153	-1.14	0.510626
CHIT1	XM_005540484.1:603	Endogenous	mRNA	1		1		1		1		-1.45	0.154182
CHUK	XM_005566180.1:1561	Endogenous	mRNA	-1.56	0.0965604	-1.06	0.795963	1.13	0.627761	-1.72	0.00659708	-1.35	0.0383534
CIITA	XM_001103518.2:558	Endogenous	mRNA	-1.09	0.601453	-1.65	0.0624453	-1.11	0.566377	-1.15	0.680338	1.46	0.122245
CISH	XM_001097616.2:438	Endogenous	mRNA	1		1		1		-1.17	0.186059	-1.52	0.186803
CLEC4A	XM_001113405.2:190	Endogenous	mRNA	-1.13	0.61559	-1.73	0.131558	-1.01	0.973247	-5.68	0.021325	-3.92	0.00046961
CLEC4E	XM_001118423.2:173	Endogenous	mRNA	-1.35	0.388886	-1.29	0.487439	-1.31	0.284675	-2.66	0.103741	-4.19	0.00734372
CLEC5A	XM_001085243.2:595	Endogenous	mRNA	1		1		1		-1.12	0.363217	-1.23	0.114427
CLEC6A	XM_005570039.1:339	Endogenous	mRNA	1		1		1		-1.12	0.363217	-1.12	0.336896
CLEC7A	NM_001032943.1:89	Endogenous	mRNA	-1.58	0.223426	-1.75	0.157233	-1.7	0.129929	-3.55	0.0443893	-1.16	0.776913
CLU	NM_001195474.1:1235	Endogenous	mRNA	1.07	0.850812	1.64	0.114835	1.54	0.260896	-1.11	0.796379	-1.35	0.58893
CMA1	NM_001285192.1:191	Endogenous	mRNA	-1.41	0.0873565	-1.03	0.846857	-1.17	0.351103	-1.38	0.278963	-1.2	0.471389
CMKLR1	XM_005572139.1:3939	Endogenous	mRNA	-1.1	0.363217	1		1		-1.14	0.565289	1.05	0.829758
CR1	XM_002801945.1:2925	Endogenous	mRNA	1.6	0.156645	-1.19	0.298639	1.51	0.0887305	1.17	0.373901	1.24	0.247178
CR2	XM_002801946.1:2862	Endogenous	mRNA	-1.61	0.0138309	1.04	0.71028	1.08	0.373901	1		-1.07	0.260399
CRADD	XM_005571871.1:694	Endogenous	mRNA	1		1		1		-1.11	0.363217	-1.16	0.391056
CREB1	XM_001107192.2:885	Endogenous	mRNA	1.15	0.363123	-1.23	0.0324671	-1.12	0.0775253	-1.93	0.138963	1.03	0.614362
CRP	NM_001319393.1:288	Endogenous	mRNA	1		1		1		1		-1.29	0.363217
CSF1	XM_001090841.2:374	Endogenous	mRNA	1		-1.11	0.391424	-1.46	0.176762	-1.42	0.381376	1	0.98995
CSF1R	XM_001107711.2:2036	Endogenous	mRNA	-1.39	0.0787295	-1.62	0.039789	-1.36	0.165261	1.43	0.422372	2.79	0.0329705
CSF2	NM_001032949.1:336	Endogenous	mRNA	1		1		1		1		1
CSF2RB	XM_001086084.2:1149	Endogenous	mRNA	-1.35	0.354182	-1.18	0.392539	-1.15	0.619128	-1.62	0.374773	-1.68	0.0715207
CSF3	XM_001095097.2:798	Endogenous	mRNA	1		1		1		1		1
CSF3R	XM_005543945.1:2291	Endogenous	mRNA	-1.66	0.0216726	-1.26	0.310402	-1.23	0.447129	-2.23	0.0889354	-1.76	0.0654044
CTLA4	NM_001044739.1:364	Endogenous	mRNA	1		1		1		1		-1.51	0.217493
CTNNB1	XM_005546748.1:867	Endogenous	mRNA	-1.62	0.0901006	1.78	0.040205	1.32	0.151204	-1.98	0.0308077	-1.11	0.39704
CTSC	NM_001195651.1:1020	Endogenous	mRNA	-1.56	0.126998	1.09	0.749615	-1.02	0.928429	-1.44	0.293764	-3.08	0.0184297
CTSG	XM_005560993.1:340	Endogenous	mRNA	1		1		1		1		1
CTSS	XM_005541969.1:751	Endogenous	mRNA	-1.12	0.412491	-1	0.979802	-1.14	0.431991	-1.68	0.129612	-1.14	0.603784
CUL9	XM_002808385.1:2474	Endogenous	mRNA	-1.15	0.104958	-1.06	0.613747	-1.04	0.363217	1		-1.03	0.803964
CX3CL1	XM_005595727.1:1195	Endogenous	mRNA	1		1		1		1		1
CX3CR1	NM_001265871.1:834	Endogenous	mRNA	-2.04	0.00716414	-1.53	0.195676	-1.55	0.212217	-1.3	0.578404	3.48	0.0138431
CXCL1	NM_001283494.1:51	Endogenous	mRNA	1		1		1		1		1
CXCL10	NM_001032892.1:169	Endogenous	mRNA	-1.02	0.363217	-1.01	0.363217	-1.49	0.192647	-4.83	0.0360375	-6.59	0.0646187
CXCL11	XM_005555011.1:254	Endogenous	mRNA	1		1		1		-2.07	0.0953627	-3.94	0.0108947
CXCL12	NM_001032934.1:90	Endogenous	mRNA	1		1		1		1		-2.16	0.0775665
CXCL13	NM_001032880.1:156	Endogenous	mRNA	1		1		1		1		1
CXCL2	XM_001092240.2:156	Endogenous	mRNA	1		1		1		1		-1.14	0.363217
CXCL3	NM_001032879.1:202	Endogenous	mRNA	1.3	0.322724	1.56	0.0903416	1.56	0.230617	1.25	0.430704	-1.54	0.27628
CXCL5	XM_001092000.3:108	Endogenous	mRNA	1		1		1		1		-1.06	0.363217
CXCL6	XM_005555086.1:565	Endogenous	mRNA	-1.53	0.138929	1.28	0.447327	-1.08	0.736354	-2.74	0.10355	-2.07	0.0788376
CXCL9	NM_001032936.1:60	Endogenous	mRNA	1		1		1		1		1
CXCR1	NM_001040420.1:79	Endogenous	mRNA	-1.2	0.398023	-1.3	0.130567	1.09	0.675423	-2.08	0.155945	-1.05	0.907054
CXCR2	XM_001088762.2:760	Endogenous	mRNA	-1.32	0.211246	-1.1	0.664053	-1.08	0.677642	-1.76	0.271264	1.63	0.378092
CXCR3	XM_005593931.1:680	Endogenous	mRNA	-1.1	0.363217	1	0.373901	1		-1.17	0.438929	-1.29	0.147521
CXCR4	NM_001042645.1:610	Endogenous	mRNA	-1.19	0.286015	1.19	0.444898	1.04	0.798961	-2.36	0.178391	-1.03	0.885168
CXCR6	NM_001047141.1:330	Endogenous	mRNA	-1.1	0.363217	-1.03	0.733335	1		1		-1.04	0.211904
CYBB	XM_001083654.2:1670	Endogenous	mRNA	-1.14	0.406577	-1.17	0.429105	-1.21	0.348739	-1.67	0.108262	-1.93	0.156201
CYSLTR1	XM_005594006.1:885	Endogenous	mRNA	1.12	0.705078	2.24	0.00168437	1.12	0.644149	-1.92	0.0753555	1.2	0.4903
CYSLTR2	XM_005585841.1:592	Endogenous	mRNA	1.08	0.484199	1.05	0.373901	1		1		-1.05	0.363217
DAXX	XM_001109244.2:1815	Endogenous	mRNA	-1.88	0.00264897	1.22	0.359483	-1.18	0.446173	-1.33	0.276597	-1.37	0.0702546
DDIT3	XM_005571332.1:291	Endogenous	mRNA	-1.12	0.622918	1.31	0.0868429	-1.05	0.815293	-2.36	0.0860594	-1.7	0.169562
DDX58	XM_005581558.1:1793	Endogenous	mRNA	1.04	0.934726	-1.32	0.405966	-1.65	0.449516	-2.62	0.225799	-2.09	0.25855
DEFA1	NM_001032862.1:199	Endogenous	mRNA	-2.34	0.0287183	-2.06	0.0661912	-1.28	0.454748	-2.7	0.111488	-1.83	0.228579
DEFB1	XM_005562538.1:180	Endogenous	mRNA	1		1		-1.26	0.182847	-1.7	0.388133	-1.49	0.487921
DEFB103A	XM_001083420.2:140	Endogenous	mRNA	1		1		1		1		1
DEFB4A	XM_005562564.1:201	Endogenous	mRNA	1		1		1		1		-1.12	0.218381
DOCK9	XM_005586152.1:1971	Endogenous	mRNA	-1.64	0.0817888	-1.46	0.239928	-1.3	0.306764	1.01	0.373901	-1.23	0.384124
DPP4	NM_001039190.1:805	Endogenous	mRNA	1.22	0.181238	1.15	0.579656	1.18	0.394097	1.29	0.361255	1.14	0.670507
DUSP4	XM_005562972.1:1898	Endogenous	mRNA	1		1		1		1		-1.03	0.746303
EBI3	XM_001118027.2:119	Endogenous	mRNA	1		1		1		1		-1.23	0.363217
EDNRB	XM_001089047.2:562	Endogenous	mRNA	-1.1	0.363217	1		1		-1.19	0.363217	-2.07	0.0556908
EGR1	XM_005557906.1:2204	Endogenous	mRNA	1.03	0.924848	-1.08	0.798885	1.12	0.680769	1.59	0.173401	1.28	0.503153
EGR2	XM_005565755.1:2073	Endogenous	mRNA	-1	0.363217	1		1.04	0.373901	1.08	0.653218	1.11	0.373901
EIF2A	XM_005546091.2:1025	Endogenous	mRNA	1.1	0.368109	-1.25	0.0261361	1.22	0.0820674	1.02	0.955288	1.08	0.505885
EIF2AK2	XM_015433780.1:1390	Endogenous	mRNA	-1.16	0.550465	1.05	0.861384	-1.6	0.371434	-2.14	0.177968	-1.68	0.265005
ELK1	XM_005593430.1:635	Endogenous	mRNA	1		-1.05	0.363217	1		1.02	0.373901	-1.07	0.517009
ENTPD1	XM_002805770.1:1254	Endogenous	mRNA	-1.11	0.363217	1.2	0.18001	-1.04	0.363217	-1.44	0.272838	-1.44	0.0525605
EOMES	XM_005545584.1:1990	Endogenous	mRNA	-1.29	0.383666	1.13	0.670909	-1.22	0.405213	1.14	0.373901	1.09	0.659086
ETS1	XM_005580142.1:2883	Endogenous	mRNA	-1.06	0.657533	-1.14	0.385155	-1.06	0.547613	1.05	0.935856	1.2	0.406193
EWSR1	XM_005567685.1:945	Endogenous	mRNA	-1.09	0.524549	-1.18	0.086811	-1.11	0.38387	-1.36	0.026951	-1.21	0.0221352
F13A1	XM_001096669.1:740	Endogenous	mRNA	1.16	0.538436	1.21	0.389551	1.18	0.579796	1.96	0.157045	1.84	0.159141
FADD	XM_005576969.1:596	Endogenous	mRNA	-1.05	0.844024	-1.31	0.318394	-1.15	0.486231	-1.39	0.274689	-1.45	0.0305795
FAS	NM_001032933.1:797	Endogenous	mRNA	-1.83	0.158384	1.15	0.650978	-1.26	0.542921	-2.43	0.134266	-1.57	0.312485
FASLG	NM_001032838.1:495	Endogenous	mRNA	-1.1	0.363217	1		1		1		1.03	0.373901
FCAR	NM_001039950.1:390	Endogenous	mRNA	-1.56	0.12169	-1.95	0.0428194	-1.26	0.438123	-2.66	0.195115	-3.04	0.0391314
FCER1A	XM_005541313.1:452	Endogenous	mRNA	-1.09	0.75842	-1.02	0.94971	1.27	0.445852	-1.66	0.089088	1.67	0.0794323
FCER1G	XM_005541196.1:395	Endogenous	mRNA	-1.29	0.0868794	-1.31	0.143526	1.03	0.791649	-1.71	0.0568254	-2.61	0.00450872
FCGR1A	NM_001284040.1:867	Endogenous	mRNA	1.1	0.373901	1		-1.15	0.363217	-3.26	0.159647	-2.57	0.118887
FCGR2A	XM_001118066.2:766	Endogenous	mRNA	-1.23	0.456741	-1.13	0.61339	-1.09	0.759668	-2	0.200242	-1.18	0.63118
FCGR2B	XM_005541161.1:887	Endogenous	mRNA	-1.09	0.793236	-1.23	0.407586	-1.05	0.85744	-1.76	0.149492	-1.43	0.296265
FCGR3A	NM_001283192.1:339	Endogenous	mRNA	-1.52	0.146877	-1.44	0.214335	-1.5	0.305861	-1.53	0.215802	1.48	0.254449
FCGRT	XM_001115276.2:694	Endogenous	mRNA	-1.6	0.0555641	-1.24	0.384105	1.02	0.943479	-1.68	0.222247	-1.22	0.417452
FEZ1	NM_001261621.2:516	Endogenous	mRNA	1		1		1		1		1
FKBP5	XM_005553215.1:1729	Endogenous	mRNA	-1.22	0.355568	-1.07	0.757846	-1.2	0.277759	-2.39	0.0771088	-2.69	0.00117719
FLT1	XM_001117928.2:1313	Endogenous	mRNA	1		1		1		1		1
FLT3LG	XM_005589911.1:713	Endogenous	mRNA	-1.05	0.775548	1.36	0.0784945	-1.05	0.530764	-1.03	0.945293	1.2	0.1365
FN1	XM_001083548.2:2035	Endogenous	mRNA	-1.76	0.138526	1.18	0.478258	1.46	0.150489	1.45	0.418908	2.77	0.0385662
FOS	NM_001098399.1:509	Endogenous	mRNA	-1.24	0.43937	-1.41	0.0768973	1.35	0.129543	1.46	0.17179	3.02	0.0207747
FOXJ1	XM_005585050.1:697	Endogenous	mRNA	1		1		1		1		1
FOXP3	NM_001032918.1:1050	Endogenous	mRNA	1		1		1		1		1
FPR2	XM_005590140.1:712	Endogenous	mRNA	-1.45	0.290972	1	0.996032	1.22	0.519153	-2.57	0.196507	-4.33	0.0384618
FUT5	XM_005587664.1:960	Endogenous	mRNA	1		1		1		1		1
FXYD2	XM_005579768.1:626	Endogenous	mRNA	1		1		1		1		1
FYN	XM_005551607.1:674	Endogenous	mRNA	-1.2	0.184559	-1.18	0.251126	-1.01	0.929918	-1.25	0.559932	1.29	0.10713
GATA3	XM_005564600.1:1760	Endogenous	mRNA	1.11	0.373901	1		1		1		1
GBP1	XM_005542801.1:1863	Endogenous	mRNA	-1.09	0.834341	-1.08	0.876736	-2.48	0.243793	-2.96	0.27627	-1.67	0.554557
GFI1	XM_005542722.1:1019	Endogenous	mRNA	1		1		1		1		1
GNAQ	XM_005581977.1:642	Endogenous	mRNA	1.03	0.906599	-1.22	0.207718	-1.03	0.779052	1.2	0.146166	1.53	0.111352
GNAS	XM_005569452.1:2102	Endogenous	mRNA	-1.03	0.791798	1.06	0.418301	1.07	0.600402	1.05	0.774144	1.21	0.0695178
GNB1	XM_005545044.1:1155	Endogenous	mRNA	-1.15	0.332566	-1.47	0.0011609	-1.13	0.404965	-1.39	0.0848449	-1.28	0.136227
GNGT1	XM_005550208.1:194	Endogenous	mRNA	1		1		1		1		1
GNLY	XM_005575397.1:801	Endogenous	mRNA	-2.31	0.140247	-2.41	0.0834484	-1.59	0.291804	-1.28	0.7187	-1.06	0.881127
GP1BB	XM_015149714.1:370	Endogenous	mRNA	1.29	0.403328	-1.04	0.873735	1.41	0.226789	1.19	0.439716	1.59	0.36513
GPI	XM_005588784.2:776	Endogenous	mRNA	-1.37	0.0604966	-1.27	0.0659048	-1.18	0.145732	-1.45	0.403138	-1.25	0.214672
GPR183	XM_005586155.1:427	Endogenous	mRNA	-1.01	0.949101	1.14	0.534218	1.29	0.255751	1.29	0.667273	1.52	0.0209061
GRB2	XM_001095326.2:585	Endogenous	mRNA	-1.32	0.0852964	-1.1	0.202809	-1.13	0.327212	-1.53	0.0558157	-1.33	0.112721
GTF3C1	XM_005591522.1:4642	Endogenous	mRNA	-1.05	0.363217	1.01	0.702498	1		-1.11	0.363217	1.01	0.504937
GZMA	XM_001097639.2:645	Endogenous	mRNA	-1.61	0.300917	-1.62	0.224028	-1.06	0.866104	1.28	0.373901	-1.42	0.651826
GZMB	XM_005560998.1:576	Endogenous	mRNA	-2.36	0.0650714	-2.38	0.0110998	-1.64	0.0907718	-1.85	0.436748	-1.37	0.532397
GZMH	XM_005560994.1:163	Endogenous	mRNA	-2.13	0.126988	-2.36	0.0137275	-1.35	0.382764	1.02	0.973581	1.77	0.0601305
GZMK	XM_005556895.1:484	Endogenous	mRNA	1.12	0.770308	1.63	0.2371	-1.01	0.978254	1.4	0.412712	-1.05	0.884684
GZMM	XM_005595770.1:157	Endogenous	mRNA	1		1		1		1.05	0.373901	1
HAMP	XM_005588836.1:131	Endogenous	mRNA	1		1		1		1		-1.54	0.349973
HAVCR2	XM_005558381.1:529	Endogenous	mRNA	1		1		1		-1.25	0.194226	1.32	0.443023
HDAC4	XM_005574802.1:2433	Endogenous	mRNA	-1.54	0.0647358	1.05	0.862732	1	0.985408	-1.35	0.405483	-1.13	0.590425
HFE	XM_005553872.1:400	Endogenous	mRNA	1		1		1		-1.07	0.363217	-1.15	0.199099
HIF1A	XM_005561440.1:2618	Endogenous	mRNA	1.11	0.657784	-1.26	0.197732	1.01	0.937884	-2.88	0.0579085	-1.71	0.0451415
HLA-A	NM_001171838.1:235	Endogenous	mRNA	-1.51	0.504904	-1.53	0.438273	-1.35	0.636794	-1.79	0.249957	-1.94	0.319312
HLA-B	NM_001114964.1:228	Endogenous	mRNA	-1.38	0.348884	-1.37	0.178468	-1.19	0.619082	-1.94	0.135026	-1.4	0.341072
HLA-C	NM_001048245.1:230	Endogenous	mRNA	3.12	0.104912	3.37	0.0819358	3.5	0.0718265	3.62	0.166828	4.68	0.077481
HLA-DMA	XM_005553355.1:281	Endogenous	mRNA	-1.05	0.859086	-1.78	0.049631	-1.08	0.698315	1.55	0.331343	1.85	0.0159551
HLA-DMB	XM_002803688.1:1486	Endogenous	mRNA	-2.03	0.0261266	-1.29	0.455435	-1.24	0.421286	1.27	0.485826	1.24	0.378651
HLA-DOB	XM_005553370.1:723	Endogenous	mRNA	-1.06	0.751265	-1.51	0.132542	-1.3	0.236596	1.01	0.970689	-1.45	0.00807342
HLA-DPA1	NM_001048247.1:214	Endogenous	mRNA	1.05	0.820047	-1.42	0.208477	-1.11	0.599163	1.02	0.979341	2.28	0.00630979
HLA-DPB1	XM_005553343.1:545	Endogenous	mRNA	-1.51	0.0328437	-1.16	0.513926	-1.28	0.225105	1.27	0.713052	1.45	0.149349
HLA-DQA1	NM_001285343.1:429	Endogenous	mRNA	-1.39	0.267633	-1.24	0.522523	-1.27	0.505677	1.21	0.810886	1.03	0.926321
HLA-DQB1	NM_001283172.1:428	Endogenous	mRNA	-1.32	0.420097	-1.63	0.171329	-1.43	0.416851	1.19	0.680696	1.11	0.669047
HLA-DRA	NM_001134298.1:360	Endogenous	mRNA	-1.3	0.0281404	-1.22	0.260912	-1.16	0.448091	1.28	0.57784	1.43	0.191806
HLA-DRB1	NM_001284641.1:634	Endogenous	mRNA	-1.32	0.0538422	-1.22	0.309749	-1.18	0.399051	1.69	0.247041	1.53	0.163239
HMGB1	NM_001283356.1:940	Endogenous	mRNA	-1.1	0.585838	-1.09	0.634887	-1.07	0.730441	-1.3	0.229626	-1.08	0.518308
HMGB2	XM_005556312.1:369	Endogenous	mRNA	-1.01	0.930331	1.23	0.183865	-1.07	0.203738	-1.63	0.165906	-1.81	0.00084681
HMGN1	XM_005548677.1:914	Endogenous	mRNA	-1	0.991693	1.09	0.340857	1.17	0.122743	-1.34	0.123588	-1.66	0.00798311
HRAS	XM_005576732.1:297	Endogenous	mRNA	1		1		1		1		-1.02	0.363217
HSD11B1	XM_005540709.1:555	Endogenous	mRNA	1		1		1		1		1
HSH2D	XM_005588318.1:1049	Endogenous	mRNA	-1.54	0.172792	-1.58	0.0344821	-1.52	0.256678	-1.69	0.259731	-1.68	0.202321
HSPB1	NM_001260949.2:416	Endogenous	mRNA	1		1		1		-1.12	0.363217	-1.84	0.0732822
HSPB2	XM_005579610.1:435	Endogenous	mRNA	1		1		1		1		1
ICAM1	NM_001047135.1:1170	Endogenous	mRNA	1		1		1		-1.49	0.0766589	-3.57	0.00020652
ICAM2	NM_001195389.1:825	Endogenous	mRNA	1.15	0.240658	1.13	0.237793	1.11	0.373509	-1.3	0.0461496	-1.07	0.6636
ICAM3	NM_001195749.1:233	Endogenous	mRNA	-1.3	0.0278473	-1.31	0.209113	-1.12	0.526149	-2.16	0.0921024	-1.21	0.362211
ICAM4	XM_001100946.2:406	Endogenous	mRNA	1.16	0.530321	1.13	0.621163	1.36	0.488991	-1.54	0.217508	1.23	0.312274
ICAM5	XM_001115985.2:65	Endogenous	mRNA	1		1		1		1		1
ICOS	XM_005574018.1:214	Endogenous	mRNA	1.03	0.90908	1.37	0.119928	1.17	0.383558	-1.16	0.550899	-1.16	0.61994
ICOSLG	XM_002803112.1:150	Endogenous	mRNA	1		1		1		1		1
IDO1	NM_001077483.1:133	Endogenous	mRNA	-1.06	0.808834	-1.08	0.742384	-1.54	0.238202	-3.1	0.0984882	-2.71	0.0499921
IDO2	XM_001095833.2:363	Endogenous	mRNA	1.05	0.736572	1.07	0.219423	1	0.982277	-2.05	0.0835074	-1.41	0.365142
IFI16	XM_005541319.1:858	Endogenous	mRNA	-1.37	0.120108	-1.11	0.656127	-1.5	0.268963	-2.02	0.168203	-1.64	0.230968
IFI35	XM_001112861.2:789	Endogenous	mRNA	1		1.02	0.373901	-1.3	0.225646	-2.88	0.125094	-1.7	0.193268
IFI44	XM_005542938.1:626	Endogenous	mRNA	-1.35	0.674214	1.17	0.818318	-1.64	0.577453	-2.65	0.27388	-2.4	0.259517
IFIH1	NM_001047123.1:655	Endogenous	mRNA	-1.16	0.556832	1.62	0.344987	-1.39	0.590885	-2.69	0.172115	-2	0.227909
IFIT1	NM_001287726.1:1154	Endogenous	mRNA	1.04	0.946632	1.16	0.823708	-1.84	0.503008	-2.82	0.155715	-1.7	0.445272
IFIT2	XM_001086302.2:1204	Endogenous	mRNA	-1.04	0.95214	1.04	0.954096	-2.27	0.392333	-3.4	0.264955	-2.15	0.441609
IFIT3	XM_005565907.1:776	Endogenous	mRNA	-1.16	0.755225	-1.17	0.812966	-2.31	0.307876	-3.25	0.173208	-1.98	0.419513
IFITM1	XM_005576718.1:454	Endogenous	mRNA	-1.29	0.106671	1.41	0.218561	-1.44	0.314152	-2.46	0.134052	-2.18	0.106306
IFNA1	XM_005581618.1:380	Endogenous	mRNA	1		1		1		1		1
IFNA2	NM_001135794.1:330	Endogenous	mRNA	1		1		1		-1.13	0.363217	-1.15	0.143384
IFNA4	XM_005581627.2:568	Endogenous	mRNA	1		1		1		1		1
IFNAR1	XM_001092098.1:143	Endogenous	mRNA	-1.01	0.961186	1.05	0.745834	1.03	0.931839	-1.38	0.515445	-1.24	0.222532
IFNAR2	XM_001092342.2:1272	Endogenous	mRNA	-1.49	0.153878	-1.74	0.0170935	-1.01	0.977441	-1.31	0.565886	-1.21	0.586327
IFNB1	NM_001135795.1:272	Endogenous	mRNA	1		1		1		-1.08	0.363217	1.04	0.722668
IFNG	NM_001287657.1:358	Endogenous	mRNA	1		-1.21	0.363217	-1.13	0.363217	1		-1.07	0.242717
IFNGR1	NM_001266300.2:1200	Endogenous	mRNA	-1.25	0.156843	-1.04	0.753218	-1.03	0.857139	-1.3	0.419003	-1.76	0.0123462
IFNGR2	XM_005548806.2:830	Endogenous	mRNA	-1.4	0.0977391	-1.04	0.762629	-1.13	0.571624	-2.43	0.0640159	-2.21	0.0715527
IGF2R	XM_002803958.1:245	Endogenous	mRNA	-1.65	0.0266553	-1.31	0.253287	-1.41	0.25242	-2.14	0.0919395	-1.2	0.471282
IKBKAP	XM_005581114.1:2077	Endogenous	mRNA	-1.11	0.749012	1.71	0.0407518	1.11	0.587271	1.42	0.447965	1.03	0.87386
IKBKB	XM_001096913.2:870	Endogenous	mRNA	-1.08	0.537175	1.03	0.917037	-1.1	0.37308	-1.29	0.367181	-1.26	0.0334141
IKBKE	XM_005540634.1:1473	Endogenous	mRNA	-1	0.994253	1.04	0.373901	1.02	0.373901	-1.02	0.858208	-1.37	0.0565078
IKBKG	XM_005595004.1:1116	Endogenous	mRNA	-1.39	0.0509394	-1.29	0.164335	-1.01	0.941618	-1.11	0.656003	-1.09	0.556357
IKZF1	XM_005549595.1:528	Endogenous	mRNA	-1.2	0.0709434	-1.09	0.508146	-1.04	0.556272	-1.89	0.252791	1.02	0.789192
IKZF2	XM_001083114.2:935	Endogenous	mRNA	-1.12	0.689411	-1.28	0.483057	1.18	0.524151	-1.2	0.41561	-1.39	0.171701
IKZF3	XM_005584045.1:1828	Endogenous	mRNA	-1.54	0.00308556	-1.38	0.0701346	-1.18	0.203206	-1.05	0.880992	1.14	0.379196
IL10	XM_005540653.1:448	Endogenous	mRNA	1		1		1		1		-1.03	0.496836
IL10RA	XM_001092736.2:525	Endogenous	mRNA	-1.07	0.731107	-1.51	0.0514568	-1.19	0.321749	-1.82	0.217549	-1.13	0.532942
IL10RB	XM_005548811.1:270	Endogenous	mRNA	-1.2	0.385139	-1.52	0.0325618	-1.18	0.351346	-1.54	0.11916	-1.55	0.0930056
IL11	XM_005595782.1:575	Endogenous	mRNA	1		1		1		1		1
IL11RA	XM_005581441.1:642	Endogenous	mRNA	1.12	0.391766	1.04	0.202334	1.2	0.241544	-1.08	0.680926	1.12	0.119058
IL12A	NM_001044734.1:397	Endogenous	mRNA	1		1		1		1		1
IL12B	NM_001044725.1:918	Endogenous	mRNA	1		1		1		1		1
IL12RB1	XM_001115186.2:1312	Endogenous	mRNA	-1.62	0.0160078	-1.12	0.523908	1.08	0.712285	-1.19	0.605824	-1.34	0.120643
IL12RB2	XM_001094235.1:882	Endogenous	mRNA	-1.02	0.363217	1		1		1		-1.33	0.123431
IL13	NM_001032929.1:275	Endogenous	mRNA	1		1		1		1		1
IL13RA1	XM_002806369.1:670	Endogenous	mRNA	-1.13	0.652821	-1.44	0.107166	-1.11	0.604003	-1.5	0.386089	-1.11	0.783654
IL15	NM_001044731.1:113	Endogenous	mRNA	-1.1	0.363217	-1.06	0.390889	-1.03	0.363217	-1.51	0.184841	-1.37	0.167641
IL16	NM_001032808.1:910	Endogenous	mRNA	-1.41	0.045468	-1.22	0.0179002	-1.07	0.663979	-1.6	0.362447	1.29	0.160191
IL17A	XM_005552759.1:164	Endogenous	mRNA	1		1		1		1		1
IL17B	XM_001106071.2:273	Endogenous	mRNA	1		1		1		1		1
IL17F	XM_001106517.2:101	Endogenous	mRNA	1		1		1		1		1
IL17RA	XM_005568062.1:842	Endogenous	mRNA	-1.51	0.0472001	-1.52	0.0476068	-1.05	0.806028	-2.7	0.132238	-1.09	0.716986
IL18	XM_005579633.1:355	Endogenous	mRNA	-1.13	0.639715	1.1	0.676818	-1.18	0.363217	-1.48	0.327512	-2.06	0.0396673
IL18R1	XM_002799354.1:1245	Endogenous	mRNA	-1.2	0.262733	-1.16	0.26353	-1.09	0.533973	-1.58	0.232606	-4.79	6.298e-05
IL18RAP	XM_005575166.1:1147	Endogenous	mRNA	1		1		-1.05	0.363217	-2.81	0.0642567	-3.64	0.0164074
IL19	XM_002801950.1:1034	Endogenous	mRNA	1		1		1		1		1
IL1A	NM_001042757.1:80	Endogenous	mRNA	1		1		1		1		-1	0.363217
IL1B	NM_001042756.1:391	Endogenous	mRNA	-1.71	0.0672399	1.13	0.603102	-1.36	0.249651	-2.23	0.254712	-1.71	0.166395
IL1R1	XM_005575155.1:1899	Endogenous	mRNA	1.19	0.612971	1.11	0.783906	-1.02	0.929111	-1.38	0.464189	-4.5	0.00260034
IL1R2	NM_001047134.1:415	Endogenous	mRNA	-1.18	0.746704	-1.5	0.343406	-1.2	0.717342	1.02	0.97144	-13.28	0.0125766
IL1RAP	NM_001032960.1:1255	Endogenous	mRNA	-1.2	0.37577	-1.2	0.377183	-1.61	0.125887	-1.78	0.312974	-2.95	0.00318957
IL1RL1	XM_005575158.1:1026	Endogenous	mRNA	1.35	0.33305	1.41	0.260269	1.19	0.228438	1.31	0.390176	-1.27	0.511496
IL1RL2	XM_005575151.1:1437	Endogenous	mRNA	1		1		1		1		-1.09	0.363217
IL1RN	XM_005575305.1:499	Endogenous	mRNA	1		1		-1.18	0.363217	-4.78	0.115406	-3.18	0.0858171
IL2	NM_001284699.1:172	Endogenous	mRNA	1		1		1		1		1
IL20	XM_001084726.2:331	Endogenous	mRNA	1		1		1		1		1
IL21	XM_005555864.1:148	Endogenous	mRNA	1		1		1		1		1
IL21R	XM_001094102.2:295	Endogenous	mRNA	-1.93	0.00596093	-1.19	0.570649	-1.12	0.555932	1.08	0.684211	-1.03	0.924356
IL22	NM_001194724.1:315	Endogenous	mRNA	1		1		1		1		1
IL22RA2	XM_001099782.2:822	Endogenous	mRNA	1		1		1		1		1
IL23A	NM_001194669.1:400	Endogenous	mRNA	1		1		1		1		1
IL23R	XM_001093896.2:1080	Endogenous	mRNA	1		1		1		1		1
IL26	XM_001117154.2:65	Endogenous	mRNA	1		1		1		1		-1.02	0.363217
IL27	XM_001097165.2:172	Endogenous	mRNA	1		1		1		1		1
IL28A	XM_005589169.1:58	Endogenous	mRNA	1		1		1		1		1
IL28B	XM_001086865.1:160	Endogenous	mRNA	1		1		1		1		1
IL29	XM_001085768.2:255	Endogenous	mRNA	1.13	0.373901	1		1		-1.32	0.0940718	-1.06	0.375984
IL2RA	NM_001032917.1:652	Endogenous	mRNA	1		1		1		1		-5.42	0.00905605
IL2RB	XM_001085792.2:202	Endogenous	mRNA	-1.75	0.0720241	1.08	0.8679	-1.12	0.440626	1.3	0.513517	1.26	0.43457
IL2RG	NM_001035529.1:645	Endogenous	mRNA	-1.15	0.443927	-1.34	0.0556232	-1.26	0.0739002	-1.7	0.189734	-1.2	0.382393
IL3	NM_001101734.1:75	Endogenous	mRNA	1		1		1		1		1
IL33	XM_005581767.2:102	Endogenous	mRNA	1		1		1		1		-1.14	0.363217
IL4	NM_001032904.1:217	Endogenous	mRNA	1		1		1		1		-1.1	0.533799
IL4R	XM_001093763.2:655	Endogenous	mRNA	-1.15	0.153439	1.25	0.191424	1.02	0.373901	-1.16	0.699452	-1.54	0.0894814
IL5	XM_005557730.1:753	Endogenous	mRNA	1		1		1		1		1
IL5RA	XM_005547648.1:769	Endogenous	mRNA	1.53	0.135332	1.52	0.155941	1.31	0.243348	1.29	0.233125	-1.05	0.576498
IL6	NM_001042733.1:139	Endogenous	mRNA	1		1		1		-1.95	0.0784762	-2.72	0.0655544
IL6R	XM_005541663.1:1684	Endogenous	mRNA	-1.11	0.649644	-1.95	0.0280066	-1.05	0.769056	-2.37	0.138569	1.81	0.163259
IL6ST	XM_005556924.1:2096	Endogenous	mRNA	1.04	0.816405	-1.11	0.49335	-1.03	0.870327	-1.17	0.613064	-2.01	0.0300155
IL7	XM_005563593.1:654	Endogenous	mRNA	1.11	0.691344	-1.05	0.838883	-1.08	0.654328	1.19	0.275473	1.04	0.700246
IL7R	NM_001284908.1:522	Endogenous	mRNA	1.17	0.269536	1.43	0.102401	1.24	0.0292067	-1.27	0.716544	1.95	0.00836725
IL8	NM_001032965.1:125	Endogenous	mRNA	-1.2	0.552733	-1.58	0.162687	2.33	0.0110689	-1.63	0.420093	1.05	0.897623
IL9	XM_001110897.2:308	Endogenous	mRNA	1.03	0.897175	1.17	0.470115	-1.1	0.629271	-2.07	0.170769	-1.85	0.117989
ILF3	XM_001102411.2:495	Endogenous	mRNA	-1.11	0.606702	-1.63	0.00613969	-1.07	0.628022	1.03	0.93617	1.14	0.628154
IRAK1	XM_002806456.1:553	Endogenous	mRNA	-1.46	0.137859	-1.76	0.0502187	-1.1	0.685817	-1.04	0.830197	-1.38	0.178116
IRAK2	XM_001090790.2:595	Endogenous	mRNA	1.09	0.444999	1.08	0.25079	-1.08	0.49582	-1.29	0.375579	-1.27	0.268279
IRAK3	XM_001117080.2:1610	Endogenous	mRNA	1.07	0.787134	-1.61	0.0664334	-1.01	0.972845	-2.11	0.112285	-3.27	0.0006974
IRAK4	NM_001136101.1:810	Endogenous	mRNA	-1.3	0.024055	1.16	0.489911	-1.24	0.220627	-1.58	0.152595	-1.41	0.0126992
IRF1	XM_001104048.1:179	Endogenous	mRNA	-1.4	0.103141	-1.23	0.343584	-1.67	0.122134	-1.85	0.21021	1.06	0.887987
IRF3	NM_001135797.1:290	Endogenous	mRNA	-1.1	0.348599	-1.01	0.902346	-1.01	0.944043	-1.15	0.779464	-1.14	0.407477
IRF4	XM_005554181.1:1367	Endogenous	mRNA	-1.88	0.0332903	-1.05	0.863981	1.02	0.932222	-1.49	0.0778723	-1.16	0.592245
IRF5	XM_005550729.1:1158	Endogenous	mRNA	-1.6	0.0854694	1.06	0.805646	-1.07	0.762895	-2.93	0.025397	-2.27	0.0497417
IRF7	NM_001136100.1:1398	Endogenous	mRNA	-1.2	0.516856	-1.07	0.758507	-1.54	0.433375	-2.9	0.171534	-2.33	0.192967
IRF8	XM_005592710.1:1266	Endogenous	mRNA	-1.37	0.114891	-1.35	0.227428	-1.16	0.348772	-1.21	0.487967	-1.33	0.0156172
IRGC	XM_005589461.2:1059	Endogenous	mRNA	1		-1	0.363217	1		-2.15	0.0263618	-2.38	0.0162323
IRGM	XM_005558886.1:640	Endogenous	mRNA	1		1		1		-1.11	0.363217	-1.23	0.126746
ISG20	XM_005560453.2:437	Endogenous	mRNA	-1.3	0.17131	-1.17	0.413308	-1.65	0.0350044	-2.34	0.187556	-2.21	0.134982
ITGA2B	XM_001114526.2:795	Endogenous	mRNA	1.28	0.393861	1.91	0.12621	1.5	0.266427	1.02	0.973716	1.68	0.251985
ITGA4	XM_001100929.2:2035	Endogenous	mRNA	-1.02	0.870154	1.21	0.311582	1.05	0.72798	-1.23	0.74738	2.08	0.00416583
ITGA5	XM_001110116.2:2435	Endogenous	mRNA	-1.18	0.399292	-1.12	0.45378	-1.2	0.292673	-1.86	0.281506	-1.14	0.639081
ITGA6	XM_001086200.2:605	Endogenous	mRNA	-1.12	0.706257	-1.21	0.439623	-1.03	0.900625	1.12	0.540198	-1.11	0.642119
ITGAE	XM_005583162.1:2510	Endogenous	mRNA	1		1		1		1		1
ITGAL	XM_001100800.2:1305	Endogenous	mRNA	-1.61	0.00776788	-1.2	0.293143	-1.1	0.624497	-1.99	0.170839	1.3	0.17602
ITGAM	XM_005591740.1:1671	Endogenous	mRNA	-1.4	0.031769	-1.32	0.174025	-1.13	0.574612	-2.21	0.0622045	-2.23	0.0322061
ITGAX	XM_005591741.1:2025	Endogenous	mRNA	-1.36	0.401717	-1.11	0.783811	-1	0.988145	1.27	0.335202	1.41	0.223356
ITGB1	XM_002805609.1:1430	Endogenous	mRNA	1.19	0.239593	1.1	0.24862	1.12	0.367542	-1.45	0.520934	1.47	0.00629351
ITGB2	XM_005548517.1:853	Endogenous	mRNA	-1.59	0.0125075	-1.56	0.02553	-1.08	0.534712	-2.8	0.0666177	-1.26	0.26629
ITLN1	XM_005541233.1:716	Endogenous	mRNA	1		1		1.15	0.258547	-1.19	0.278735	1.09	0.373901
ITLN2	XM_005545159.1:713	Endogenous	mRNA	1		1		1		-1.08	0.677102	-1.12	0.363217
JAK1	XM_005543157.1:1294	Endogenous	mRNA	-1.13	0.256358	-1.04	0.64182	-1.18	0.132178	-1.87	0.240681	1.2	0.0296443
JAK2	XM_005581792.1:3097	Endogenous	mRNA	1.1	0.606687	1.42	0.0747953	-1.06	0.808971	-1.95	0.146155	1.48	0.364613
JAK3	XM_001115037.2:2516	Endogenous	mRNA	-1.62	0.0720914	-1.1	0.664052	-1.54	0.00553476	-1.22	0.195809	-1.72	0.0785336
JUN	XM_005543232.1:1008	Endogenous	mRNA	-1.35	0.168129	-1.22	0.460108	1.28	0.28764	1.06	0.373901	-1.26	0.515674
KCNJ2	XM_005584811.1:1400	Endogenous	mRNA	-1.43	0.254893	-1.37	0.268276	-1.42	0.290256	-2.31	0.151654	-1.28	0.607984
KEAP1	XM_001105867.2:605	Endogenous	mRNA	1		1		1		1		-1.05	0.363217
KIR2DL4	XM_005595312.1:195	Endogenous	mRNA	1		1		1		1		1
KIR3DL1	NM_001193463.1:758	Endogenous	mRNA	1		1		1		1		-1.12	0.263997
KIR3DL2	XM_005595311.1:1444	Endogenous	mRNA	1.1	0.715758	-1.06	0.803574	-1	0.963393	1.02	0.900306	-1.71	0.0601402
KIR3DL3	XM_005590338.1:878	Endogenous	mRNA	1		1		1		1		-1.06	0.363217
KIR3DS1	XM_005595313.1:851	Endogenous	mRNA	-1.08	0.363217	1.13	0.373901	1.04	0.373901	1.16	0.373901	-1.05	0.823604
KIT	XM_005555273.1:1317	Endogenous	mRNA	-1.13	0.221325	1.02	0.797743	-1.02	0.833233	1.09	0.373901	1.05	0.373901
KLRB1	XM_005570085.1:377	Endogenous	mRNA	-1.67	0.124111	1.35	0.402724	1.13	0.675099	1.37	0.523081	1.34	0.444645
KLRC1	NM_001284177.1:95	Endogenous	mRNA	-1.24	0.222607	1.06	0.373901	1		-1.15	0.363217	-1.44	0.117929
KLRC2	XM_005596017.1:1024	Endogenous	mRNA	-1.04	0.363217	1.12	0.373901	1.06	0.373901	1.23	0.216863	-1.31	0.302319
KLRC3	XM_005595216.1:692	Endogenous	mRNA	-2.43	0.0717691	-2.82	0.0320892	-1.86	0.145341	-1.24	0.646574	-1.04	0.914931
KLRD1	NM_001032828.1:365	Endogenous	mRNA	-2.64	0.0474255	-1.27	0.511367	-1.74	0.0944576	1.03	0.95999	1.06	0.754825
KLRF1	NM_001285324.1:514	Endogenous	mRNA	-1.39	0.206859	-1.1	0.745757	-1.19	0.550992	1.4	0.18233	1.13	0.274398
KLRF2	XM_005570092.1:616	Endogenous	mRNA	1		1		1		1		-1.11	0.308799
KLRG1	XM_005570060.1:673	Endogenous	mRNA	-1.56	0.0497744	1.03	0.86636	1.14	0.541745	1.09	0.681168	1.15	0.239025
KLRG2	XM_005550917.1:784	Endogenous	mRNA	1		1		1		1		1
KLRK1	NM_001283284.1:374	Endogenous	mRNA	-1.55	0.0855706	-1.59	0.0424262	-1	0.992112	1.16	0.662592	1.66	0.0918864
KNG1	XM_001101685.2:428	Endogenous	mRNA	1		1		1		1		1
LAG3	XM_005569954.1:1283	Endogenous	mRNA	-1.1	0.363217	-1.06	0.363217	1		1		-1.76	0.0600698
LAIR1	XM_005590317.1:341	Endogenous	mRNA	1.08	0.75826	-1.39	0.135636	1.08	0.583629	-1.52	0.323236	-1.9	0.0779533
LAIR2	XM_005590334.1:128	Endogenous	mRNA	1		1		1		1		1
LAMP3	XM_005546488.1:987	Endogenous	mRNA	1		1		1		1		1
LCK	XM_002802327.1:263	Endogenous	mRNA	-1.27	0.022802	-1.22	0.174109	-1.16	0.220649	-1.3	0.473153	-1.02	0.916166
LCP2	XM_005558492.1:895	Endogenous	mRNA	-1.37	0.0729023	-1.13	0.519628	-1.27	0.293272	-1.6	0.19565	1.24	0.456236
LEF1	XM_005555635.1:1612	Endogenous	mRNA	-1.05	0.771483	1.22	0.264989	-1	0.995871	1.15	0.706671	1.14	0.424659
LGALS3	XM_005561313.1:642	Endogenous	mRNA	-1.3	0.329526	-1.09	0.635209	1.04	0.837781	-1.23	0.432178	-1.07	0.69042
LIF	XM_005567631.1:2704	Endogenous	mRNA	1		1		1		1		1
LILRA1	NM_001040670.1:2367	Endogenous	mRNA	1.18	0.373901	1.14	0.213179	1		1.1	0.699016	1.57	0.177897
LILRA2	XM_005596068.1:724	Endogenous	mRNA	-1.8	0.175861	-1.05	0.863263	-1.15	0.731013	-2.12	0.194059	-1.83	0.187151
LILRA3	NM_001040675.1:230	Endogenous	mRNA	-2.9	0.070406	-4.03	0.00737399	-2.29	0.0360051	-6.06	0.0151801	-2.16	0.101401
LILRA4	XM_005590289.1:685	Endogenous	mRNA	1		1		1		1		-1.24	0.283626
LILRA5	XM_005590290.1:1094	Endogenous	mRNA	-1.21	0.64568	1.02	0.942294	1.6	0.235371	-1.57	0.445589	-1.92	0.0464904
LILRA6	NM_001040674.1:714	Endogenous	mRNA	1		1		1		1		1.02	0.373901
LILRB1	NM_001040672.1:52	Endogenous	mRNA	1.02	0.94821	1.28	0.540498	1.23	0.530564	1.16	0.749254	1.41	0.475221
LILRB2	XM_015441717.1:2837	Endogenous	mRNA	-2.73	0.0149655	-1.62	0.067369	-1.65	0.109272	-3.15	0.0408783	-2.28	0.0373072
LILRB3	XM_015125531.1:652	Endogenous	mRNA	-1.63	0.254351	-2.07	0.0209545	-1.23	0.511963	-1.98	0.231882	-1.46	0.29872
LILRB4	NM_001040676.1:635	Endogenous	mRNA	1		1		1		1		1
LILRB5	XM_001083886.2:415	Endogenous	mRNA	1		1		1		1		1
LIMK1	XM_005595495.1:2173	Endogenous	mRNA	1		1		1		1		1
LITAF	XM_005591267.1:620	Endogenous	mRNA	-1.43	0.0877302	-1.46	0.146502	-1.13	0.545502	-2.09	0.167077	-1.56	0.19887
LTA	NM_001047148.1:275	Endogenous	mRNA	1		1		1		1		1
LTB	NM_001047150.1:222	Endogenous	mRNA	1.06	0.828266	-1.53	0.0429181	-1.05	0.761879	-1.78	0.140784	1.74	0.0945719
LTB4R	XM_001114016.2:262	Endogenous	mRNA	1		1		1		-1.59	0.0973638	-1.72	0.0554355
LTB4R2	XM_001113942.2:1007	Endogenous	mRNA	1		1		1		1		1
LTBR	XM_005569894.1:729	Endogenous	mRNA	1		1		1		-1.45	0.264979	-1.39	0.146642
LTF	XM_005546908.1:1534	Endogenous	mRNA	-1.48	0.176328	1.25	0.373901	1		-1.53	0.0523604	-3.6	0.0499655
LTK	XM_005559246.1:1048	Endogenous	mRNA	1		1		1		1		1
LY96	NM_001130432.1:327	Endogenous	mRNA	-1.19	0.474758	-1.31	0.350799	-1.26	0.459339	-2.48	0.151961	-1.81	0.194803
MAF	XM_005592863.1:782	Endogenous	mRNA	-1.11	0.260155	1.06	0.279748	1		-1.09	0.363217	1.1	0.696509
MAFF	XM_005567311.1:1380	Endogenous	mRNA	1		1		-1.03	0.363217	1		-1.47	0.0585784
MAFG	XM_005585281.1:3773	Endogenous	mRNA	-1.1	0.109636	1.09	0.202032	1.03	0.529232	-1.09	0.363217	-1.67	0.0453058
MAFK	XM_005548989.1:2309	Endogenous	mRNA	1		1		1		1		1
MALT1	XM_005586570.1:1344	Endogenous	mRNA	-1.12	0.494185	1.08	0.702955	1.22	0.207771	1.02	0.967775	1.27	0.0590758
MAP2K1	XM_005559865.1:912	Endogenous	mRNA	1.14	0.620583	-1.42	0.0290345	-1.08	0.380113	-1.23	0.406255	-1.14	0.628768
MAP2K4	XM_001114292.2:385	Endogenous	mRNA	1.07	0.761565	1.4	0.13261	1.18	0.336611	-1.01	0.957535	1.63	0.0217572
MAP2K6	NM_001261706.1:1132	Endogenous	mRNA	-1.13	0.524664	1.04	0.538033	-1.06	0.404307	1.16	0.552995	-1.23	0.157069
MAP3K1	XM_002804368.1:3465	Endogenous	mRNA	-1.12	0.469822	-1.22	0.175575	-1.22	0.211954	-1.36	0.562815	-1.13	0.405064
MAP3K5	XM_002803926.1:1885	Endogenous	mRNA	-1.1	0.371261	-1.01	0.888865	-1.05	0.726097	-1.44	0.281172	-1.03	0.88145
MAP3K7	XM_005552337.1:1242	Endogenous	mRNA	1.08	0.6563	-1.11	0.271881	1.02	0.439291	1		-1.03	0.564778
MAP3K9	XM_005561663.1:1933	Endogenous	mRNA	1		1		1		-1.12	0.363217	1
MAP4K1	XM_001082963.2:300	Endogenous	mRNA	-1.23	0.292257	-1.58	0.0280731	-1.08	0.680492	-1.06	0.856376	1.17	0.203316
MAP4K2	XM_005595670.1:976	Endogenous	mRNA	-1.69	0.053962	-1.01	0.985799	-1.2	0.217258	-1.04	0.866948	-1.22	0.277508
MAP4K4	XM_005575143.1:2011	Endogenous	mRNA	-1.01	0.939633	1.11	0.306481	1.17	0.396566	-1.97	0.124301	-1.32	0.0451543
MAPK1	XM_001089600.1:1210	Endogenous	mRNA	-1.23	0.0469699	-1.1	0.326406	-1.05	0.689613	1.01	0.957474	1.03	0.77505
MAPK11	XM_001112524.2:993	Endogenous	mRNA	1		1		1		1		1
MAPK14	XM_001112423.2:595	Endogenous	mRNA	1.07	0.785818	1.02	0.95474	1.03	0.919015	-3.22	0.0386436	-1.52	0.208
MAPK3	XM_002802443.1:1010	Endogenous	mRNA	-1.17	0.503169	-1.41	0.0329658	1.14	0.444024	1.04	0.926949	-1.25	0.328907
MAPK8	XM_005565179.1:2612	Endogenous	mRNA	-1.05	0.224756	-1.03	0.774147	1.03	0.373901	1		-1.26	0.0875924
MAPKAPK2	XM_005540646.1:856	Endogenous	mRNA	-1.32	0.0992945	1.1	0.512961	-1.15	0.394142	-1.7	0.196726	-1.63	0.0249391
MAPKAPK5	XM_001102910.2:1015	Endogenous	mRNA	-1.05	0.829284	1.84	0.0471842	1.55	0.00395432	1.2	0.587544	1.17	0.0815396
MARCO	XM_001083118.2:540	Endogenous	mRNA	1		1		1		1		-1.03	0.363217
MASP1	XM_005545446.1:1348	Endogenous	mRNA	1		1		1		1		1
MASP2	XM_001118815.2:1355	Endogenous	mRNA	1		1		1		1		1
MAVS	XM_005568426.2:1406	Endogenous	mRNA	1		1		1		1		1
MAX	NM_001285216.1:181	Endogenous	mRNA	-1.16	0.185466	-1.07	0.574736	-1.21	0.21464	-1.71	0.0551306	-1.28	0.282
MBL2	NM_001105535.1:420	Endogenous	mRNA	1		1		1		1		1
MBP	XM_001098960.2:707	Endogenous	mRNA	1		1.06	0.373901	-1	0.984674	-1.09	0.363217	-1.07	0.717495
MCL1	NM_001266501.2:955	Endogenous	mRNA	-1.24	0.152861	-1.1	0.395834	-1.15	0.367349	-1.83	0.116148	-1.04	0.919554
MEF2A	XM_005560599.1:2185	Endogenous	mRNA	-1.19	0.196387	1.16	0.183031	-1.1	0.407914	-1.58	0.282562	-1.69	0.11839
MEF2BNB	XM_005588524.1:344	Endogenous	mRNA	1		1		1		-1.14	0.363217	1.07	0.280863
MEF2C	XM_001086519.1:1210	Endogenous	mRNA	1.09	0.583729	-1	0.916994	-1.14	0.363217	1		1.09	0.373901
MEF2D	XM_005541443.1:2469	Endogenous	mRNA	-1.29	0.148658	-1.1	0.655646	-1.11	0.639678	-1.15	0.619736	-1.05	0.792701
MIF	NM_001283697.1:60	Endogenous	mRNA	-1.82	0.0866117	1.13	0.629767	-1.09	0.531595	1.06	0.859524	-1.57	0.0909068
MKNK1	XM_005543476.1:848	Endogenous	mRNA	-1.34	0.179259	1.13	0.524934	-1.13	0.681833	-2.18	0.121182	-1.91	0.0478646
MME	XM_001105564.1:1261	Endogenous	mRNA	-1.66	0.0291551	1.04	0.869951	-1.2	0.234988	1.42	0.179249	1
MMP3	XM_001098400.2:935	Endogenous	mRNA	1		1		1		1		1
MMP9	XM_001104871.2:1515	Endogenous	mRNA	-1.22	0.63847	-1.25	0.56052	-1.23	0.670205	-1.93	0.231168	-1.97	0.101091
MPPED1	NM_001283221.1:152	Endogenous	mRNA	1		1		1		1		1
MR1	NM_001284968.1:765	Endogenous	mRNA	1		1		-1.13	0.363217	-2.01	0.252269	-1.33	0.518016
MRC1	XM_005564743.1:1361	Endogenous	mRNA	1		1		1		-1.17	0.175868	1.11	0.20664
MS4A1	XM_005577709.1:708	Endogenous	mRNA	-1.23	0.451793	-1.46	0.199125	-1.24	0.520248	-1.08	0.905866	-1.04	0.870871
MS4A2	XM_005577736.1:657	Endogenous	mRNA	1		1		1		-1.18	0.178781	1.01	0.918176
MSR1	XM_001097884.2:1125	Endogenous	mRNA	1		1		1		1		1
MUC1	XM_001115634.2:1922	Endogenous	mRNA	1		1		1		1		1
MX1	NM_001079693.1:1034	Endogenous	mRNA	-1.25	0.696542	1.22	0.775389	-1.86	0.463674	-3.06	0.185874	-2.69	0.233505
MX2	XM_005548647.1:1483	Endogenous	mRNA	-1.1	0.855317	-1.3	0.545791	-2.01	0.341436	-2.34	0.260724	-2.18	0.253819
MYC	NM_001142873.1:1200	Endogenous	mRNA	1.28	0.293291	1.57	0.0928693	1.13	0.669049	1.56	0.223983	1.3	0.223152
MYD88	NM_001130681.1:602	Endogenous	mRNA	-1.15	0.435449	-1.15	0.271986	1.05	0.826244	-2.5	0.162951	-1.31	0.352344
MYL2	XM_005572261.1:392	Endogenous	mRNA	1		1		1		1		1
NCAM1	XM_005579655.1:1488	Endogenous	mRNA	1		1		1		-1.59	0.123006	-1.06	0.772743
NCF4	XM_005567397.1:536	Endogenous	mRNA	-1.63	0.0948847	-1.01	0.985115	-1.26	0.410357	-2.01	0.293311	-1.45	0.175119
NCR1	XM_005590349.1:1188	Endogenous	mRNA	-1.01	0.363217	-1.1	0.363217	1		1.02	0.373901	1
NEFL	XM_005562862.1:2367	Endogenous	mRNA	1		1		1		1		1.06	0.373901
NFATC1	XM_001087929.2:296	Endogenous	mRNA	-1.33	0.21812	-1.05	0.848645	1.05	0.826501	-1.07	0.820407	-1.37	0.0244945
NFATC2	XM_005569356.1:2090	Endogenous	mRNA	-1.42	0.151567	1.4	0.246906	-1.33	0.0301735	1.12	0.636634	1.58	0.0197655
NFATC3	XM_005592343.1:1271	Endogenous	mRNA	1.07	0.57856	-1.17	0.0497586	1.03	0.773586	1.13	0.788689	1.62	0.0306454
NFATC4	XM_005560983.1:2046	Endogenous	mRNA	1		1		1		1		1
NFE2L2	XM_005573572.1:709	Endogenous	mRNA	1.1	0.534436	1.1	0.383459	1.1	0.447609	-1.54	0.43164	-1.04	0.689596
NFIL3	XM_001101854.1:430	Endogenous	mRNA	-1.21	0.489049	-1.18	0.587749	1.01	0.960506	-2.58	0.126735	-1.84	0.0370261
NFKB1	XM_005555555.1:1074	Endogenous	mRNA	-1.1	0.434313	-1.04	0.787893	-1.02	0.917716	-1.53	0.317926	-1.55	0.0104329
NFKB2	XM_001104566.2:905	Endogenous	mRNA	-1.28	0.0824684	-1.07	0.311741	1.08	0.312643	-1.88	0.0308678	-2.54	0.00076996
NFKBIA	NM_001284932.1:606	Endogenous	mRNA	-1.37	0.117372	-1.25	0.201059	-1.17	0.458993	-5.32	0.015556	-4.12	0.00922657
NFKBIZ	XM_005548255.1:2861	Endogenous	mRNA	-1.18	0.282187	1.29	0.290637	-1.03	0.84774	-2.08	0.0908524	-1.11	0.645911
NLRP3	XM_005539576.1:2196	Endogenous	mRNA	-1.04	0.363217	1		-1.02	0.681313	-1.31	0.42266	-1.09	0.746887
NOD1	XM_005549884.1:2719	Endogenous	mRNA	-1.02	0.363217	1.12	0.261301	1		-1.59	0.0308092	-1.6	0.010881
NOD2	XM_005591903.1:1212	Endogenous	mRNA	-1.22	0.234671	-1.71	0.0807765	-1.2	0.390016	-2.46	0.0652482	-1.32	0.393927
NOS2	XM_005583198.1:1803	Endogenous	mRNA	1		1		1		1		1
NOTCH1	XM_001116824.1:174	Endogenous	mRNA	-1.51	0.156359	-1.61	0.057086	-1.08	0.475139	-1.21	0.524994	-1.38	0.0182538
NOTCH2	XM_001114248.2:1870	Endogenous	mRNA	-1.2	0.26285	1.07	0.653346	-1	0.987673	-1.67	0.343199	-1.29	0.173614
NOX1	XM_001090025.2:455	Endogenous	mRNA	1		1		1		1		1
NR3C1	XM_005558115.1:1376	Endogenous	mRNA	-1.14	0.354574	-1.17	0.0389145	-1.14	0.268199	-1.58	0.22024	-1.12	0.385691
NT5E	XM_005552431.1:1673	Endogenous	mRNA	1		1		1		-1.22	0.363217	-1.41	0.0654425
NUP107	XM_005571495.1:1272	Endogenous	mRNA	-1.08	0.661651	1.05	0.378035	-1.05	0.363217	-1.09	0.363217	1.04	0.820757
OAS1	NM_001083949.1:731	Endogenous	mRNA	1.11	0.751669	1.34	0.49062	-1.17	0.829317	-4.43	0.176561	-4.26	0.130918
OAS2	XM_005572308.1:515	Endogenous	mRNA	-1.01	0.977952	-1.16	0.726473	-1.74	0.443645	-2.8	0.235136	-2.62	0.200962
OAS3	XM_005572307.1:2923	Endogenous	mRNA	-1.15	0.770209	1.23	0.571983	-1.33	0.675858	-3.05	0.185707	-1.88	0.370623
OASL	XM_005572424.1:1339	Endogenous	mRNA	-1.11	0.741282	1.1	0.76202	-1.27	0.705754	-2.74	0.238005	-2.3	0.2619
OXER1	XM_005576013.1:2233	Endogenous	mRNA	1		1		1		1		1
PAX5	XM_005581286.1:699	Endogenous	mRNA	-1.16	0.177966	1		1.03	0.373901	1		1
PDCD1	NM_001114358.1:201	Endogenous	mRNA	1		1		1		1		-1.01	0.183424
PDCD1LG2	NM_001083599.1:760	Endogenous	mRNA	1		1		-1.17	0.363217	-3.97	0.0180299	1.06	0.921713
PDCD2	XM_005551355.1:362	Endogenous	mRNA	1.13	0.373901	1.03	0.373901	1		1		-1.08	0.363217
PDGFA	XM_005548950.1:415	Endogenous	mRNA	1		1		1		1		1
PDGFB	XM_005567244.1:2051	Endogenous	mRNA	1.14	0.373901	1		1		-1.01	0.967498	1.05	0.477445
PDGFRB	XM_005558242.1:2141	Endogenous	mRNA	1		1		1		1		1
PECAM1	XM_005584700.1:1356	Endogenous	mRNA	-1.14	0.374733	-1.09	0.568792	1.04	0.781891	-1.67	0.246253	-1.12	0.610773
PIGR	XM_001083307.2:2166	Endogenous	mRNA	1		1		1		1		1
PIK3C2G	XM_002807975.1:2245	Endogenous	mRNA	1		1		1		1		1
PLA2G2A	XM_005544567.1:484	Endogenous	mRNA	1		1		1		1		-2.06	0.217065
PLA2G2E	XM_001094364.1:366	Endogenous	mRNA	1		1		1		1		1
PLA2G4A	XM_005540257.1:711	Endogenous	mRNA	1		1		1		1		-1.03	0.363217
PLA2G6	XM_002798388.1:2066	Endogenous	mRNA	1		1		1		-1.36	0.24364	-1.12	0.572739
PLAU	XM_005565444.1:1078	Endogenous	mRNA	1		1		1		-2.38	0.0371231	-2.73	0.011143
PLAUR	XM_001106634.2:532	Endogenous	mRNA	-1.12	0.688024	-1.14	0.612601	1		-1.92	0.101538	-2.96	0.0233517
PLCB1	XM_001116017.1:715	Endogenous	mRNA	1.01	0.877078	-1.03	0.722618	1		1		1.05	0.373901
PMCH	XM_005572033.1:578	Endogenous	mRNA	1		1		1		1		-1.17	0.307597
PML	NM_001042434.1:441	Endogenous	mRNA	-1.19	0.473722	-1.02	0.932234	-1.28	0.556248	-3.21	0.0678586	-1.81	0.212921
POU2F2	XM_002808195.1:1136	Endogenous	mRNA	-1.37	0.326859	-1.22	0.366102	-1.23	0.295729	-1.96	0.03697	-1.14	0.672749
PPARG	NM_001032860.1:980	Endogenous	mRNA	1		1		1		1		-1.03	0.363217
PPP1R12B	XM_001106168.2:540	Endogenous	mRNA	-1.06	0.330782	1.1	0.373901	1		1		1
PRDM1	XM_001087708.2:775	Endogenous	mRNA	-1.58	0.151536	1.1	0.808108	-1.64	0.177325	-1.62	0.300572	-1.21	0.44502
PRF1	XM_005565623.1:1621	Endogenous	mRNA	-2.91	0.0374982	-1.43	0.358318	-1.24	0.532139	1.09	0.851747	1.02	0.952542
PRG2	XM_005577863.1:437	Endogenous	mRNA	1		1		1		1		1
PRKCA	XM_005584740.1:2902	Endogenous	mRNA	1		-1.09	0.247805	-1.05	0.322776	1		-1.05	0.593661
PRKCB	XM_001095880.2:1530	Endogenous	mRNA	-1.17	0.279081	-1	0.996852	-1.11	0.564646	-1.62	0.177001	-1.28	0.382003
PRKCD	XM_001083320.1:1715	Endogenous	mRNA	1.04	0.882348	-1.71	0.0737325	-1.09	0.591923	-1.78	0.172157	1.04	0.824369
PSMB10	XM_005592304.1:741	Endogenous	mRNA	-1.54	0.121861	1.47	0.176818	1.05	0.832591	-1.21	0.649917	-1.11	0.663359
PSMB5	NM_001260845.1:646	Endogenous	mRNA	-1.48	0.0831114	1.22	0.276824	1.03	0.900242	1.06	0.839852	-1.56	0.0413135
PSMB7	XM_001083368.2:380	Endogenous	mRNA	-1.43	0.0250523	1.27	0.252006	-1.12	0.559554	-1.51	0.320897	-1.5	0.0115436
PSMB8	XM_005553359.1:807	Endogenous	mRNA	-1.42	0.0928783	-1.22	0.25341	-1.49	0.187329	-1.95	0.131477	-1.58	0.228943
PSMB9	NM_001283167.1:407	Endogenous	mRNA	-1.25	0.163805	-1.12	0.443447	-1.36	0.264901	-1.83	0.227078	-1.4	0.397719
PSMC2	XM_005550431.1:982	Endogenous	mRNA	1.27	0.403919	-1.19	0.462209	-1.03	0.937175	-1.41	0.442139	-1.08	0.697584
PSMD7	XM_001102147.2:170	Endogenous	mRNA	1.08	0.410677	-1.06	0.620907	1.01	0.93654	-1.38	0.304541	-1.63	0.00494882
PTAFR	XM_005544241.1:1072	Endogenous	mRNA	-1.2	0.269002	1.04	0.764609	1.05	0.770788	1.36	0.613273	-1.54	0.0795189
PTGDR2	XM_005577702.1:802	Endogenous	mRNA	1.14	0.373901	1.03	0.373901	-1	0.979705	1		1
PTGER1	XM_005588249.1:1024	Endogenous	mRNA	1		1		1		1		1
PTGER2	XM_005561261.1:1979	Endogenous	mRNA	1		1		1		1		-1	0.363217
PTGER3	XM_005543034.1:514	Endogenous	mRNA	1		1		1		1		1
PTGER4	XM_005556783.1:2355	Endogenous	mRNA	1.28	0.0870003	1.18	0.264657	1.36	0.139826	-1.21	0.634811	1.16	0.43552
PTGFR	XM_005542941.1:1071	Endogenous	mRNA	1		1		1		-1.07	0.471252	-1	0.363217
PTGIR	XM_005589661.1:920	Endogenous	mRNA	1		1		1		1		1.04	0.373901
PTGS1	XM_005580874.1:1122	Endogenous	mRNA	1.06	0.850189	1.24	0.480849	1.54	0.14393	-1.32	0.202277	1.54	0.260701
PTGS2	XM_001107538.2:1343	Endogenous	mRNA	1.01	0.974976	1.29	0.292712	1.17	0.537986	1.63	0.396936	1.75	0.39762
PTK2	XM_001093060.2:843	Endogenous	mRNA	1.15	0.384384	1.32	0.368626	1.17	0.329422	-1.23	0.617415	1.7	0.00576251
PTPN2	XM_005587248.1:320	Endogenous	mRNA	1.02	0.890366	-1.32	0.0603022	-1.1	0.348397	-2.13	0.126515	-1.89	0.00575316
PTPN22	XM_005542274.1:2386	Endogenous	mRNA	-1.15	0.332981	-1.42	0.0190845	-1.02	0.865943	-1.08	0.852422	-1.34	0.0125791
PTPN6	XM_005569995.1:662	Endogenous	mRNA	-1.47	0.293861	-1.31	0.167013	-1.06	0.791126	-1.37	0.454762	-1.12	0.573382
PTPRC	XM_005540333.1:1225	Endogenous	mRNA	-1.05	0.726734	-1.14	0.160905	-1.04	0.77108	-1.6	0.0946044	-1.11	0.54884
PYCARD	XM_005591734.1:888	Endogenous	mRNA	-1.79	0.121972	1.05	0.762301	1.04	0.874465	-1.48	0.330002	-1.45	0.289098
RAC1	NM_001283802.1:1072	Endogenous	mRNA	1.01	0.952279	-1.33	0.174752	1.04	0.79058	-1.17	0.756027	-1.11	0.360604
RAF1	XM_005547856.1:2271	Endogenous	mRNA	-1.65	0.0928425	1.08	0.850006	-1.21	0.329161	-1.12	0.78973	1.09	0.526211
RAG1	XM_001084631.2:2180	Endogenous	mRNA	1		1		1		1		-1.01	0.363217
RAG2	XM_005578160.1:851	Endogenous	mRNA	1		1		1		1		1
RAPGEF2	XM_001093090.2:3725	Endogenous	mRNA	-1.06	0.363217	-1	0.363217	1		-1.07	0.363217	-1.06	0.439024
RARRES3	XM_001118373.2:324	Endogenous	mRNA	-1.09	0.600783	1.08	0.818353	-1.32	0.286583	-1.62	0.229128	-1.13	0.760937
RELA	XM_005577248.1:1689	Endogenous	mRNA	-1.04	0.363217	1		1		1		-1.04	0.178852
RELB	XM_001104559.2:724	Endogenous	mRNA	-1.05	0.363217	1		1		-1.89	0.0308545	-3.27	0.00054706
REPS1	XM_005551982.1:1536	Endogenous	mRNA	-1.14	0.62057	-1.04	0.858715	-1.08	0.545199	1.06	0.844278	-1.13	0.347531
RHOA	XM_001094831.2:315	Endogenous	mRNA	-1.02	0.815847	-1.18	0.0554124	-1.1	0.301618	-1.44	0.488544	-1.45	0.0372806
RIPK1	XM_005554158.1:1545	Endogenous	mRNA	-1.02	0.90537	-1.57	0.105655	-1.39	0.145051	-1.87	0.130983	-1.57	0.0389633
RIPK2	XM_005563661.1:895	Endogenous	mRNA	-1.19	0.543709	1.05	0.793015	1.11	0.628962	-1.25	0.661247	-1.47	0.225871
RNASEL	XM_005540173.2:2022	Endogenous	mRNA	1		1.03	0.864376	-1.14	0.363217	-1.72	0.0855352	-1.24	0.168121
ROCK2	XM_005576551.1:4211	Endogenous	mRNA	-1.02	0.91245	-1.01	0.970231	-1.19	0.22088	-2.4	0.0603776	-1.22	0.456992
RORC	XM_002801778.1:1471	Endogenous	mRNA	1		1		1		1		1
RPS6KA5	XM_001088246.2:1243	Endogenous	mRNA	-1.25	0.130303	-1.31	0.0583126	-1.46	0.0806335	-1.19	0.618263	1.25	0.311087
RRAD	XM_005592186.1:461	Endogenous	mRNA	1		1		1		1		1
RUNX1	XM_005548734.1:611	Endogenous	mRNA	-1.03	0.896082	-1.59	0.0454448	-1.12	0.303505	-1.26	0.528719	-1.39	0.0251044
S100A8	XM_005541787.1:236	Endogenous	mRNA	-1.7	0.143665	-1.55	0.347305	1.16	0.662936	-5.02	0.115629	-4.58	0.03868
S100A9	XM_005541789.1:223	Endogenous	mRNA	-1.6	0.153332	-1.58	0.290816	1.05	0.884281	-4.59	0.145427	-3.95	0.0532333
S1PR1	XM_005542570.1:1899	Endogenous	mRNA	-1.12	0.341828	1.42	0.0455364	-1.05	0.508746	1.13	0.796132	-1.14	0.350212
SELE	XM_005539941.1:1616	Endogenous	mRNA	1		1		1		1		1
SELL	XM_005539939.1:626	Endogenous	mRNA	-1.11	0.542696	-1.02	0.858631	-1.11	0.634132	-1.75	0.297748	-1.37	0.467948
SELPLG	XM_005572152.1:1151	Endogenous	mRNA	-1.35	0.126964	-1.8	0.0113734	-1.2	0.263459	-2.22	0.103356	-1.19	0.293772
SERPING1	XM_001092271.2:1235	Endogenous	mRNA	1		1		1		-3.03	0.0271231	-2.54	0.0296327
SH2D1A	NM_001032837.1:135	Endogenous	mRNA	1.06	0.856585	-1.03	0.924535	-1.04	0.866661	1.65	0.0704659	-1.03	0.922845
SHC1	XM_005541642.1:2414	Endogenous	mRNA	1	0.98919	1.08	0.715548	1.14	0.515821	-1.05	0.876033	-1.08	0.690069
SIGIRR	XM_005576724.1:1856	Endogenous	mRNA	-1.76	0.0589248	1.52	0.194854	-1.26	0.207637	-1.42	0.305876	1.57	0.0507435
SIGLEC1	XM_005568446.2:2406	Endogenous	mRNA	1		1		1		-2.28	0.0803785	-2.42	0.0299616
SIRPA	XM_015457667.1:1451	Endogenous	mRNA	-1.25	0.261346	-1.27	0.213452	1.1	0.615706	-1.85	0.214595	-1.07	0.767457
SKI	XM_001086434.1:222	Endogenous	mRNA	-1.07	0.771875	-1.05	0.78907	-1.04	0.82744	-1.04	0.844737	-1.11	0.615229
SLAMF1	XM_001117605.2:526	Endogenous	mRNA	1.03	0.817228	1.15	0.163878	1		1		-1.09	0.659845
SLAMF6	XM_005541247.1:658	Endogenous	mRNA	-1.42	0.110501	-1.16	0.620915	-1.18	0.450904	-1.03	0.893104	1.13	0.454416
SLAMF7	XM_001117618.2:1032	Endogenous	mRNA	-1.28	0.315438	-1.04	0.888329	-1.1	0.738989	-1.1	0.538124	-1.04	0.904023
SLC2A1	XM_005543699.1:2110	Endogenous	mRNA	1.01	0.936235	1.07	0.346467	1.22	0.373901	-1.09	0.767192	-1.1	0.595001
SMAD2	XM_005586756.1:1085	Endogenous	mRNA	-1.25	0.00844214	1.11	0.504054	-1.07	0.645909	-1.64	0.152642	-1.1	0.174446
SMAD3	XM_005559876.1:1523	Endogenous	mRNA	-1.03	0.904987	1.16	0.482058	1.06	0.6372	-1.13	0.486094	-1.22	0.382829
SMAD5	XM_005557849.1:212	Endogenous	mRNA	1		1		1		1		-1.01	0.363217
SMAD7	XM_005586745.1:1886	Endogenous	mRNA	1		-1	0.363217	1		-1.42	0.0888555	-1.31	0.206848
SMPD3	XM_005592346.1:1643	Endogenous	mRNA	1.25	0.190888	1.26	0.245821	1.01	0.87852	1.07	0.373901	1
SOCS1	XM_005591262.1:760	Endogenous	mRNA	1		-1.03	0.363217	-1.39	0.230437	-3.45	0.0423851	-1.66	0.355801
SOCS3	NM_001194326.1:599	Endogenous	mRNA	-1.27	0.325761	1.03	0.893489	1.07	0.818549	-2.87	0.167238	-3.56	0.0365664
SPP1	XM_001093307.2:100	Endogenous	mRNA	1.3	0.373901	1.09	0.373901	1.17	0.373901	1		1.02	0.373901
SRC	XM_005568964.1:1080	Endogenous	mRNA	1.09	0.373901	-1	0.997462	1.08	0.395448	-1.16	0.557594	1.23	0.534993
STAT1	NM_001261614.1:1598	Endogenous	mRNA	-1.37	0.212445	-1.34	0.309703	-1.87	0.14472	-2.28	0.110979	-1.76	0.252213
STAT2	XM_001115072.2:2435	Endogenous	mRNA	-1	0.990077	-1.42	0.119666	-1.51	0.372551	-2.15	0.252658	-1.58	0.318271
STAT3	XM_005584241.1:1000	Endogenous	mRNA	-1.24	0.279961	-1.66	0.0153147	-1.32	0.184689	-1.61	0.197038	-1.36	0.22064
STAT4	XM_001082561.2:2220	Endogenous	mRNA	-1.48	0.0471686	1.03	0.891129	1.12	0.563234	1.3	0.226388	1.14	0.4205
STAT5A	XM_001109557.2:2414	Endogenous	mRNA	-2.12	0.0539361	-1.07	0.692488	-1.64	0.0260888	-1.93	0.133757	-1.21	0.356213
STAT5B	XM_001109317.2:255	Endogenous	mRNA	-1.17	0.244064	-1.12	0.434704	-1.23	0.276035	-1.21	0.465684	1.1	0.671309
STAT6	XM_005571286.1:1881	Endogenous	mRNA	-1.31	0.0981859	-1.4	0.0130752	-1.04	0.718066	-1.24	0.681971	-1.36	0.0142401
SYK	XM_005582224.1:1575	Endogenous	mRNA	-1.03	0.914671	-1.6	0.0294993	-1.04	0.774667	-1.83	0.24003	-1.17	0.431872
SYT17	XM_005591356.1:1387	Endogenous	mRNA	1		1		1		1		1
TAGAP	XM_005551523.1:931	Endogenous	mRNA	-1.26	0.179151	1.19	0.309688	-1.26	0.232609	-1.5	0.167774	1.43	0.224975
TAL1	XM_005543455.1:3194	Endogenous	mRNA	1.01	0.951828	1.17	0.216191	1.26	0.168801	-1.35	0.258395	1.46	0.0661454
TAP1	XM_005553361.1:970	Endogenous	mRNA	-1.43	0.103085	-1.26	0.152081	-1.61	0.160721	-2.44	0.108111	-1.5	0.387149
TAP2	XM_002803985.1:555	Endogenous	mRNA	-1.72	0.106108	-1.07	0.777468	-1.32	0.40157	-2.78	0.0485547	-1.36	0.379021
TAPBP	XM_005553311.1:1042	Endogenous	mRNA	-1.27	0.0666198	-1.29	0.152365	-1.19	0.294646	-1.5	0.171063	-1.52	0.108611
TARP	XM_015133689.1:350	Endogenous	mRNA	-1.53	0.172314	-1.1	0.797359	-1.24	0.526275	-1.09	0.870248	1.43	0.139416
TBK1	XM_001116924.2:1385	Endogenous	mRNA	-1.24	0.371905	1.11	0.724739	-1.09	0.768271	-2.7	0.0523851	-1.47	0.1711
TBX21	XM_005583510.1:744	Endogenous	mRNA	-1.77	0.10282	-1.58	0.109328	-1.5	0.0721969	-1.1	0.817413	-1.15	0.469943
TBXA2R	XM_005587515.1:443	Endogenous	mRNA	1		1		1		1		1.12	0.269964
TCF4	XM_005586613.1:2123	Endogenous	mRNA	1.37	0.33833	-1.4	0.214998	-1.31	0.152009	1.04	0.879139	-1.77	0.0510187
TCF7	XM_005595987.1:820	Endogenous	mRNA	1.01	0.942378	1.09	0.305613	-1.06	0.389033	1		1.07	0.373901
TFRC	XM_005545258.1:2141	Endogenous	mRNA	1		1.05	0.373901	1		-1.07	0.363217	-1.06	0.363217
TGFB1	XM_005589339.1:1170	Endogenous	mRNA	-1.22	0.104435	-1.35	0.00248614	-1.05	0.625103	1.12	0.421055	1.46	0.0502765
TGFB2	XM_005540874.1:1913	Endogenous	mRNA	1		1		1		-1.08	0.363217	-1.02	0.363217
TGFB3	XM_005561843.1:1701	Endogenous	mRNA	1		1		1		1		1
TGFBI	XM_005557841.1:1261	Endogenous	mRNA	-1.44	0.180099	1.45	0.235009	1.16	0.499017	-1.15	0.746583	2.33	0.0208158
TGFBR1	XM_001112590.2:281	Endogenous	mRNA	-1.37	0.0732087	-1.52	0.00876488	-1.09	0.606025	-1.15	0.73387	1.21	0.46357
TGFBR2	XM_005545564.1:1761	Endogenous	mRNA	-1.03	0.865414	-1.42	0.0274791	-1.11	0.471956	-1.12	0.721628	-1.13	0.431054
THBS1	XM_001093770.2:2670	Endogenous	mRNA	1.39	0.304592	1.27	0.241062	1.34	0.355057	1.82	0.13755	1.16	0.692112
THY1	XM_005579921.1:490	Endogenous	mRNA	-1.13	0.721323	-1.32	0.355977	1.13	0.568246	1.31	0.361786	-1.43	0.237728
TICAM1	NM_001287328.1:1134	Endogenous	mRNA	1		1		1		1		1
TIGIT	XM_005548101.1:411	Endogenous	mRNA	-1.25	0.103049	-1.17	0.478251	-1.12	0.590918	-1.12	0.452955	-1.09	0.62104
TIRAP	NM_001130435.1:155	Endogenous	mRNA	-1.23	0.369307	-1.09	0.721754	-1.14	0.617807	-1.06	0.798596	-1.33	0.195866
TLR1	NM_001130424.1:487	Endogenous	mRNA	-1.04	0.865121	-1.14	0.556065	-1.04	0.85803	-1.43	0.415403	-1.42	0.365222
TLR2	NM_001130425.1:40	Endogenous	mRNA	-1.31	0.0959802	-1.26	0.321139	-1.24	0.459338	-2.25	0.129011	-1.09	0.848211
TLR3	NM_001036685.1:1641	Endogenous	mRNA	1		1		1		-1.54	0.26349	-1.52	0.147456
TLR4	NM_001037092.1:2100	Endogenous	mRNA	-1.19	0.518051	-1.41	0.0524246	-1.23	0.443135	-2.32	0.161234	-1.36	0.471938
TLR5	NM_001130429.1:2215	Endogenous	mRNA	-1.51	0.216038	-1.05	0.867314	-1.12	0.760043	-1.45	0.542039	-1.97	0.0461745
TLR6	NM_001130430.1:123	Endogenous	mRNA	-1.26	0.451201	-1.33	0.194588	-1.17	0.556896	-3.25	0.0857039	1.07	0.882037
TLR7	NM_001130426.1:55	Endogenous	mRNA	1		1		1		1		1
TLR8	NM_001130427.1:120	Endogenous	mRNA	-1.33	0.126984	-1.38	0.113972	-1.11	0.597681	-1.23	0.490659	1.09	0.728268
TLR9	NM_001130431.1:839	Endogenous	mRNA	1		1		1		1		1
TMEM173	XM_005557935.1:904	Endogenous	mRNA	-1.04	0.821975	-1.04	0.868108	1.26	0.320202	-1.35	0.399015	-1.45	0.109132
TNF	NM_001047149.1:195	Endogenous	mRNA	1		1		1		1		-1.45	0.158465
TNFAIP3	NM_001283816.1:1043	Endogenous	mRNA	-1.36	0.360912	-1.41	0.0318159	1.1	0.444842	-4.12	0.00395723	-3.7	0.00849898
TNFAIP6	XM_001083111.2:166	Endogenous	mRNA	1.17	0.674087	-1.06	0.88019	1.13	0.80877	-3.87	0.0908787	-2.22	0.23289
TNFRSF11A	XM_005586643.1:1136	Endogenous	mRNA	1		1		1		1		1.05	0.373901
TNFRSF13B	XM_005582995.1:465	Endogenous	mRNA	1		1		1		1		1.06	0.361532
TNFRSF13C	XM_001101623.2:356	Endogenous	mRNA	-1.39	0.188399	1.3	0.492392	1.14	0.537221	-1.28	0.455107	-1.86	0.0623455
TNFRSF14	NM_001043357.1:107	Endogenous	mRNA	-2.08	0.0019462	-1.15	0.542979	1.1	0.70564	-1.28	0.463978	-1.1	0.653135
TNFRSF17	XM_001106826.2:204	Endogenous	mRNA	1		1		1		1		1
TNFRSF18	XM_005545123.2:503	Endogenous	mRNA	1		-1.03	0.363217	-1.05	0.363217	1		1.04	0.721993
TNFRSF1B	XM_001105753.2:840	Endogenous	mRNA	-1.68	0.00410981	-1.02	0.952985	-1.44	0.110933	-2.82	0.0748414	-1.72	0.0694793
TNFRSF4	XM_005545122.1:233	Endogenous	mRNA	1		1		1		1	0.373901	-1.03	0.808435
TNFRSF8	XM_001118873.2:1412	Endogenous	mRNA	1		1		1		1		-1.48	0.0955608
TNFRSF9	XM_001096166.2:295	Endogenous	mRNA	1		1		1		1		1
TNFSF10	NM_001266034.1:115	Endogenous	mRNA	1.22	0.380233	1.56	0.27641	1.11	0.735616	-2.78	0.0460123	-1.66	0.233966
TNFSF11	XM_005585744.1:621	Endogenous	mRNA	1		1		1		1		-1.13	0.448596
TNFSF12	NM_001205135.1:280	Endogenous	mRNA	-1.14	0.521818	1.15	0.266953	-1.03	0.863189	-1.4	0.0671966	1.14	0.537401
TNFSF13	XM_005582760.2:625	Endogenous	mRNA	-2.06	0.00314738	-1.81	0.0312863	1.15	0.535515	-1.7	0.203284	1.94	0.136629
TNFSF13B	XM_005586224.1:906	Endogenous	mRNA	-1.26	0.39249	-1.13	0.665004	-1.56	0.341912	-2.27	0.239699	-1.45	0.530752
TNFSF14	XM_015122635.1:389	Endogenous	mRNA	1.05	0.624279	1.04	0.5152	-1.1	0.174688	1		1.08	0.373901
TNFSF15	NM_001194132.1:495	Endogenous	mRNA	1		1		1		1		-1.05	0.363217
TNFSF18	XM_005540011.2:1189	Endogenous	mRNA	1		1		1		1		1
TNFSF4	XM_005540021.1:1004	Endogenous	mRNA	1		1		1		1		1.07	0.373901
TNFSF8	XM_005580959.1:769	Endogenous	mRNA	-1.16	0.561172	1.27	0.260636	1.07	0.773769	-1.27	0.559766	-1.11	0.607399
TOLLIP	XM_005576837.1:609	Endogenous	mRNA	-1.02	0.923384	-1.2	0.326294	1.01	0.900523	-1.44	0.481707	-1.96	0.0244216
TP53	XM_005582787.1:1006	Endogenous	mRNA	-1.48	0.0393227	1.01	0.953467	-1	0.972344	1.02	0.373901	1.03	0.878974
TPSAB1	XM_005590832.2:868	Endogenous	mRNA	1		1		1		1		1
TRADD	XM_005592202.1:494	Endogenous	mRNA	1		1		1		-1.07	0.363217	-1	0.363217
TRAF1	XM_001095862.2:983	Endogenous	mRNA	-1.18	0.356936	1.24	0.0949399	-1.02	0.883407	1.4	0.167515	-1.06	0.788539
TRAF2	XM_005580376.1:1555	Endogenous	mRNA	1		1		1		1		-1.21	0.143511
TRAF3	XM_005562258.1:431	Endogenous	mRNA	-1.1	0.63392	-1.09	0.634233	-1.16	0.390245	-1.12	0.452955	-1.65	0.0765082
TRAF4	XM_001107048.2:1637	Endogenous	mRNA	-1.59	0.0340056	-1.05	0.582812	-1.04	0.799711	-1.13	0.363217	-1.2	0.222676
TRAF5	XM_005540752.1:1091	Endogenous	mRNA	-1.12	0.620961	1.16	0.547218	1.09	0.598852	1.1	0.373901	1.16	0.469115
TRAF6	XM_005578173.1:1458	Endogenous	mRNA	-1.17	0.131381	1.05	0.373901	1		-1.09	0.363217	-1.1	0.267632
TREM2	XM_005553065.1:581	Endogenous	mRNA	1		1		1		1		1
TSLP	XM_005557498.1:1733	Endogenous	mRNA	1		1		1		1		-1.26	0.169015
TWIST2	XM_005574801.1:123	Endogenous	mRNA	1		1		-1.08	0.363217	-3.17	0.0248523	-1.63	0.188755
TYK2	XM_001101130.2:2645	Endogenous	mRNA	-1.04	0.574485	-1.14	0.404162	-1.17	0.25416	1.01	0.977658	-1.18	0.17545
TYROBP	XM_005588917.1:524	Endogenous	mRNA	-1.1	0.682333	-1.35	0.0804985	1.01	0.950525	-1.22	0.349504	1.1	0.675823
UBE2L3	NM_001193593.1:178	Endogenous	mRNA	1.04	0.842	1.05	0.694168	1.15	0.341845	-1.2	0.382819	1.06	0.709976
USP9Y	XM_005593318.1:2450	Endogenous	mRNA	-1.08	0.260486	1.03	0.774387	-1.03	0.797982	-1.75	0.267172	1.18	0.0507062
VCAM1	XM_005542580.1:955	Endogenous	mRNA	1		1		1		1		-1.03	0.363217
VTN	XM_005583219.1:1001	Endogenous	mRNA	1		1		1		1		1
XBP1	NM_001190861.1:576	Endogenous	mRNA	-1.09	0.626934	1.14	0.435693	-1.2	0.284642	-1.49	0.275356	-1.37	0.263416
XCL1	NM_001032947.1:18	Endogenous	mRNA	1		1		1		1		1
XCR1	XM_001114260.1:745	Endogenous	mRNA	1		1		1		-1.33	0.0818505	-1.07	0.686347
ZAP70	XM_005575029.1:1045	Endogenous	mRNA	-1.53	0.191424	-2.17	0.00074147	1.2	0.349769	-1.05	0.763074	-1.08	0.587007
ZBTB16	XM_005579695.1:1968	Endogenous	mRNA	1		1		1		1		-1.12	0.359419
ZEB1	XM_005564912.2:2675	Endogenous	mRNA	-1.12	0.599934	1.43	0.0837168	1.3	0.110434	-1.25	0.329432	-1.36	0.18307
ZNF205	XM_005591044.1:604	Endogenous	mRNA	1		1		1		1		1
ABCF1	XM_005553641.1:1966	Housekeeping	mRNA	-1.15	0.579651	-1.14	0.21303	-1.24	0.0753226	1.2	0.550924	-1.16	0.238078
ALAS1	XM_005547319.2:851	Housekeeping	mRNA	-1.34	0.107457	-1.04	0.769318	-1.13	0.469173	-1.89	0.171168	-1.87	0.00962782
DDX50	XM_005565684.2:1318	Housekeeping	mRNA	1.42	0.124679	1.04	0.879814	1.39	0.296018	-1.53	0.224839	1.82	0.119962
ERCC3	NM_001287632.1:908	Housekeeping	mRNA	-1.04	0.75566	1.13	0.618831	1.13	0.627375	-1.43	0.208006	-1.14	0.355227
G6PD	XM_005595008.1:1551	Housekeeping	mRNA	-1.38	0.341753	1.01	0.970838	1.04	0.776038	-1.85	0.117757	-1.05	0.812643
GUSB	XM_015447246.1:879	Housekeeping	mRNA	1	0.987146	-1.04	0.870399	-1.02	0.941863	-1	0.998506	-1.51	0.0914767
HDAC3	XM_015452048.1:403	Housekeeping	mRNA	-1.13	0.569942	1.15	0.552775	-1.04	0.828855	1.18	0.520469	-1.27	0.291332
HPRT1	NM_001283594.1:533	Housekeeping	mRNA	1.1	0.502507	1.1	0.667966	-1.23	0.0156683	-1.11	0.749004	-1.06	0.632063
OAZ1	NM_001134900.1:345	Housekeeping	mRNA	1.18	0.440101	1.26	0.330631	1.25	0.233534	1.02	0.897682	1.72	0.139574
POLR2A	XM_001118060.2:2605	Housekeeping	mRNA	-1.16	0.259637	-1.11	0.39147	-1.13	0.479135	-1.65	0.295645	-1.44	0.0251696
PPBP	XM_005555081.1:272	Housekeeping	mRNA	1.38	0.085723	1.46	0.013837	1.29	0.163632	1.31	0.194365	3.74	0.00628997
PPIA	NM_001032809.1:108	Housekeeping	mRNA	-1.33	0.0302244	1.26	0.167993	-1.1	0.437949	-1.2	0.516455	-1.45	0.0141773
SDHA	XM_001094170.2:911	Housekeeping	mRNA	-1.41	0.302128	1.32	0.27424	-1.35	0.115435	1.14	0.631312	-1.33	0.114212
TBP	NM_001284983.1:738	Housekeeping	mRNA	1.27	0.318595	-1.17	0.521318	1.23	0.227188	1.02	0.373901	-1.2	0.22347
TRIM39	NM_001319626.1:1026	Housekeeping	mRNA	-1.35	0.280628	1.46	0.104996	-1.05	0.743465	1.07	0.848499	-1.23	0.251344
TUBB	XM_005553615.2:2019	Housekeeping	mRNA	-1.23	0.215172	-1.32	0.0037986	1.03	0.586712	-1.05	0.911643	1	0.995334
UBB	XM_015437369.1:1030	Housekeeping	mRNA	1.51	0.162796	1.15	0.601658	1.41	0.323018	-1.36	0.370856	2.22	0.120044

## Sheet: Data S1 Cyno
Probe Name	NS Probe ID	Class Name	Analyte Type	00 : ODV Fatal vs. 00 : Control	00 : ODV Survivor vs. 00 : Control	01 : ODV Fatal vs. 01 : Control	01 : ODV Survivor vs. 01 : Control	04 : ODV Fatal vs. 04 : Control	04 : ODV Survivor vs. 04 : Control	07 : ODV Survivor vs. 07 : Control	07 : ODV Fatal vs. 07 : Control	10 : ODV Fatal vs. 10 : Control	10 : ODV Survivor vs. 10 : Control
ABCB1	NM_001032887.1:290	Endogenous	mRNA	-1.05	-1.11	1.72	1.43	1.32	1.52	-1.47	1.18	-1.34	-1.31
ABL1	XM_005580623.1:1470	Endogenous	mRNA	1	1	1	1	1	1	1.16	1	-1.64	-1.54
ADA	XM_001109908.2:1305	Endogenous	mRNA	1.06	-1.23	1.09	-1.29	-1.07	-1.33	1.25	1.48	3.38	1.18
AGER	NM_001205117.1:232	Endogenous	mRNA	1	1	1	1	1	1	1	1	1	1
AHR	XM_005550046.1:1361	Endogenous	mRNA	1.47	1.1	1.15	-1.13	1.21	-1.16	2.28	3.69	1.28	-1.11
AICDA	XM_005570042.1:942	Endogenous	mRNA	1	1	-1.34	-1.34	-1.84	-1.84	-1.48	-1.48	1	1
AIRE	XM_001103602.2:288	Endogenous	mRNA	1	1	1	1	1	1	1	1	1	1
AKT3	XM_005539655.1:300	Endogenous	mRNA	1.12	1.11	1.18	1.11	1.09	1.12	1.34	1.38	1.64	2.17
ALOX12	XM_001104192.2:1410	Endogenous	mRNA	1	1	1	1	1	1	1	1	1	1
ALOX15	XM_001094627.2:1345	Endogenous	mRNA	-1.37	-2.17	1.56	-2.13	1.82	-2.34	-1.41	1.83	4	1.39
ALOX5	XM_005565109.1:700	Endogenous	mRNA	1.26	1.13	1	1.09	1	1	-2.17	-2.67	-9.26	-6.21
ANP32B	XM_005581222.1:1225	Endogenous	mRNA	1.27	1.11	1.22	1.01	-1.09	-1.07	1.2	1.38	-1.55	-1.34
APOE	XM_005589553.1:498	Endogenous	mRNA	1.4	1.45	-1.46	-1.41	1	1.21	1.11	1.12	-1.63	-1.87
APP	XM_002803170.1:1684	Endogenous	mRNA	1.03	-1.15	-1.2	-1.42	1.1	-1.17	-1.49	-1.65	-3.24	-2.93
AREG	XM_001101978.2:405	Endogenous	mRNA	1	1	1	1	1	1	1	1	1	1
ARG1	XM_005551843.2:1022	Endogenous	mRNA	-1.07	1.05	1	1.21	1	1.22	-1.21	-1.39	-1.52	-1.16
ARG2	NM_001261253.1:529	Endogenous	mRNA	1.34	1.27	-1.43	1.24	1.13	1.27	-4.67	-8.45	-2.38	-3.45
ARHGDIB	XM_005570240.1:356	Endogenous	mRNA	1.16	1.05	1.05	1.03	-1.01	-1.01	1.05	1.14	-1.02	-1.07
ATF2	XM_005573535.1:1606	Endogenous	mRNA	1.1	-1.07	-1.02	-1.28	1.22	1.05	1.2	1.09	-1.15	1.14
ATG10	XM_001111368.2:405	Endogenous	mRNA	1	1.05	-1.22	-1.1	1	1.03	1	1	1	1
ATG12	XR_010348.2:619	Endogenous	mRNA	1.1	-1.01	1.02	-1.06	-1.05	-1.07	-1.18	-1.35	-1.36	-1.45
ATG16L1	XM_005574649.1:1754	Endogenous	mRNA	1.49	1.15	-1.13	-1.31	-1.5	-1.28	1	1	-1.4	-1.31
ATG5	XM_005552246.1:766	Endogenous	mRNA	1.05	1.04	1.31	1.06	1.17	-1	1.15	-1.07	-1.44	-1.46
ATG7	NM_001265972.1:136	Endogenous	mRNA	1.42	1.24	1.1	1.03	-1.04	1.01	-1.7	-1.71	-1.33	-1.44
ATM	XM_002799779.1:7160	Endogenous	mRNA	1.41	1.12	1.04	1.02	1	-1.16	2.02	2.59	3.53	2.89
B2M	NM_001047137.1:25	Endogenous	mRNA	1.22	1.01	1.03	-1.03	1.16	1.1	-1.72	-2.4	-1.08	-1.12
B3GAT1	XM_005580225.1:1057	Endogenous	mRNA	1	1	1	1	1	1	1	1	1	1
BAD	XM_005577426.2:425	Endogenous	mRNA	1	1	1	1	1	1	1	1	1	1
BATF	XM_005561820.1:826	Endogenous	mRNA	-1.24	-1.12	-1.15	1.15	1.03	1.15	-2.27	-2.17	-3.18	-2.37
BATF3	XM_005540791.1:296	Endogenous	mRNA	1.61	-1.08	1.3	-1.1	1.2	-1.06	1.08	-1.16	-1.29	-4.62
BAX	XM_005589832.1:340	Endogenous	mRNA	1.1	1.03	-1.05	-1.2	-1.2	-1.14	1.07	1.26	-1.39	-1.64
BCAP31	XM_005594916.1:648	Endogenous	mRNA	1.41	1.06	1.18	-1.15	-1.07	-1.2	-1.17	1.24	-1.27	-1.58
BCL10	XM_005542846.1:722	Endogenous	mRNA	-1.17	1.02	1.03	1.02	-1.3	-1.29	-1.67	-1.64	-1.2	1.11
BCL2	XM_005586524.1:612	Endogenous	mRNA	1.69	1.4	1.28	1.44	1.06	-1.12	1.36	1.8	1.92	1.57
BCL2L1	XM_005568633.1:727	Endogenous	mRNA	1.37	-1.29	1.23	-1.8	2.4	-1.24	1.06	3.06	5.67	1.9
BCL2L11	XM_005575254.1:1742	Endogenous	mRNA	1.17	-1.01	1.09	-1.15	1.06	-1.24	-1.12	-1.1	-1.25	-1.19
BCL3	XM_001109319.2:329	Endogenous	mRNA	1.4	1.12	1.42	1.36	1.56	1.59	-1.88	-4.88	-1.59	-1.46
BCL6	XM_005545439.1:791	Endogenous	mRNA	1.22	1.01	-1.02	1.1	1.55	1.52	-3.36	-7.36	-1.11	-1.19
BID	XM_002798280.1:1164	Endogenous	mRNA	1.14	-1.21	-1.09	-1.41	1.11	-1.24	-1.35	-1.28	-1.99	-2.45
BIRC2	XM_005579457.1:1941	Endogenous	mRNA	1.18	1.17	1.23	1.14	1.16	1.11	-1.42	-1.36	-1.1	-1.06
BLK	XM_005562580.1:711	Endogenous	mRNA	-1.31	-1.04	-1.34	-1.04	-2.19	-1.62	-1.63	-2	1	1.02
BLNK	XM_001100700.2:975	Endogenous	mRNA	-1.15	-1.09	-1.73	-1.01	-1.68	-1.37	1.01	1.2	-2.56	-1.44
BST2	NM_001161666.1:64	Endogenous	mRNA	2.37	1.36	2.05	1.36	1.53	-1.01	-2.51	-3.3	-1.78	-1.67
BTK	XM_002806330.1:1175	Endogenous	mRNA	-1.11	-1.11	-1.16	-1.63	-1.53	-1.43	-1.34	-1.9	-1.49	1.08
BTLA	XM_005548166.1:1134	Endogenous	mRNA	1.04	1.17	-1.48	-1.39	-1.39	-1.52	-1.31	1.02	1	1
C10orf54	XM_015456211.1:333	Endogenous	mRNA	1.12	1.05	1.12	-1.01	1.31	1.17	-1.94	-2.34	1.09	-1.49
C14orf166	XM_005561255.1:269	Endogenous	mRNA	1.13	-1.02	-1.02	-1.1	-1.16	-1.33	1.25	1.21	-1.36	-1.53
C1QA	XM_001101933.2:476	Endogenous	mRNA	1	1	1	1	1	1	1	1.17	-6.13	-9.17
C1QB	XM_005544500.1:562	Endogenous	mRNA	-1.37	-1.53	-2.03	-2.13	-1.91	-1.68	-3.01	-2.61	-5.02	-12.06
C1QBP	XM_001100940.2:544	Endogenous	mRNA	-1.34	-1.18	-1.3	-1.24	-1.7	-1.26	1.14	1.08	-1.32	1.19
C1R	XM_005570002.1:888	Endogenous	mRNA	1	1	1	1	1	1	1	1	1	1
C1S	XM_005570001.1:1386	Endogenous	mRNA	1	1	1	1	1	1	1	1	1	1
C2	XM_005553451.1:1121	Endogenous	mRNA	1	1	1	1	1	1	-1.93	-1.93	-3.62	-4.58
C3	XM_001091921.2:3510	Endogenous	mRNA	1	1	1	1	1	1	1	1	1	1
C3AR1	XM_001113373.1:564	Endogenous	mRNA	1.13	-1.37	1.44	-1.23	1.1	-1.38	-7.4	-5.96	-7.46	-11.61
C4A	XM_002805966.1:1627	Endogenous	mRNA	1.18	-1.37	1.2	1.12	1	1.27	-1.9	-2.54	-1.37	-1.81
C4B	XM_005553435.1:1550	Endogenous	mRNA	-1.17	-1.17	1	1.14	1	1.19	1	1	-1.89	-1.15
C4BPA	XM_005540679.1:1299	Endogenous	mRNA	1	1	1	1	1	1	1	1	1	1
C5	XM_001095750.2:2285	Endogenous	mRNA	1	1.03	1	1.02	1	1	1	1	1	1.11
C5AR1	XM_005589697.2:1207	Endogenous	mRNA	1.19	-1.41	1.26	-1.33	1.11	-1.31	-4.58	-4.02	-2.83	-4.6
C6	XM_005556795.1:1299	Endogenous	mRNA	1	1	1	1	1	1	1	1	1	1
C7	XM_001085533.2:555	Endogenous	mRNA	1	1	1	1	1	1	1	1	-1.22	-1.22
C8A	XM_001114403.1:1445	Endogenous	mRNA	1	1	1	1	1	1	1	1	1	1
C8B	XM_001114456.2:215	Endogenous	mRNA	1	1	1	1	1	1	1	1	1	1
C8G	XM_001117839.1:233	Endogenous	mRNA	1	1	1	1	1	1	1	1	1	1
C9	XM_001084671.2:595	Endogenous	mRNA	1.02	1	1	1	1	1.05	1	1	1	1
CAMP	NM_001033509.1:87	Endogenous	mRNA	-1.19	1.1	-1.33	1	2.15	2.3	-4.48	-10.17	-5.19	-5.57
CARD9	XM_001095549.2:1126	Endogenous	mRNA	-1.15	-1.44	-1.94	-2.32	1.25	-1.22	-1.89	-1.81	-2.29	-3.48
CASP1	XM_001094943.2:1600	Endogenous	mRNA	1.41	-1.41	1.17	-1.71	1.13	-1.55	-3.29	-5.2	-1.41	-1.68
CASP10	XM_001097804.2:1184	Endogenous	mRNA	-1.37	1.1	-1.46	-1.16	-1.56	-1.16	-2.1	-2.99	-1.89	-1.45
CASP2	XM_001087704.2:405	Endogenous	mRNA	-1.14	-1.05	1.45	1.38	-1.11	-1.17	1.34	1.46	1.22	1.32
CASP3	NM_001284835.1:670	Endogenous	mRNA	1.04	-1.16	-1.11	-1.25	1.02	-1.19	-1.38	-1.39	-1.48	-1.98
CASP8	XM_001091080.2:375	Endogenous	mRNA	1.18	1.14	1.21	1.17	-1.07	-1.03	1.29	1.13	1.96	2.13
CCBP2	XM_005546797.1:911	Endogenous	mRNA	1	1	1	1	1	1	1	1	1	1
CCL1	NM_001032849.1:166	Endogenous	mRNA	1	1	1	1	1	1	1	1	1	1
CCL11	NM_001032874.1:160	Endogenous	mRNA	1	1	1	1	1	1	1	1	1	1
CCL13	XM_001113462.2:177	Endogenous	mRNA	-1.02	1.05	1	1	1	1.09	-1.48	-1.52	-1.58	-1.39
CCL15	XM_002800380.1:156	Endogenous	mRNA	1	1	1	1	1	1	1	1	1	1
CCL16	XM_001112513.2:87	Endogenous	mRNA	1	1	1	1	1	1	1	1	1	1
CCL17	XM_005592031.1:385	Endogenous	mRNA	1	1	1	1	1	1	1	1	1	1
CCL18	NM_001032853.1:14	Endogenous	mRNA	1	1	1	1	1	1	1	1	-2.01	-2.01
CCL19	NM_001032959.1:58	Endogenous	mRNA	1	1	1	1	1	1	1	1	-3.71	-3.71
CCL2	NM_001032821.1:187	Endogenous	mRNA	1	1	1	1	1	1	1	1	-9.68	-5.45
CCL20	NM_001032854.1:28	Endogenous	mRNA	1	1	1	1	1	1	-1.34	-1.56	-3.11	-3
CCL21	NM_001032855.1:97	Endogenous	mRNA	-1.17	-1.17	1	1	1	1	1	1	1	1.06
CCL22	XM_005592030.1:806	Endogenous	mRNA	1	1	1	1	1	1	1	1	1	1
CCL23	NM_001032946.1:225	Endogenous	mRNA	1	1	1	1	1	1	1.13	1	-14.74	-5.84
CCL24	NM_001194459.1:124	Endogenous	mRNA	1	1.02	1	1	1	1	1	1	1	1.05
CCL26	XM_001109808.2:20	Endogenous	mRNA	1	1	1	1	1	1	1	1	1	1
CCL3	NM_001034200.1:124	Endogenous	mRNA	-1.01	-1.21	1.14	-1.3	1	1.03	-2.21	-1.38	-7.28	-6.97
CCL4	XM_005583502.1:354	Endogenous	mRNA	1.82	1.4	-1.05	-1.5	1.44	1.51	1.03	1.28	1.28	-1.05
CCL5	NM_001032850.1:170	Endogenous	mRNA	-1.41	-1.02	1.44	-1.07	-1.08	-1.04	1.6	1.63	2	2.1
CCL7	XM_001113381.2:78	Endogenous	mRNA	1	1.02	1	1.13	1	1.15	-1.63	-1.93	-1.46	-1.52
CCL8	NM_001032851.1:42	Endogenous	mRNA	1	1	1	1	1	1	1	1	-2.86	-1.88
CCND3	XM_005553014.1:1367	Endogenous	mRNA	1.27	1.15	1.19	1.12	1.16	1.05	-1.31	-1.47	-2.83	-2.36
CCR1	NM_001032858.1:466	Endogenous	mRNA	-1.79	-1.46	-1.88	-1.31	1.02	-1.19	-2.3	-4	-4.44	-4.29
CCR10	XM_001111554.2:94	Endogenous	mRNA	1	1	1	1	1	1	1	1	1	1
CCR2	NM_001032806.1:40	Endogenous	mRNA	1.06	1.02	-1.42	-1.39	-1.16	-1.41	-1.71	-1.82	1.36	1.79
CCR3	NM_001047140.1:543	Endogenous	mRNA	-1.08	2.34	1.35	1.96	1.08	1.68	2.16	1.87	1.3	1.39
CCR4	XM_005545534.1:830	Endogenous	mRNA	-1.81	1.14	-1.7	-1.09	-1.98	-1.17	-1.24	-2.19	1.12	1.64
CCR5	XM_005546902.1:1188	Endogenous	mRNA	-1.32	-1.24	-1.06	-1.22	-1.83	-1.02	1.06	-1.29	-3.78	-1.31
CCR6	NM_001032935.1:85	Endogenous	mRNA	1.01	-1.1	-1.35	-1.28	-1.06	1.1	1.15	1.02	1	1
CCR7	NM_001032884.1:178	Endogenous	mRNA	1.93	1.43	1.78	1.58	1.31	1.34	1.14	1.49	1.59	1.84
CCR8	XM_001084047.2:863	Endogenous	mRNA	1	1	1	1	1	1	1	1	1	1
CCRL1	XM_005545781.1:1286	Endogenous	mRNA	1	1	1	1	1	1	1	1	1	1
CCRL2	XM_001103165.2:488	Endogenous	mRNA	1.7	1.05	1.01	1.45	1.61	1.66	-3.17	-7.91	-1.21	-1.16
CD14	NM_001130433.1:517	Endogenous	mRNA	-1	-1.05	-1.32	-1.49	1.99	1.49	-1.71	-1.59	-6.82	-4.9
CD160	XM_005542122.1:545	Endogenous	mRNA	1	1	1	1	1	1.13	1	1	-1.28	-1.28
CD163	XM_001118361.2:1059	Endogenous	mRNA	2.39	-1.07	3.29	1.14	1.87	-1.26	-2.33	-1.43	-3.7	-5.51
CD164	XM_005551554.1:345	Endogenous	mRNA	1.73	1.07	1.36	1.14	1.29	1.03	-1.84	-2.26	-1.76	-1.91
CD19	XM_001103043.2:655	Endogenous	mRNA	-2.74	-1.86	-3.18	-1.83	-4.9	-2.42	-1.52	-1.92	-3.04	-1.25
CD1A	XM_005595551.1:2397	Endogenous	mRNA	1	1	1	1	1	1	1	1	1	1
CD1B	XM_005541341.1:1155	Endogenous	mRNA	1	1	1	1	1	1	1	1	1	1
CD1C	XM_005595545.2:1489	Endogenous	mRNA	-2.33	-2.32	-2.49	-2.24	-3.32	-3.26	-1.85	-2.06	1.71	2.7
CD1D	NM_001033114.1:910	Endogenous	mRNA	1.27	-1.1	1.09	-1.47	-1.18	-1.25	-2.24	-2.09	-2.65	-3.1
CD1E	XM_005541337.1:1660	Endogenous	mRNA	1	1	1	1	1	1	1	1	1	1
CD2	NM_001283777.1:636	Endogenous	mRNA	1.57	1.45	2.02	1.56	1.64	1.32	2.55	3.16	2.73	2.22
CD207	XM_005575643.2:659	Endogenous	mRNA	-1.14	-1.09	1	1	1	1.31	-1.6	-1.93	-2.07	-1.52
CD209	NM_001032870.1:169	Endogenous	mRNA	1	1	1	1	1	1	1	1	-4.81	-4.81
CD22	XM_001111493.1:2450	Endogenous	mRNA	-2.33	-1.78	-2.37	-1.48	-3.48	-2.58	-2.26	-2.97	-1.46	1.36
CD24	XM_005552236.1:484	Endogenous	mRNA	-4.96	-3.65	-5.52	-4.34	-6.67	-5.1	-3.6	-4.29	-1.88	-1.88
CD244	XM_001117630.2:205	Endogenous	mRNA	1.33	1.1	1.5	-1.2	1.43	1.07	1.79	3.65	1	1
CD247	NM_001077423.1:191	Endogenous	mRNA	1.91	1.57	1.85	1.31	1.15	1.21	2.22	3.66	1.92	2.07
CD27	XM_001104337.2:745	Endogenous	mRNA	1.09	1.39	-1.48	-1.04	-1.41	1.08	1.91	1.91	4.87	4.89
CD274	NM_001083889.1:505	Endogenous	mRNA	-1.26	-1.06	-1.01	-1.2	1.03	1.18	-3.96	-9.72	-1.62	-1.58
CD276	XM_005559999.1:1517	Endogenous	mRNA	1	1	1	1	1	1	1	1	1	1
CD28	NM_001042641.2:145	Endogenous	mRNA	1.54	1.16	1.25	1.06	1.45	1.43	1.97	2.6	1.63	2.33
CD34	XM_005540699.1:669	Endogenous	mRNA	1	1	1	1	1	1	1	1	1	1
CD36	NM_001032913.1:1240	Endogenous	mRNA	-7.79	-6.65	-8.34	-7.37	-8.4	-7.21	-8.81	-10.08	-10.29	-10.29
CD38	XM_005554514.1:1197	Endogenous	mRNA	1.57	1.15	1.83	1.23	1.43	1.17	1.37	1.7	-1.67	-1.26
CD3D	NM_001287688.1:129	Endogenous	mRNA	1.09	1.1	1.24	1.13	-1.2	-1.26	1.54	1.76	2.6	2.91
CD3E	NM_001283615.1:236	Endogenous	mRNA	1.56	1.35	1.46	1.24	1.19	1.15	1.73	2.47	2.87	3.38
CD3EAP	XM_005589588.1:676	Endogenous	mRNA	1	1	1	1	1	1	1	1	1	1
CD3G	NM_001283910.1:263	Endogenous	mRNA	1.28	1.05	1.26	1.14	1.14	-1.05	1.48	1.79	5.35	5.97
CD4	NM_001042662.1:796	Endogenous	mRNA	1.21	1.06	1	1	1.2	1	1	1.41	-1.4	-1.4
CD40	XM_001104255.1:180	Endogenous	mRNA	-1.25	1.29	-1.6	1.14	-1.14	1.2	1.52	1	-1.4	-1.4
CD40LG	NM_001032839.1:669	Endogenous	mRNA	1.32	1.2	-1.22	-1	-1.09	-1.01	1.34	1.5	1	2.08
CD44	XM_005578207.1:1153	Endogenous	mRNA	-1.02	-1.14	1.03	-1.04	1.32	-1.07	-1.94	-1.88	-2	-3.06
CD46	NM_001195746.1:225	Endogenous	mRNA	1.32	1.12	-1.05	-1.14	1.01	-1.08	-1.22	-1.18	1.45	1.36
CD47	XM_005548232.2:858	Endogenous	mRNA	-1.13	-1.29	-1.29	-1.37	-1.36	-1.47	-1.86	-2.36	-1.56	-1.66
CD48	XM_005541239.1:597	Endogenous	mRNA	1.38	1.12	1.18	1.01	1.11	-1.01	-1.33	-1.27	-1.19	-1.65
CD5	XM_005578865.1:1771	Endogenous	mRNA	-1.16	1	-1.05	-1.37	1.05	1.08	1.12	1.26	1.88	2.24
CD53	XM_005542401.1:734	Endogenous	mRNA	1.14	1.13	1.01	1.01	-1	1.01	-1.68	-2.36	-1.48	-1.15
CD55	XM_005540684.1:827	Endogenous	mRNA	1.17	-1.07	1.02	1.06	1.06	-1.02	-2.92	-3.7	-5.23	-3.22
CD58	XM_001112756.1:404	Endogenous	mRNA	-1.12	-1.13	-1.12	-1.09	1	-1.14	-1.32	-1.41	-1.26	-1.31
CD59	XM_005578241.1:812	Endogenous	mRNA	1.7	1.04	1.1	-1.29	1.18	-1.13	-1.38	-1.27	-10.32	-7.65
CD6	XM_002799538.1:945	Endogenous	mRNA	1.24	-1.1	1.06	-1.09	1.06	-1.05	1.16	1.53	3.74	3.55
CD68	XM_005582776.1:980	Endogenous	mRNA	1.42	-1.8	-1.02	-2.03	-1.01	-1.89	-1.72	1	-1.63	-4.14
CD69	XM_005570089.2:434	Endogenous	mRNA	1.71	1.69	1.37	1.17	-1.41	-1.06	-1.43	-1.08	1	1.99
CD7	XM_001113810.2:180	Endogenous	mRNA	1.86	1.43	2.24	1.48	1.59	1.24	2.13	3.28	2.64	2.44
CD70	XM_005587716.1:256	Endogenous	mRNA	1	1	1	1	1	1	1	1	1	1
CD74	XM_001099491.2:702	Endogenous	mRNA	-1.35	-1.53	-1.37	-1.58	-1.73	-1.71	1.18	1.25	2.75	1.29
CD79A	XM_005589419.1:281	Endogenous	mRNA	-1.88	-1.48	-2.23	-1.42	-2.75	-1.57	-1.03	-1.35	-1.07	-1.07
CD79B	XM_005584687.1:260	Endogenous	mRNA	-1.39	-1.12	-1.86	-1.23	-2.28	-1.41	1.52	1.03	1.07	1.12
CD80	NM_001042642.1:320	Endogenous	mRNA	-1.73	-1.41	-1.5	-1.42	-2.25	-2.25	-1.67	-1.42	-1.89	-1.89
CD81	XM_005576902.1:601	Endogenous	mRNA	1.53	-1.1	1.3	-1.4	1.9	-1.02	-1.46	1.25	-1.48	-2.79
CD82	XM_005578126.1:713	Endogenous	mRNA	-1.28	-1.14	-1.83	-1.23	-1.31	-1.16	-3.21	-4.01	-4.36	-5.76
CD83	XM_005553991.1:694	Endogenous	mRNA	1.37	1.04	-1.35	-1.33	-1.16	-1.4	-1.19	-1.09	-1.01	-1.39
CD86	NM_001042644.1:210	Endogenous	mRNA	-1.19	-1.28	-1.13	-1.82	-2.18	-2.13	-1.06	1.08	1.63	1.21
CD8A	XM_001092778.2:630	Endogenous	mRNA	-1.01	1.39	1.1	1.12	-1.02	1.1	1.39	1.29	1.46	1.93
CD8B	XM_005575360.1:388	Endogenous	mRNA	-1.38	1.09	-1.25	-1.05	-1.47	-1.13	1.59	1.49	2.05	1.93
CD9	XM_005569889.1:719	Endogenous	mRNA	-1.11	-1.13	-1.14	-1.25	-1.04	-1.17	-1.33	-1.21	1.46	1.09
CD96	XM_005548190.1:437	Endogenous	mRNA	1.06	1.44	-1.2	1.08	-1	-1.01	1.99	2.58	1	1.04
CD97	XM_002801104.1:2191	Endogenous	mRNA	1.05	1.09	-1.03	1.14	1.01	1.13	-3.05	-4.99	-3.17	-2.96
CD99	XM_005592879.1:540	Endogenous	mRNA	1.1	-1.02	1.01	-1.17	1.02	-1.07	1.22	1.39	-1.13	-1.1
CDC42	XM_005553127.1:145	Endogenous	mRNA	-1.08	-1.13	-1.07	-1.06	-1.18	-1.21	-1.1	-1.2	-1.08	-1.12
CDH5	XM_005592138.1:1103	Endogenous	mRNA	1	1	1	1	1	1	1	1	1	1
CDKN1A	XM_005553160.1:259	Endogenous	mRNA	1.52	-1.27	1.15	-1.5	1.69	-1.31	-1.06	1.18	-1.05	-1.67
CEACAM1	XM_005589369.1:1624	Endogenous	mRNA	1.15	1.08	-1.05	1.48	1.98	3.06	1.79	1.6	-15.28	-7.65
CEACAM3	XM_015442082.1:1254	Endogenous	mRNA	1.44	1	1.29	1	1	1	1.13	1.07	1.19	-1.49
CEACAM6	XM_005589431.1:670	Endogenous	mRNA	-1.09	1	1	1.05	1.32	1	-1.63	-1.63	-2.04	-3.44
CEACAM8	XM_005589367.1:913	Endogenous	mRNA	-1.05	1.12	-1.09	1.05	1.62	1.99	-1.58	-2.13	-2.68	-1.99
CEBPB	XM_005569338.1:1730	Endogenous	mRNA	1.47	1	1.02	-1.32	1.46	-1.21	-3.98	-6.44	-2.57	-3.74
CFB	XM_001113553.2:3014	Endogenous	mRNA	-1.17	-1.17	1	1	1	1	1	1	-1.83	-1.83
CFD	XM_001117186.2:846	Endogenous	mRNA	1.09	-1.35	-1.02	-1.45	1.18	-1.05	1.32	1.37	13.67	4.24
CFH	XM_001111875.2:484	Endogenous	mRNA	-1.49	-1.67	-1.21	-1.41	-1.57	-1.32	-2.44	-2.1	-2.44	-2.33
CFI	XM_001087512.2:1008	Endogenous	mRNA	1.02	1	1	1.05	1	1.1	1	1.22	1	1.05
CFL1	XM_005577224.2:1183	Endogenous	mRNA	1.13	-1.01	1.16	-1.16	-1.03	-1.19	-1.08	-1.02	-2.1	-2.21
CFP	XM_005593429.1:1073	Endogenous	mRNA	1.27	-1.24	1.31	-1.27	1.65	1.07	-1.45	-1.11	-1.61	-2.52
CHIT1	XM_005540484.1:603	Endogenous	mRNA	1	1	1	1	1	1	1	1	-1.89	-1.89
CHUK	XM_005566180.1:1561	Endogenous	mRNA	1.08	-1.16	-1.08	1.13	-1.31	-1.23	1.25	1.31	-1.52	-2.05
CIITA	XM_001103518.2:558	Endogenous	mRNA	-1.17	-1.21	-1.46	-1.39	-1.38	-1.5	-1.15	-1.14	2.22	2.18
CISH	XM_001097616.2:438	Endogenous	mRNA	1	1	1	1	1	1	-1.61	-2.15	-6.27	-3.05
CLEC4A	XM_001113405.2:190	Endogenous	mRNA	1.55	1.55	1.4	1.18	1.33	1.48	-4.01	-7.41	-3.53	-2.74
CLEC4E	XM_001118423.2:173	Endogenous	mRNA	-1.27	-1.19	-1.63	-1.55	2.34	2.66	-2.99	-5.68	-4.59	-5.32
CLEC5A	XM_001085243.2:595	Endogenous	mRNA	1	1	1	1	1	1	1	1	-1.77	-1.77
CLEC6A	XM_005570039.1:339	Endogenous	mRNA	-1.09	-1.12	1	1.05	1	1.09	1	1.02	-2.25	-2.13
CLEC7A	NM_001032943.1:89	Endogenous	mRNA	1.57	-1.01	1.36	-1.16	1.27	1.13	-2.03	-2.51	1.16	1.37
CLU	NM_001195474.1:1235	Endogenous	mRNA	1.09	2.09	1.42	1.66	1.91	1.91	-1	-1.46	-9.17	-3.71
CMA1	NM_001285192.1:191	Endogenous	mRNA	1.68	1.5	1.33	-1.15	-1.14	-1.11	1.51	1.6	1.29	1.28
CMKLR1	XM_005572139.1:3939	Endogenous	mRNA	1.68	1.23	2.65	1.2	2.04	1.27	-1.94	-1.33	1.45	-1.78
CR1	XM_002801945.1:2925	Endogenous	mRNA	-1.2	1.31	-1.51	-1.24	-1.11	1.15	1.06	-1.2	1	1.32
CR2	XM_002801946.1:2862	Endogenous	mRNA	1.24	1.45	-1.18	1.18	-2.06	-1.24	1	-1.06	1	1.38
CRADD	XM_005571871.1:694	Endogenous	mRNA	-1.12	-1.03	1.06	-1.22	1	1.3	-1.62	-1.6	1	1.02
CREB1	XM_001107192.2:885	Endogenous	mRNA	1.37	1.18	-1.15	-1.06	-1.07	-1.02	-1.29	-1.17	1.08	1.24
CRP	NM_001319393.1:288	Endogenous	mRNA	1	1	1	1	1	1	1	1	-1.28	-1.28
CSF1	XM_001090841.2:374	Endogenous	mRNA	-1.21	-1.22	-1.4	-1.23	-1.64	-1.41	-1.96	-3.85	-1.24	1.08
CSF1R	XM_001107711.2:2036	Endogenous	mRNA	1.7	-1.61	1.44	-1.96	1.41	-1.74	1.17	2.42	6.25	1.54
CSF2	NM_001032949.1:336	Endogenous	mRNA	1	1	1	1	1	1	1	1	1	1
CSF2RB	XM_001086084.2:1149	Endogenous	mRNA	1.18	-1.05	-1.19	1.03	1.65	1.85	-3.46	-6.97	-1.71	-2.76
CSF3	XM_001095097.2:798	Endogenous	mRNA	1	1.05	1	1	1	1.14	1	1	-1.28	-1.28
CSF3R	XM_005543945.1:2291	Endogenous	mRNA	1.65	1.19	-1.08	1.01	2.38	1.98	-4.84	-8.52	-2.92	-2.75
CTLA4	NM_001044739.1:364	Endogenous	mRNA	1	1.3	1	1.36	1	1.12	1.09	1	-1.4	1.28
CTNNB1	XM_005546748.1:867	Endogenous	mRNA	1.06	1.01	-1.22	-1.01	1.33	1.21	1.13	1.18	-1	-1.02
CTSC	NM_001195651.1:1020	Endogenous	mRNA	1.16	-1.69	1.35	-1.66	-1.05	-1.69	-1.89	-1.16	-3.6	-5.27
CTSG	XM_005560993.1:340	Endogenous	mRNA	1	1	1	1	1	1	1	1	-1.28	-1.28
CTSS	XM_005541969.1:751	Endogenous	mRNA	1.44	-1.02	1.29	-1.05	1.37	-1.08	-1.47	-1.62	1.24	1.03
CUL9	XM_002808385.1:2474	Endogenous	mRNA	1.07	1.07	1.13	1.06	1.56	2.01	1.14	1.31	-1.77	-1.55
CX3CL1	XM_005595727.1:1195	Endogenous	mRNA	1	1	1	1	1	1	1	1	1	1
CX3CR1	NM_001265871.1:834	Endogenous	mRNA	1.33	-1.08	1.23	-1.33	1.04	-1.43	-1.56	-1.2	23.82	10.69
CXCL1	NM_001283494.1:51	Endogenous	mRNA	1	1	1	1	1	1	1	1	1	1
CXCL10	NM_001032892.1:169	Endogenous	mRNA	-1.21	-1.21	-1.81	-1.31	-2.12	-2.17	-3.19	-10.21	-2.3	-3.27
CXCL11	XM_005555011.1:254	Endogenous	mRNA	-1.22	-1.06	1	1	1	1.12	1	1	-3.98	-4.53
CXCL12	NM_001032934.1:90	Endogenous	mRNA	1	1	1	1	1	1	1	1	-7.67	-7.67
CXCL13	NM_001032880.1:156	Endogenous	mRNA	1	1	1	1	1	1	1	1	1	1
CXCL2	XM_001092240.2:156	Endogenous	mRNA	1	1	1	1	1	1	1	1	-1.28	-1.28
CXCL3	NM_001032879.1:202	Endogenous	mRNA	-1.89	-1.36	-1.22	-1.24	-1.14	-1.2	-1.34	-1.56	-1.43	-1.5
CXCL5	XM_001092000.3:108	Endogenous	mRNA	-1.41	-1.22	1	1	1	1.13	1	1.02	1.54	-1.07
CXCL6	XM_005555086.1:565	Endogenous	mRNA	1.73	1.46	1.49	1.34	1.4	1.32	-1.62	-1.92	-1.44	-1.45
CXCL9	NM_001032936.1:60	Endogenous	mRNA	1	1	1	1	1	1	1	1	1	1
CXCR1	NM_001040420.1:79	Endogenous	mRNA	-1.05	-1.1	-1.52	1.16	1.23	1.48	-5.49	-14.12	-1.13	-1.59
CXCR2	XM_001088762.2:760	Endogenous	mRNA	-1.15	1.05	-1.72	1.13	1.34	2.2	-4.34	-13.2	-1.03	1.13
CXCR3	XM_005593931.1:680	Endogenous	mRNA	-1.55	-1	1	1.4	-1.57	-1.2	-2.04	-2.22	-1.19	-1.39
CXCR4	NM_001042645.1:610	Endogenous	mRNA	1.96	2.04	1.67	2.05	1.66	2.05	1.28	1.46	2.64	2.4
CXCR6	NM_001047141.1:330	Endogenous	mRNA	-1.67	1.04	-1.31	-1.09	-1.73	-1.55	1.03	1.12	1	1.18
CYBB	XM_001083654.2:1670	Endogenous	mRNA	1.81	-1.24	1.95	-1.19	1.35	-1.55	-1.58	-1.1	-2.27	-4.62
CYSLTR1	XM_005594006.1:885	Endogenous	mRNA	1.33	-1.17	-1.36	-1.7	-1.43	-1.72	-1.66	-1.82	-1.21	-1.34
CYSLTR2	XM_005585841.1:592	Endogenous	mRNA	-1.07	1.06	1	1.04	1	1.05	1	1	1	1
DAXX	XM_001109244.2:1815	Endogenous	mRNA	-1.06	-1.09	-1.4	-1.08	-1.25	-1.12	-1.16	-1.42	-1.24	-1.1
DDIT3	XM_005571332.1:291	Endogenous	mRNA	-1.02	-1.05	1.09	1.29	2.52	2.13	-2.3	-3.18	-1.78	-1.85
DDX58	XM_005581558.1:1793	Endogenous	mRNA	2.73	1.49	1.92	1.12	2.01	1.31	-2.75	-5.52	-2.54	-2.31
DEFA1	NM_001032862.1:199	Endogenous	mRNA	-1.29	-1.15	-1.8	-1.21	1.05	1.64	-3.5	-9.26	-25.07	-29.88
DEFB1	XM_005562538.1:180	Endogenous	mRNA	1	1	1	1	1	1	-1.13	-1.85	-1.22	-1.24
DEFB103A	XM_001083420.2:140	Endogenous	mRNA	1	1	1	1	1	1	1	1	1	1
DEFB4A	XM_005562564.1:201	Endogenous	mRNA	1	1	1	1	1	1	1	1	1	1
DOCK9	XM_005586152.1:1971	Endogenous	mRNA	-1.08	-1.02	-1.95	-1.23	-1.98	-1.39	1.14	1.02	1	1
DPP4	NM_001039190.1:805	Endogenous	mRNA	1.25	1.17	1.5	1.88	1	1.06	1.08	-1.03	1.33	1.78
DUSP4	XM_005562972.1:1898	Endogenous	mRNA	-1.22	-1.21	1	1	1	1.1	1	1	-1.28	-1.13
EBI3	XM_001118027.2:119	Endogenous	mRNA	1	1	1	1	1	1	1	1	-1.34	-1.34
EDNRB	XM_001089047.2:562	Endogenous	mRNA	1	1	1	1	1	1	1	1	-2.8	-2.8
EGR1	XM_005557906.1:2204	Endogenous	mRNA	-1.34	-2.44	1.48	-1.82	1	1.25	-1.72	2.01	4.29	1.12
EGR2	XM_005565755.1:2073	Endogenous	mRNA	-1.31	-1.31	-1.34	-1.34	1	1	1	1.17	4.78	1.05
EIF2A	XM_005546091.2:1025	Endogenous	mRNA	-1.05	-1.14	-1.13	-1.2	-1.23	-1.19	-1.05	1.03	1.27	1.18
EIF2AK2	XM_015433780.1:1390	Endogenous	mRNA	2.74	1.29	2.23	1.13	1.98	1.12	-2.4	-3.11	-1.27	-1.19
ELK1	XM_005593430.1:635	Endogenous	mRNA	-1.45	-1.5	-1.09	-1.18	2.22	1.39	1.15	1.41	1.04	-1.46
ENTPD1	XM_002805770.1:1254	Endogenous	mRNA	1.14	1.36	1.01	-1.34	1.68	1.57	-1.75	-2.23	-1.4	-1.97
EOMES	XM_005545584.1:1990	Endogenous	mRNA	1.53	1.2	1.83	1.01	1.14	1.03	1.44	2.58	1	1.77
ETS1	XM_005580142.1:2883	Endogenous	mRNA	1.52	1.31	1.43	1.23	1.11	1.02	1.79	2.45	2.7	3.02
EWSR1	XM_005567685.1:945	Endogenous	mRNA	1.1	-1.04	-1.04	-1.07	-1.13	-1.06	-1.13	-1.25	-1.13	-1.21
F13A1	XM_001096669.1:740	Endogenous	mRNA	-1.6	-1.4	-1.26	-1.1	-1.37	-1.2	-1.09	-1.59	-3.46	-2.19
FADD	XM_005576969.1:596	Endogenous	mRNA	1.04	1	-1.09	-1.17	1.45	1.04	-1.35	-1.13	-1.9	-1.32
FAS	NM_001032933.1:797	Endogenous	mRNA	-1.2	-1.32	-1.46	-1.33	-2	-1.66	-2.38	-5.66	-1.76	-1.72
FASLG	NM_001032838.1:495	Endogenous	mRNA	1.26	1.48	1.54	1.27	1.44	1.58	1.82	1.41	1	1.02
FCAR	NM_001039950.1:390	Endogenous	mRNA	1.23	-1.04	1.14	-1.06	3.39	2.51	-5.66	-8.77	-3.91	-5.82
FCER1A	XM_005541313.1:452	Endogenous	mRNA	2.02	1.54	1.17	-1.63	1.87	1.38	1.29	1.9	2.89	1.88
FCER1G	XM_005541196.1:395	Endogenous	mRNA	1.26	-1.35	1.33	-1.43	1.12	-1.59	-2.58	-2.02	-2.71	-4.61
FCGR1A	NM_001284040.1:867	Endogenous	mRNA	-1.31	-1.31	1	1	1	1.03	-5.95	-11.41	-6.11	-5.97
FCGR2A	XM_001118066.2:766	Endogenous	mRNA	1.52	1.25	-1.11	1.2	1.69	2.24	-4.28	-11.37	-2.16	-2.75
FCGR2B	XM_005541161.1:887	Endogenous	mRNA	1.44	1.08	-1.03	1	1.68	1.7	-2.36	-4.7	-1.42	-1.58
FCGR3A	NM_001283192.1:339	Endogenous	mRNA	1.3	-1.34	1.21	-1.62	1.01	-1.92	-2.02	-1.81	2.4	-1.22
FCGRT	XM_001115276.2:694	Endogenous	mRNA	1.03	1.1	-1.44	-1.21	1.32	1.46	-1.84	-2.13	-1.76	-2.18
FEZ1	NM_001261621.2:516	Endogenous	mRNA	1	1.05	1	1	1	1.13	1	1	1	1
FKBP5	XM_005553215.1:1729	Endogenous	mRNA	1.54	1.16	1.4	1.25	1.65	1.18	-1.76	-1.73	-3.04	-3.12
FLT1	XM_001117928.2:1313	Endogenous	mRNA	1	1	1	1	1	1	1	1	1	1
FLT3LG	XM_005589911.1:713	Endogenous	mRNA	1.56	1.45	1.22	1.3	-1.1	1.02	1.52	1.56	1.63	2.15
FN1	XM_001083548.2:2035	Endogenous	mRNA	1.68	-1.53	2.54	-1.23	2.23	-1.31	1.39	2.55	3.18	1.63
FOS	NM_001098399.1:509	Endogenous	mRNA	-1.2	-2.2	1.16	-1.23	-1.17	2.39	-1.74	1.03	9.32	3.27
FOXJ1	XM_005585050.1:697	Endogenous	mRNA	1	1	1	1	1	1	1	1	1	1
FOXP3	NM_001032918.1:1050	Endogenous	mRNA	1	1	1	1	1	1	1	1	1	1
FPR2	XM_005590140.1:712	Endogenous	mRNA	1.73	1.4	1.54	1.43	1.86	1.64	-3.66	-5.34	-8.6	-10.06
FUT5	XM_005587664.1:960	Endogenous	mRNA	1	1	1	1	1	1	1	1	1	1
FXYD2	XM_005579768.1:626	Endogenous	mRNA	-1.02	-1.02	1	1	1	1	1	1	-1.71	-1.71
FYN	XM_005551607.1:674	Endogenous	mRNA	1.65	1.17	1.64	1.18	1.14	-1.04	-1.04	1.48	2.15	2.29
GATA3	XM_005564600.1:1760	Endogenous	mRNA	1	1	1	1.01	1.32	1	1.05	1.12	1	1.01
GBP1	XM_005542801.1:1863	Endogenous	mRNA	2.75	1.35	2.75	1.74	1.82	1.45	-4.91	-12.23	-1.37	-1.27
GFI1	XM_005542722.1:1019	Endogenous	mRNA	-1.18	-1.2	1	1.27	1.44	1.27	1.32	1	1	1.05
GNAQ	XM_005581977.1:642	Endogenous	mRNA	1.01	1.27	-1.05	1.16	-1.41	1.07	-1.13	-1.76	1.12	1.27
GNAS	XM_005569452.1:2102	Endogenous	mRNA	1.14	1.03	1.11	1.01	1.01	-1.03	1.32	1.37	1.35	1.64
GNB1	XM_005545044.1:1155	Endogenous	mRNA	1.14	-1.05	1.08	-1.13	1.16	1.13	-1.12	-1.33	-1.45	-1.57
GNGT1	XM_005550208.1:194	Endogenous	mRNA	1	1	1	1	1	1	-1.56	-1.56	1	1
GNLY	XM_005575397.1:801	Endogenous	mRNA	1.44	-1.07	1.67	-1.19	1.19	-1.33	1.05	2.05	2.37	1.77
GP1BB	XM_015149714.1:370	Endogenous	mRNA	-1.06	1.28	1.12	1.47	1.11	1.41	1.76	1.56	-5.31	-2.49
GPI	XM_005588784.2:776	Endogenous	mRNA	1.27	-1.07	1.21	-1.03	1.06	-1.19	-1	1.29	-1.62	-2.44
GPR183	XM_005586155.1:427	Endogenous	mRNA	-1.22	-1	-1.46	-1.13	-1.72	-1.17	1.13	1.15	2.17	2.7
GRB2	XM_001095326.2:585	Endogenous	mRNA	1.04	-1.09	-1.07	-1.22	-1.33	-1.45	-1.57	-1.7	-1.38	-1.59
GTF3C1	XM_005591522.1:4642	Endogenous	mRNA	-1.31	1	1.27	-1.12	1.05	-1.05	1.13	1.41	-1.28	-1.21
GZMA	XM_001097639.2:645	Endogenous	mRNA	1.96	1.33	2.46	1.15	1.86	1.27	1.03	1.46	2.65	1.97
GZMB	XM_005560998.1:576	Endogenous	mRNA	1.21	-1.05	1.61	-1.1	1.19	-1.19	1.03	1.78	1.11	1.35
GZMH	XM_005560994.1:163	Endogenous	mRNA	1.11	1.2	1.48	-1.01	1.02	-1.03	1.29	1.85	10.32	8.95
GZMK	XM_005556895.1:484	Endogenous	mRNA	-1.05	-1.03	1.06	1.04	-1	-1.06	1.31	1.69	1.75	1.36
GZMM	XM_005595770.1:157	Endogenous	mRNA	1.41	1.11	1.73	1.32	1.1	-1.04	1.22	1.94	2.65	1.57
HAMP	XM_005588836.1:131	Endogenous	mRNA	1	1	1	1	1	1	1	1	-3.9	-3.9
HAVCR2	XM_005558381.1:529	Endogenous	mRNA	1	1	1	1	1	1	-1.85	-1.85	-1.95	-1.12
HDAC4	XM_005574802.1:2433	Endogenous	mRNA	1.59	1.49	1.01	1.15	1.46	1.38	-1.81	-2.34	-1.61	-1.23
HFE	XM_005553872.1:400	Endogenous	mRNA	-1.07	1.03	1	1	-1.25	-1.12	1	1	-1.58	-1.5
HIF1A	XM_005561440.1:2618	Endogenous	mRNA	1.26	1.05	1.18	1.18	1.07	-1.04	-1.32	-1.82	-2.07	-2.03
HLA-A	NM_001171838.1:235	Endogenous	mRNA	1.17	-12.22	1.09	-14.39	1.08	-11.57	-25.35	-2.49	-1.65	-17.98
HLA-B	NM_001114964.1:228	Endogenous	mRNA	1.21	-1.86	1.11	-1.95	1.12	-1.77	-3.6	-2.58	-1.29	-2.5
HLA-C	NM_001048245.1:230	Endogenous	mRNA	1	2.34	1	2.3	1	2.34	2.36	1	1	2.21
HLA-DMA	XM_005553355.1:281	Endogenous	mRNA	1.05	-1.34	-1.2	-1.74	-1.6	-1.72	1.14	1.44	4.01	1.36
HLA-DMB	XM_002803688.1:1486	Endogenous	mRNA	-1.3	-1.62	-1.12	-1.57	-2.05	-1.9	-1.38	-1.15	2.52	1.5
HLA-DOB	XM_005553370.1:723	Endogenous	mRNA	-1.47	-1.06	-2	-1.19	-2.43	-1.45	-1.09	-1.4	-1.64	-1.27
HLA-DPA1	NM_001048247.1:214	Endogenous	mRNA	1.43	-1.49	1.47	-1.49	1.08	-1.63	-1.01	1.9	5.38	1.58
HLA-DPB1	XM_005553343.1:545	Endogenous	mRNA	-1.55	-1.26	-1.74	-1.31	-1.95	-1.49	1.68	1.35	3.31	2.08
HLA-DQA1	NM_001285343.1:429	Endogenous	mRNA	-1.73	-1.84	-2.23	-2.02	-2.77	-2.13	-1.26	-1.15	1.82	-1.2
HLA-DQB1	NM_001283172.1:428	Endogenous	mRNA	1.01	-1.28	-1.23	-1.51	-1.41	-1.51	1.27	1.33	3.31	1.55
HLA-DRA	NM_001134298.1:360	Endogenous	mRNA	-1.26	-1.56	-1.36	-1.67	-1.82	-1.99	1.08	1.23	3.09	1.08
HLA-DRB1	NM_001284641.1:634	Endogenous	mRNA	-1.34	-1.34	-1.18	-1.41	-1.41	-1.54	1.31	1.51	4.67	2
HMGB1	NM_001283356.1:940	Endogenous	mRNA	1.17	1.02	1.11	-1.13	-1.05	-1.19	-1.04	-1.02	-1.05	-1.12
HMGB2	XM_005556312.1:369	Endogenous	mRNA	-1.04	-1.02	1.06	-1.27	-1.32	-1.33	1.07	-1.1	-1.32	-1.33
HMGN1	XM_005548677.1:914	Endogenous	mRNA	1.17	1.06	1.18	-1.07	-1	-1.05	-1.29	-1.44	-2.34	-1.95
HRAS	XM_005576732.1:297	Endogenous	mRNA	-1.05	1.01	-1.22	-1.07	1	1.17	1.04	1.22	-1.89	-1.89
HSD11B1	XM_005540709.1:555	Endogenous	mRNA	1	1	1	1	1	1	1	1	-4.02	-4.02
HSH2D	XM_005588318.1:1049	Endogenous	mRNA	2.06	1.46	1.47	1.37	1.32	1.5	-1.61	-2.64	-1.04	-1.03
HSPB1	NM_001260949.2:416	Endogenous	mRNA	1	1	1	1	1	1	1.36	1	-6.7	-4.15
HSPB2	XM_005579610.1:435	Endogenous	mRNA	-1.07	-1.07	1	1	1	1	1	1	1	1
ICAM1	NM_001047135.1:1170	Endogenous	mRNA	-1.18	1.02	-1.26	-1.36	1.74	1.64	-1.63	-2.05	-4.61	-3.39
ICAM2	NM_001195389.1:825	Endogenous	mRNA	1.66	1.63	1.28	1.23	1.39	1.19	1.66	1.55	1.67	1.61
ICAM3	NM_001195749.1:233	Endogenous	mRNA	-1.09	-1.29	-1.41	-1.63	1.15	1.12	-1.85	-2.49	-1.05	-1.46
ICAM4	XM_001100946.2:406	Endogenous	mRNA	1.22	1.02	1.35	1.25	2.7	1.18	1.67	3.01	6.15	2.38
ICAM5	XM_001115985.2:65	Endogenous	mRNA	1	1	1	1	1	1	1	1	1	1
ICOS	XM_005574018.1:214	Endogenous	mRNA	-1	1.06	1.38	1.54	1.1	-1	1.03	1.06	1.31	1.51
ICOSLG	XM_002803112.1:150	Endogenous	mRNA	-1.07	1.01	1	1.2	-1.57	-1.53	1.05	1	1	1
IDO1	NM_001077483.1:133	Endogenous	mRNA	-1.28	1	-1.29	-1.13	-1.76	-1.23	-7.23	-21.18	-6.54	-6.49
IDO2	XM_001095833.2:363	Endogenous	mRNA	1	1	1	1	1	1	1	1	-1.22	-1.1
IFI16	XM_005541319.1:858	Endogenous	mRNA	1.81	1.14	1.53	1.04	1.16	-1.36	-2.24	-2.98	1.02	-1.08
IFI35	XM_001112861.2:789	Endogenous	mRNA	1.11	-1.16	1	1	1.38	1	-2.86	-5.06	-2.18	-1.55
IFI44	XM_005542938.1:626	Endogenous	mRNA	3.86	1.14	3.68	1.07	4.61	1.95	-4.15	-5.32	-1.58	-1.61
IFIH1	NM_001047123.1:655	Endogenous	mRNA	2.3	1.28	1.61	-1.01	1.6	1.12	-2.83	-5.44	-1.64	-1.6
IFIT1	NM_001287726.1:1154	Endogenous	mRNA	1.55	-1.87	1.1	-2.45	1.22	-1.67	-6.46	-11.5	-2.21	-2.05
IFIT2	XM_001086302.2:1204	Endogenous	mRNA	4.91	1.4	4.4	1.55	4.4	1.61	-7.39	-14.91	-2.37	-2.2
IFIT3	XM_005565907.1:776	Endogenous	mRNA	4.88	1.36	4.08	1.16	5.08	2.17	-5.03	-7.41	-1.17	-1.24
IFITM1	XM_005576718.1:454	Endogenous	mRNA	2.08	1.5	1.84	1.49	1.41	1.25	-1.98	-3.57	-1.63	-1.24
IFNA1	XM_005581618.1:380	Endogenous	mRNA	1	1	1	1	1	1	1	1	1	1
IFNA2	NM_001135794.1:330	Endogenous	mRNA	1	1	1	1	1	1.04	1	1	-1.89	-1.48
IFNA4	XM_005581627.2:568	Endogenous	mRNA	1	1	1	1	1	1	1	1	1	1
IFNAR1	XM_001092098.1:143	Endogenous	mRNA	1	-1.19	-1.32	-1.2	-1.59	-1.4	-1.89	-2.54	-1.32	-1.55
IFNAR2	XM_001092342.2:1272	Endogenous	mRNA	-1.17	1.03	1.3	-1.04	1.31	-1.12	-2.1	-2.75	-1.22	-1.14
IFNB1	NM_001135795.1:272	Endogenous	mRNA	1	1	1	1	1	1	1.13	1	-1.46	-1.46
IFNG	NM_001287657.1:358	Endogenous	mRNA	1	1	1	1	1	1	1	1	1	1
IFNGR1	NM_001266300.2:1200	Endogenous	mRNA	1.42	-1.01	1.01	-1.12	1.42	1.03	-3	-3.77	-1.14	-1.67
IFNGR2	XM_005548806.2:830	Endogenous	mRNA	1.49	1.04	1.29	-1.03	1.66	1.29	-2.9	-3.04	-2.04	-2.73
IGF2R	XM_002803958.1:245	Endogenous	mRNA	-1.12	1.02	-1.59	1	1.32	1.7	-2.98	-6.07	-1.03	-1.19
IKBKAP	XM_005581114.1:2077	Endogenous	mRNA	1.29	1.4	1.41	1.29	1.28	1.34	1.59	1.75	1.61	1.54
IKBKB	XM_001096913.2:870	Endogenous	mRNA	1.29	1.31	-1.13	-1.28	-1.14	-1.12	1.2	1.07	1.16	-1.01
IKBKE	XM_005540634.1:1473	Endogenous	mRNA	-1.1	1.09	1.01	-1.04	-1.44	-1.54	-1.15	1.44	-1.1	-1.94
IKBKG	XM_005595004.1:1116	Endogenous	mRNA	1.22	-1.01	1.05	-1.16	1.2	1.34	-1.32	-1.59	1.71	1.26
IKZF1	XM_005549595.1:528	Endogenous	mRNA	1.18	1.08	1.19	1.05	-1.04	-1.16	-1.22	-1.13	1.59	1.27
IKZF2	XM_001083114.2:935	Endogenous	mRNA	1.87	1.32	1.94	1.25	1.44	1.16	1.37	1.71	2.9	2.58
IKZF3	XM_005584045.1:1828	Endogenous	mRNA	1.62	1.21	1.31	1.11	1.01	-1.09	1.32	1.8	1.67	1.88
IL10	XM_005540653.1:448	Endogenous	mRNA	1	1	1	1	1	1	1	1	-1.64	-1.64
IL10RA	XM_001092736.2:525	Endogenous	mRNA	1.1	-1.23	-1.02	-1.42	-1.1	-1.56	-1.34	-1.38	1.59	1.06
IL10RB	XM_005548811.1:270	Endogenous	mRNA	1.16	1.02	1.01	-1.17	-1.11	-1.24	-2.46	-3.45	-2	-2.32
IL11	XM_005595782.1:575	Endogenous	mRNA	1	1	1	1	1	1	1	1	1	1
IL11RA	XM_005581441.1:642	Endogenous	mRNA	1.06	1.36	1.05	1.01	1.5	1.76	1.34	1.8	2.13	1.22
IL12A	NM_001044734.1:397	Endogenous	mRNA	1	1	1	1	1	1	1	1	1	1
IL12B	NM_001044725.1:918	Endogenous	mRNA	1	1	1	1	1	1	1	1	1	1
IL12RB1	XM_001115186.2:1312	Endogenous	mRNA	-1.14	-1.24	-1.17	-1.44	1.1	-1.04	-1.76	-1.98	-2.05	-1.44
IL12RB2	XM_001094235.1:882	Endogenous	mRNA	1.56	1.26	2.59	1.84	1	1.48	1.39	1.85	1	1.09
IL13	NM_001032929.1:275	Endogenous	mRNA	1	1	1	1	1	1	1	1	1	1
IL13RA1	XM_002806369.1:670	Endogenous	mRNA	1.12	1.01	-1.27	-1.2	1.44	1.36	-2.66	-4.79	-2.11	-1.53
IL15	NM_001044731.1:113	Endogenous	mRNA	1.79	-1.03	1.08	-1.71	-1.73	-1.44	-1.11	-1.04	1.24	-1.6
IL16	NM_001032808.1:910	Endogenous	mRNA	1.07	-1.1	1.03	-1.07	1.12	1.06	-1.14	-1.16	2.1	1.61
IL17A	XM_005552759.1:164	Endogenous	mRNA	1	1	1	1	1	1	1	1	1	1
IL17B	XM_001106071.2:273	Endogenous	mRNA	1	1	1	1	1	1	1	1	1	1
IL17F	XM_001106517.2:101	Endogenous	mRNA	1	1	1	1	1	1	1	1	1	1
IL17RA	XM_005568062.1:842	Endogenous	mRNA	1.21	1.13	1.26	1.04	1.74	1.41	-2.43	-3.43	-1.22	-1.3
IL18	XM_005579633.1:355	Endogenous	mRNA	-1.12	1.32	-1.37	-1.46	-1.1	1.27	1.04	-2.07	-4.87	-3.74
IL18R1	XM_002799354.1:1245	Endogenous	mRNA	1	1.29	1.36	1.18	1	1.39	-2.52	-3.78	-11.39	-7.95
IL18RAP	XM_005575166.1:1147	Endogenous	mRNA	1	1	1	1	1	1	-8.43	-14.37	-11.08	-4.57
IL19	XM_002801950.1:1034	Endogenous	mRNA	1	1	1	1	1	1	1	1	1	1
IL1A	NM_001042757.1:80	Endogenous	mRNA	1	1	1	1	1	1	1	1	1	1
IL1B	NM_001042756.1:391	Endogenous	mRNA	-1.31	1.14	1.36	1.46	1.19	1.55	-5.32	-10.26	-2.29	-3.41
IL1R1	XM_005575155.1:1899	Endogenous	mRNA	1.45	1.26	1.16	1.12	1.56	1.48	-3.32	-6.82	-16.02	-8.12
IL1R2	NM_001047134.1:415	Endogenous	mRNA	-1.37	-1.11	-2.85	-1.02	-1.17	1.88	-2.79	-7.88	-49.88	-41.63
IL1RAP	NM_001032960.1:1255	Endogenous	mRNA	1.3	1.42	1.06	1.62	1.45	1.96	-6.45	-11.9	-4.87	-4.8
IL1RL1	XM_005575158.1:1026	Endogenous	mRNA	1.35	1.26	1	1.15	1	1.08	1.4	1.22	-2.19	-1.96
IL1RL2	XM_005575151.1:1437	Endogenous	mRNA	1	1	1	1	1	1	1	1	1	1
IL1RN	XM_005575305.1:499	Endogenous	mRNA	1.07	1	1	1	1	1.12	-5.09	-15.39	-8.92	-5.96
IL2	NM_001284699.1:172	Endogenous	mRNA	1	1	1	1	1	1	1	1	1	1
IL20	XM_001084726.2:331	Endogenous	mRNA	1	1	1	1	1	1	1	1	1	1
IL21	XM_005555864.1:148	Endogenous	mRNA	1	1	1	1	1	1	1	1	1	1
IL21R	XM_001094102.2:295	Endogenous	mRNA	1.46	1.18	1.07	-1.1	-1	-1.23	1.35	2.09	1.62	1.08
IL22	NM_001194724.1:315	Endogenous	mRNA	1	1	1	1	1	1	1	1	1	1
IL22RA2	XM_001099782.2:822	Endogenous	mRNA	1	1	1	1	1	1	1	1	1	1
IL23A	NM_001194669.1:400	Endogenous	mRNA	1	1	1	1	1	1	1	1	1	1
IL23R	XM_001093896.2:1080	Endogenous	mRNA	1	1	1	1	1	1	1	1	1	1
IL26	XM_001117154.2:65	Endogenous	mRNA	-1.12	-1.12	-1.28	-1.28	1	1.14	1	1	1	1
IL27	XM_001097165.2:172	Endogenous	mRNA	1	1	1	1	1	1	1	1	-1.95	-1.95
IL28A	XM_005589169.1:58	Endogenous	mRNA	1	1	1	1	1	1	1	1	1	1
IL28B	XM_001086865.1:160	Endogenous	mRNA	1	1	1	1	1	1	1	1	1	1
IL29	XM_001085768.2:255	Endogenous	mRNA	-1.32	-1.54	1.01	-1.64	1.62	1.24	1.2	1.94	1	-2.29
IL2RA	NM_001032917.1:652	Endogenous	mRNA	1	1	1	1	1	1	-1.63	-1.63	-37.63	-27.51
IL2RB	XM_001085792.2:202	Endogenous	mRNA	2.12	1.1	2.46	1.12	1.54	-1.06	2.07	5.36	4.63	3.3
IL2RG	NM_001035529.1:645	Endogenous	mRNA	1.37	1.27	1.43	1.23	1.04	-1.06	1.55	1.95	1.25	1.29
IL3	NM_001101734.1:75	Endogenous	mRNA	1	1	1	1	1	1	1	1	1	1
IL33	XM_005581767.2:102	Endogenous	mRNA	1	1.03	1	1	1	1	1	1.22	-1.34	-1.34
IL4	NM_001032904.1:217	Endogenous	mRNA	1	1.05	1	1	1	1.1	-1.44	-1.63	-1.64	-1.64
IL4R	XM_001093763.2:655	Endogenous	mRNA	1.66	1.58	1.01	1.12	-1.01	1.01	-3.34	-4.49	-1.88	-1.44
IL5	XM_005557730.1:753	Endogenous	mRNA	1	1	1	1	1	1	1	1	1	1
IL5RA	XM_005547648.1:769	Endogenous	mRNA	1	1.29	1	1.17	1	1	1.06	1	1	1
IL6	NM_001042733.1:139	Endogenous	mRNA	1	1	1	1	1	1	1	1	-11.75	-6.77
IL6R	XM_005541663.1:1684	Endogenous	mRNA	1.33	1.3	-1.47	-1.04	1.73	1.75	-2.22	-3.25	2.11	1.69
IL6ST	XM_005556924.1:2096	Endogenous	mRNA	1.45	1.24	1.89	1.83	1.37	1.14	1.33	1.72	-1.96	-2.08
IL7	XM_005563593.1:654	Endogenous	mRNA	-1.8	-1.51	1.18	-1.03	-1.88	-1.32	-1.39	-1.23	1.74	1.18
IL7R	NM_001284908.1:522	Endogenous	mRNA	1.72	1.47	1.53	1.33	1.31	1.03	1.96	2.49	3.36	3.41
IL8	NM_001032965.1:125	Endogenous	mRNA	-1.45	-3.93	-1.04	-1.76	1.36	2.43	-7.4	-2.86	2.45	-2.3
IL9	XM_001110897.2:308	Endogenous	mRNA	1.89	1.73	2.02	1.45	1.62	-1.06	-1.66	-2.51	-1.03	-1.33
ILF3	XM_001102411.2:495	Endogenous	mRNA	1.1	-1.05	1.13	-1.06	-1.04	-1.29	1.45	2	1.29	1.1
IRAK1	XM_002806456.1:553	Endogenous	mRNA	1.06	-1.19	1.62	-1.19	1.19	1.11	1.28	1.24	-2.11	-2.52
IRAK2	XM_001090790.2:595	Endogenous	mRNA	-1.2	-1.02	1.15	-1.31	1.29	-1.42	-1.85	-1.68	-1.48	-1.87
IRAK3	XM_001117080.2:1610	Endogenous	mRNA	1.45	-1.08	1.4	1.03	1.43	1.03	-3.16	-2.74	-3.24	-4.59
IRAK4	NM_001136101.1:810	Endogenous	mRNA	-1.43	-1.2	-1.13	-1.2	-1.58	-1.32	-1.22	-1.44	-1.16	-1.19
IRF1	XM_001104048.1:179	Endogenous	mRNA	-1.01	-1.09	1.04	1.06	1.06	1.01	-2.16	-3.9	1.37	1.29
IRF3	NM_001135797.1:290	Endogenous	mRNA	1.04	-1.06	-1.01	-1.15	-1.1	-1.18	1.21	1.44	1.27	-1.01
IRF4	XM_005554181.1:1367	Endogenous	mRNA	1.05	1.08	-1.26	-1.11	-1.38	-1.54	1.11	1.05	-1.46	-1.1
IRF5	XM_005550729.1:1158	Endogenous	mRNA	1.27	-1.48	1.14	-1.39	-1.16	-1.46	-2.48	-2.73	1	-1.82
IRF7	NM_001136100.1:1398	Endogenous	mRNA	1.88	-1.2	1.72	1.14	1.74	1.74	-3.28	-7.93	-2.16	-1.79
IRF8	XM_005592710.1:1266	Endogenous	mRNA	-1.15	-1.26	-1.37	-1.46	-1.58	-1.65	1.5	1.23	-1.27	-1.31
IRGC	XM_005589461.2:1059	Endogenous	mRNA	1	1.01	1	1.03	1	1.03	-3.33	-4.96	-10.72	-7.17
IRGM	XM_005558886.1:640	Endogenous	mRNA	1	1.03	1	1	1	1.1	1	1	1	1
ISG20	XM_005560453.2:437	Endogenous	mRNA	1.26	1.43	1.25	1.25	1.14	1.29	-1.78	-3.8	-3.68	-1.96
ITGA2B	XM_001114526.2:795	Endogenous	mRNA	1.04	1.62	-1.05	1.62	1.22	1.64	2.25	1.93	-3.22	-1.9
ITGA4	XM_001100929.2:2035	Endogenous	mRNA	1.43	1.01	1.18	-1.13	-1.08	-1.46	1.32	1.71	5.99	3.33
ITGA5	XM_001110116.2:2435	Endogenous	mRNA	1.02	-1.01	-1.1	1.08	1.58	1.64	-1.9	-2.58	1.19	1.03
ITGA6	XM_001086200.2:605	Endogenous	mRNA	1.82	1.3	1.42	1.24	1.25	1.05	2.24	3.85	-1.32	-1.21
ITGAE	XM_005583162.1:2510	Endogenous	mRNA	1	1	1	1	1	1	1	1	1	1
ITGAL	XM_001100800.2:1305	Endogenous	mRNA	1.3	-1.07	1.21	-1.13	1.07	-1.28	-1.18	-1	1.73	1.22
ITGAM	XM_005591740.1:1671	Endogenous	mRNA	1.51	1.19	1.44	1.02	2.3	1.83	-3.05	-6.06	-4.46	-5.21
ITGAX	XM_005591741.1:2025	Endogenous	mRNA	-1.19	-1.51	-1.57	-1.58	-1.63	-2	-1.54	-1.23	2.64	1.17
ITGB1	XM_002805609.1:1430	Endogenous	mRNA	1.19	1.06	1.11	1.01	-1.17	-1.16	1.4	1.51	-1.12	1.09
ITGB2	XM_005548517.1:853	Endogenous	mRNA	-1.09	-1.14	1.01	-1.19	-1	-1.01	-1.31	-1.3	-1.36	-1.39
ITLN1	XM_005541233.1:716	Endogenous	mRNA	-1.17	-1.04	-1.46	-1.41	1	1.39	1.14	1	1	1.02
ITLN2	XM_005545159.1:713	Endogenous	mRNA	-1.27	-1.27	1	1	1	1.09	-1.48	-1.48	-2.31	-2.21
JAK1	XM_005543157.1:1294	Endogenous	mRNA	1.37	1.05	1.36	1.02	1.17	1.08	1.21	1.21	1.14	1.03
JAK2	XM_005581792.1:3097	Endogenous	mRNA	1.09	-1.08	-1.2	-1.35	-1.02	-1.2	-2.91	-5.38	1.57	1.81
JAK3	XM_001115037.2:2516	Endogenous	mRNA	1.03	1.44	1.5	1.39	1.33	1.13	1.27	1.07	-1.85	-1.34
JUN	XM_005543232.1:1008	Endogenous	mRNA	-1.05	1.08	-1.22	1.05	-1.26	-1.1	-2.57	-2.55	1.4	-1.28
KCNJ2	XM_005584811.1:1400	Endogenous	mRNA	1.26	-1.12	-1.69	-1.4	1.18	1.1	-6.64	-19.36	-1.36	-1.17
KEAP1	XM_001105867.2:605	Endogenous	mRNA	1	1	-1.22	-1.22	1	1	1	1	-1.58	-1.58
KIR2DL4	XM_005595312.1:195	Endogenous	mRNA	1	1	1	1.07	1	1	1	1	1	1
KIR3DL1	NM_001193463.1:758	Endogenous	mRNA	1.77	1.38	1.66	1.26	1.68	1.19	1.33	1.46	1	1.13
KIR3DL2	XM_005595311.1:1444	Endogenous	mRNA	1.61	2.33	1.66	1.57	1.64	1.73	2.91	1.94	-1.89	-1.1
KIR3DL3	XM_005590338.1:878	Endogenous	mRNA	1	1	1	1	1	1	1	1	1	1.02
KIR3DS1	XM_005595313.1:851	Endogenous	mRNA	4.98	1.64	3.73	1.2	4.02	1.82	-1.32	2.12	1.23	-1.49
KIT	XM_005555273.1:1317	Endogenous	mRNA	-1.17	-1.13	1	1.06	1	1	1.01	1.02	1	1
KLRB1	XM_005570085.1:377	Endogenous	mRNA	1.44	-1.24	1.37	-1.46	1.46	-1.2	1.22	2.68	1.43	-1.12
KLRC1	NM_001284177.1:95	Endogenous	mRNA	1.69	1.39	2.74	1.15	1.65	1.09	1.25	2.24	1.16	-1.07
KLRC2	XM_005596017.1:1024	Endogenous	mRNA	-2.01	-1.08	-1.77	-1.31	-1.35	1.02	-1.18	-1.35	-1.28	1.08
KLRC3	XM_005595216.1:692	Endogenous	mRNA	1.82	1.14	2.41	1.04	2.14	1.22	1.66	3.76	2.25	1.18
KLRD1	NM_001032828.1:365	Endogenous	mRNA	2.83	1.83	2.74	1.86	2.61	1.73	3.2	5.42	2.07	2.03
KLRF1	NM_001285324.1:514	Endogenous	mRNA	1.46	1.47	1.33	-1.13	-1.05	-1.18	2.63	3.31	1.96	1.35
KLRF2	XM_005570092.1:616	Endogenous	mRNA	1.12	1.04	1	1	1	1.13	1	1	1	1.04
KLRG1	XM_005570060.1:673	Endogenous	mRNA	-1.28	-1.18	-2.18	-1.37	-1.98	-1.59	-1.19	-1.01	-1.28	-1.17
KLRG2	XM_005550917.1:784	Endogenous	mRNA	1	1	1	1	1	1	1	1	1	1
KLRK1	NM_001283284.1:374	Endogenous	mRNA	1.58	1.52	1.73	1.53	1	-1.07	2.52	3.31	3.93	3.7
KNG1	XM_001101685.2:428	Endogenous	mRNA	1	1	1	1	1	1	1	1	1	1
LAG3	XM_005569954.1:1283	Endogenous	mRNA	-1.51	-1.28	-1.4	-1.3	-1.5	-1.23	1.13	1	-2.07	-1.1
LAIR1	XM_005590317.1:341	Endogenous	mRNA	4.12	2.42	2.57	1.55	2.53	1.53	2.28	3.85	2.16	-1.24
LAIR2	XM_005590334.1:128	Endogenous	mRNA	1	1	1	1	1	1	1	1	1	1
LAMP3	XM_005546488.1:987	Endogenous	mRNA	1	1	1	1	1	1	1	1	1	1
LCK	XM_002802327.1:263	Endogenous	mRNA	1.54	1.26	1.55	1.27	1.11	1.04	1.38	1.78	2	2.22
LCP2	XM_005558492.1:895	Endogenous	mRNA	1.35	1.13	1.08	1.04	1.04	-1.05	-1.79	-2.4	1.12	1.06
LEF1	XM_005555635.1:1612	Endogenous	mRNA	1.53	1.33	1.6	1.41	1.3	1.19	1.5	2.22	2.86	2.32
LGALS3	XM_005561313.1:642	Endogenous	mRNA	3.82	1.46	3.52	1.58	4.35	1.84	-1.37	1.24	-1.03	-2.79
LIF	XM_005567631.1:2704	Endogenous	mRNA	1	1	1	1	1	1	1	1	1	1
LILRA1	NM_001040670.1:2367	Endogenous	mRNA	1.5	1.15	1.63	1.55	1.97	1.07	2.11	1.97	2.3	1.3
LILRA2	XM_005596068.1:724	Endogenous	mRNA	1.4	1.34	-1	1.16	1.25	1.14	-1.12	-1.96	-1.89	-1.96
LILRA3	NM_001040675.1:230	Endogenous	mRNA	1.2	-1.47	-1.07	-1.47	2.05	1.54	-6.46	-10.72	-1.23	-2.63
LILRA4	XM_005590289.1:685	Endogenous	mRNA	1	1	1	1	1	1.09	1	1	1	1
LILRA5	XM_005590290.1:1094	Endogenous	mRNA	1.79	1.04	1.54	1.07	2.1	1.49	-2.33	-2.76	-1.62	-3.91
LILRA6	NM_001040674.1:714	Endogenous	mRNA	-1.17	-1.17	1	1	1	1	1	1	1	1
LILRB1	NM_001040672.1:52	Endogenous	mRNA	2.73	1.26	2.32	1.03	1.99	-1	1.46	2	10.07	3.34
LILRB2	XM_015441717.1:2837	Endogenous	mRNA	1.83	-1.44	1.55	-1.53	1.59	-1.63	-1.04	1.69	1.54	-1.86
LILRB3	XM_015125531.1:652	Endogenous	mRNA	-1.55	-1.5	-1.33	-1.3	1	1.14	-3.41	-4.74	-1.54	-2.67
LILRB4	NM_001040676.1:635	Endogenous	mRNA	1	1	1	1	1	1	1	1	1	1
LILRB5	XM_001083886.2:415	Endogenous	mRNA	1	1	1	1	-1.37	-1.24	1	1	1	1
LIMK1	XM_005595495.1:2173	Endogenous	mRNA	1	1	1.66	1	-1.37	-1.37	1	1	1	1
LITAF	XM_005591267.1:620	Endogenous	mRNA	1.48	1.14	-1	1.31	2.08	2.1	-4.97	-9.28	-2.47	-2.71
LTA	NM_001047148.1:275	Endogenous	mRNA	1	1	1	1	1	1	1	1	1	1
LTB	NM_001047150.1:222	Endogenous	mRNA	1.26	1.14	1.25	1.27	1.29	1.46	-1.24	-1.23	1.49	2.06
LTB4R	XM_001114016.2:262	Endogenous	mRNA	1.18	1.28	-1.77	-1.52	1	1.17	-3.4	-4.59	-4.03	-4.51
LTB4R2	XM_001113942.2:1007	Endogenous	mRNA	1	1	1	1	1	1	1	1	-1.77	-1.77
LTBR	XM_005569894.1:729	Endogenous	mRNA	1.58	-1.29	1.38	-1.08	-1.03	-1.7	-2.18	-1.78	-1.36	-2.73
LTF	XM_005546908.1:1534	Endogenous	mRNA	1.12	-1.05	-1.46	-1.19	1.26	1.51	-2.78	-3.56	-24.48	-15.28
LTK	XM_005559246.1:1048	Endogenous	mRNA	1	1	1	1	1	1	1	1	1	1
LY96	NM_001130432.1:327	Endogenous	mRNA	1.18	1.01	-1.04	-1.29	1.76	1.18	-6.12	-11.11	-1.99	-1.84
MAF	XM_005592863.1:782	Endogenous	mRNA	1.12	1	-1.06	-1.02	-1.37	-1.25	-1.01	-1.32	-2.92	-1.18
MAFF	XM_005567311.1:1380	Endogenous	mRNA	-1.36	-1.15	-1.33	-1.6	-1.3	-1.56	1.17	1.31	-1.52	-1.86
MAFG	XM_005585281.1:3773	Endogenous	mRNA	-1.05	-1.04	1.17	-1.17	1.32	1.06	-1.73	-1.31	-1.87	-2.63
MAFK	XM_005548989.1:2309	Endogenous	mRNA	1	1	1	1	1	1	1	1	1	1
MALT1	XM_005586570.1:1344	Endogenous	mRNA	1.67	1.17	1.63	1.25	1.1	-1.07	1.35	1.95	1.8	1.81
MAP2K1	XM_005559865.1:912	Endogenous	mRNA	1.46	1.27	1.28	-1.17	-1.18	-1.35	1.57	1.62	-1.41	-1.46
MAP2K4	XM_001114292.2:385	Endogenous	mRNA	-1.05	-1.05	-1.03	-1.16	-1.28	-1.27	-1.2	-1.23	1.16	1.43
MAP2K6	NM_001261706.1:1132	Endogenous	mRNA	1.18	1.17	1.2	1.01	1.29	1.09	-1.24	-1.07	-1.53	-2.03
MAP3K1	XM_002804368.1:3465	Endogenous	mRNA	1.41	-1.06	1.23	-1	1.31	-1.1	-1.12	-1.06	1.65	1.37
MAP3K5	XM_002803926.1:1885	Endogenous	mRNA	1.09	-1.12	-1.06	1.03	-1.1	-1.23	-1.62	-2.8	-1.44	-1.21
MAP3K7	XM_005552337.1:1242	Endogenous	mRNA	-1.3	-1.67	1.25	-1.02	1.42	1.27	-1.3	-1.43	1.2	-1.06
MAP3K9	XM_005561663.1:1933	Endogenous	mRNA	-1.22	-1.19	1	1	1	1.16	1	1	1	1.18
MAP4K1	XM_001082963.2:300	Endogenous	mRNA	-1.15	-1.07	1.13	1	-1.68	-1.61	1.46	1.31	1.37	1.53
MAP4K2	XM_005595670.1:976	Endogenous	mRNA	1.41	1.09	1.16	-1.12	1.17	-1.03	-1.06	1.47	2.44	1.67
MAP4K4	XM_005575143.1:2011	Endogenous	mRNA	1.72	-1.16	1.69	-1.03	2.29	1.08	-1.08	1.46	2.15	1.01
MAPK1	XM_001089600.1:1210	Endogenous	mRNA	-1.01	-1.04	1.04	1.01	-1.03	-1.1	-1.38	-1.45	-1	-1.05
MAPK11	XM_001112524.2:993	Endogenous	mRNA	1	1	1	1	1	1	1	1	1	1
MAPK14	XM_001112423.2:595	Endogenous	mRNA	1.35	1.08	-1.12	1.1	-1.05	-1.3	-3.95	-6.55	-1.85	-2.87
MAPK3	XM_002802443.1:1010	Endogenous	mRNA	-1.08	-1.05	-1.29	-1.19	1.05	-1.01	-1.3	-1.38	1.02	-1.55
MAPK8	XM_005565179.1:2612	Endogenous	mRNA	1.27	-1.09	1.14	-1.03	1.49	1.44	1.26	1.99	1.79	1
MAPKAPK2	XM_005540646.1:856	Endogenous	mRNA	1.05	1.02	-1.13	-1.06	1.21	1.05	-1.63	-1.62	-1.89	-2.55
MAPKAPK5	XM_001102910.2:1015	Endogenous	mRNA	-1.49	-1.1	1.06	1.05	-1.35	-1.19	-1.17	-1.5	-1.34	1.28
MARCO	XM_001083118.2:540	Endogenous	mRNA	1	1	1	1	1	1	1	1	-7.37	-7.37
MASP1	XM_005545446.1:1348	Endogenous	mRNA	1	1	1	1	1	1	1	1	1	1
MASP2	XM_001118815.2:1355	Endogenous	mRNA	1	1	1	1	1	1	1	1	-1.28	-1.28
MAVS	XM_005568426.2:1406	Endogenous	mRNA	1	1	1	1	1	1	1	1	1	1
MAX	NM_001285216.1:181	Endogenous	mRNA	1.29	1.09	1.15	1.13	1.16	1.02	-1.29	-1.32	-1.81	-1.61
MBL2	NM_001105535.1:420	Endogenous	mRNA	1	1	1	1	1	1	1	1	1	1
MBP	XM_001098960.2:707	Endogenous	mRNA	-1.09	-1.14	1	1	1	1.14	-1.63	-1.63	-1.4	-1.09
MCL1	NM_001266501.2:955	Endogenous	mRNA	1.18	-1.08	1.03	1.04	1.15	1.13	-2.69	-3.86	1.27	1.27
MEF2A	XM_005560599.1:2185	Endogenous	mRNA	-1.07	-1.37	1.36	1.02	1.36	-1.24	-1.34	-1.65	-1.01	-2.21
MEF2BNB	XM_005588524.1:344	Endogenous	mRNA	1	1	1	1	1	1	1.16	1	1	1
MEF2C	XM_001086519.1:1210	Endogenous	mRNA	1.04	1.06	-1.65	-1.97	-2.85	-2.06	-1.69	-1.65	1	1
MEF2D	XM_005541443.1:2469	Endogenous	mRNA	1.34	1.27	-1.08	-1.2	-1.16	-1.59	-1.13	-1.67	-1.1	-1.02
MIF	NM_001283697.1:60	Endogenous	mRNA	1.59	-1.03	1.66	1.09	1.17	1.06	1.32	2.06	-1.11	-1.5
MKNK1	XM_005543476.1:848	Endogenous	mRNA	1.1	-1.03	1.27	-1.13	1.23	1.2	-2.11	-2.62	-1.9	-1.91
MME	XM_001105564.1:1261	Endogenous	mRNA	-1.6	-1.43	-1.96	-1.62	2.16	2.15	-1.04	-3.12	3.07	1.7
MMP3	XM_001098400.2:935	Endogenous	mRNA	1	1	1	1	1	1	1	1	1	1
MMP9	XM_001104871.2:1515	Endogenous	mRNA	-1.12	1.34	-1.32	1.28	2.51	2.87	-2.4	-5.06	2.23	1.13
MPPED1	NM_001283221.1:152	Endogenous	mRNA	1	1	1	1	1	1	1	1	1	1
MR1	NM_001284968.1:765	Endogenous	mRNA	1	1	1	1	1	1	-4.4	-7.71	-2.11	-1.48
MRC1	XM_005564743.1:1361	Endogenous	mRNA	1	1.02	-1.22	-1.22	1	1.19	1	1	-4.79	-7.31
MS4A1	XM_005577709.1:708	Endogenous	mRNA	-3.47	-2.33	-4.61	-2.34	-6.78	-2.93	-2.12	-3.57	-1.83	1.12
MS4A2	XM_005577736.1:657	Endogenous	mRNA	1.4	-1.13	1.48	1.21	1.62	1.29	-1.86	-1.22	1.4	-1.16
MSR1	XM_001097884.2:1125	Endogenous	mRNA	1	1	1	1	1	1	1	1	-2.25	-2.25
MUC1	XM_001115634.2:1922	Endogenous	mRNA	1	1	1	1	1	1	1	1	1	1
MX1	NM_001079693.1:1034	Endogenous	mRNA	3.97	-1.03	4.15	1.06	5.07	1.66	-5.24	-6.91	-4.54	-3.53
MX2	XM_005548647.1:1483	Endogenous	mRNA	2.98	-1.17	2.54	-1.22	2.82	-1.1	-3.65	-4.65	-2.34	-2.36
MYC	NM_001142873.1:1200	Endogenous	mRNA	2.18	1.42	2.11	1.09	1.19	1.16	1.84	2.68	2.34	2.09
MYD88	NM_001130681.1:602	Endogenous	mRNA	1.16	1.1	1.32	1.02	-1.19	1.02	-2.21	-3.11	-1.69	-1.79
MYL2	XM_005572261.1:392	Endogenous	mRNA	1	1	1	1	1	1	1	1	1	1
NCAM1	XM_005579655.1:1488	Endogenous	mRNA	-1.12	-1.09	1	1.11	1.12	-1.23	-2.11	-2.44	-1.26	-1.91
NCF4	XM_005567397.1:536	Endogenous	mRNA	1.37	1.49	1.47	1.63	2.22	3.31	-2.85	-5.27	-2.5	-2.89
NCR1	XM_005590349.1:1188	Endogenous	mRNA	1.1	1.37	1.66	1.21	1.62	1.58	-1.45	1.2	-1.52	-1.52
NEFL	XM_005562862.1:2367	Endogenous	mRNA	1	1	1	1	1	1.06	1	1	-1.22	-1.22
NFATC1	XM_001087929.2:296	Endogenous	mRNA	1.03	-1.09	-1.08	1.04	1.47	1.44	-1.26	-1.58	1.25	1.11
NFATC2	XM_005569356.1:2090	Endogenous	mRNA	-1.09	-1.03	1.07	1.07	-1.34	-1.47	1.3	1.41	-1.89	1.62
NFATC3	XM_005592343.1:1271	Endogenous	mRNA	1.44	1.23	1.34	1.08	1.1	-1.16	1.52	1.96	2.51	2.52
NFATC4	XM_005560983.1:2046	Endogenous	mRNA	1	1	1	1	1	1	1	1	1	1
NFE2L2	XM_005573572.1:709	Endogenous	mRNA	-1.02	-1.37	-1.13	-1.31	-1.62	-1.73	-1.79	-1.77	1.04	-1.05
NFIL3	XM_001101854.1:430	Endogenous	mRNA	1.16	1.16	1.05	1.27	1.26	1.92	-3.04	-4.62	-2.87	-3.02
NFKB1	XM_005555555.1:1074	Endogenous	mRNA	1.04	-1.14	1.3	1.08	1.13	-1.18	-1.33	-1.19	-2.16	-1.88
NFKB2	XM_001104566.2:905	Endogenous	mRNA	1.36	1.45	-1.36	-1.21	-1.18	-1.25	-1.46	-1.78	-2.08	-2.63
NFKBIA	NM_001284932.1:606	Endogenous	mRNA	1.35	1.43	1.42	1.54	1.26	1.35	-2.27	-2.87	-3.87	-3.26
NFKBIZ	XM_005548255.1:2861	Endogenous	mRNA	1.27	-1.13	-1.01	-1.22	-1.2	-1.54	-1.76	-1.72	1.9	1.21
NLRP3	XM_005539576.1:2196	Endogenous	mRNA	1.68	1.35	1.54	1.44	1.44	1.29	1.62	1.26	-1.46	1.16
NOD1	XM_005549884.1:2719	Endogenous	mRNA	1.06	1.03	1.11	1.06	1.23	1.4	-1.23	-1.58	-1.43	-2.5
NOD2	XM_005591903.1:1212	Endogenous	mRNA	-1.29	-1.27	1.06	-1.41	-1.2	-1.38	-2.4	-3.51	-1.6	-1.56
NOS2	XM_005583198.1:1803	Endogenous	mRNA	1	1	1	1	1	1	1	1	1	1
NOTCH1	XM_001116824.1:174	Endogenous	mRNA	1.18	-1.01	1.24	-1	1.34	1.2	-2.29	-2.77	-1.28	-1.47
NOTCH2	XM_001114248.2:1870	Endogenous	mRNA	1.19	-1.01	1.25	1.04	1.45	1.04	-1.78	-2.05	1.15	-1.41
NOX1	XM_001090025.2:455	Endogenous	mRNA	1	1	1	1	1	1	1	1	1	1.01
NR3C1	XM_005558115.1:1376	Endogenous	mRNA	1.32	1.02	1.03	-1.09	-1.12	1.03	1.07	1.07	1.03	1.01
NT5E	XM_005552431.1:1673	Endogenous	mRNA	-1.31	-1.31	1	1.01	1	1.12	1	1.26	-1.4	-1.4
NUP107	XM_005571495.1:1272	Endogenous	mRNA	1.25	1.04	1.74	1.31	1.12	1.14	-1.46	-1.03	-1.89	1.19
OAS1	NM_001083949.1:731	Endogenous	mRNA	1.44	1.99	1	1.47	1.8	1.79	-6.37	-39.58	-43.76	-3.12
OAS2	XM_005572308.1:515	Endogenous	mRNA	5.15	1.68	3.24	1.34	3	1.28	-3.99	-6.32	-2.39	-2.23
OAS3	XM_005572307.1:2923	Endogenous	mRNA	3.89	2.09	2.73	1.36	2.2	1.16	-3.29	-6.02	-1.51	-1.17
OASL	XM_005572424.1:1339	Endogenous	mRNA	3	1.12	1.88	-1.2	3.97	2.11	-3.72	-6.54	-1.59	-1.72
OXER1	XM_005576013.1:2233	Endogenous	mRNA	1	1	1	1	1	1	1	1	1	1
PAX5	XM_005581286.1:699	Endogenous	mRNA	-1.12	-1.01	-1.46	-1.24	-1.78	-1.21	1.03	1	1	1
PDCD1	NM_001114358.1:201	Endogenous	mRNA	1.17	1	-1.22	-1.01	1	1.34	1.18	1.9	1.71	1
PDCD1LG2	NM_001083599.1:760	Endogenous	mRNA	1.26	1.4	1	1.02	-1.71	-1.34	1.41	1	1.91	2.14
PDCD2	XM_005551355.1:362	Endogenous	mRNA	-1.05	-1.15	-1.34	-1.34	1.2	1.21	1.04	1	1	1.02
PDGFA	XM_005548950.1:415	Endogenous	mRNA	1	1	1	1	1	1	1	1	1	1
PDGFB	XM_005567244.1:2051	Endogenous	mRNA	-1.26	-1.35	-1.03	-1.62	1.44	1.4	-1.93	-1.93	-1.1	-1.42
PDGFRB	XM_005558242.1:2141	Endogenous	mRNA	2.14	1.48	1.31	1	1.59	1.21	2.12	3.06	1	1.31
PECAM1	XM_005584700.1:1356	Endogenous	mRNA	1.34	1.05	1.54	-1	1.11	-1.1	-1.39	-1.01	-1.57	-1.87
PIGR	XM_001083307.2:2166	Endogenous	mRNA	1	1	1	1	1	1	1	1	1	1
PIK3C2G	XM_002807975.1:2245	Endogenous	mRNA	1	1	1	1	1	1	1	1	1	1
PLA2G2A	XM_005544567.1:484	Endogenous	mRNA	1	1	1	1	1	1	1	1	-4.51	-3.72
PLA2G2E	XM_001094364.1:366	Endogenous	mRNA	1	1	1	1	1	1	1	1	1	1
PLA2G4A	XM_005540257.1:711	Endogenous	mRNA	1	1	1	1	1	1	-1.85	-1.85	-1.77	-1.48
PLA2G6	XM_002798388.1:2066	Endogenous	mRNA	-1.17	-1.12	1	1	1	1	-2.22	-2.22	-3.23	-3.02
PLAU	XM_005565444.1:1078	Endogenous	mRNA	1	1.04	1	1.01	1	1.14	-3.5	-4.89	-5.3	-3.31
PLAUR	XM_001106634.2:532	Endogenous	mRNA	-1.02	1.54	1.36	1.18	1	1	-2.57	-3.41	-18.15	-13.29
PLCB1	XM_001116017.1:715	Endogenous	mRNA	2.87	1.36	1.66	-1.34	1.16	-1.54	1.17	2.62	1.71	1
PMCH	XM_005572033.1:578	Endogenous	mRNA	1	1	1	1	1	1	1	1	1	1
PML	NM_001042434.1:441	Endogenous	mRNA	1.19	-1.03	1.41	1.31	2.11	1.52	-2.34	-3.27	-2.13	-1.69
POU2F2	XM_002808195.1:1136	Endogenous	mRNA	-1.2	-1.45	-1.45	-1.74	-1.52	-1.82	-1.73	-1.59	1.94	1.42
PPARG	NM_001032860.1:980	Endogenous	mRNA	1	1	1	1	1	1	1	1	-1.4	-1.4
PPP1R12B	XM_001106168.2:540	Endogenous	mRNA	1.11	-1.13	1.01	1.14	1.11	-1.26	1.22	1.99	1	1
PRDM1	XM_001087708.2:775	Endogenous	mRNA	2.09	2.27	1.32	1.53	-1.01	1.2	-1.19	-1.75	1.07	1.23
PRF1	XM_005565623.1:1621	Endogenous	mRNA	1.03	1.01	1.11	-1.12	1.06	-1.09	1.44	1.69	1.68	2.03
PRG2	XM_005577863.1:437	Endogenous	mRNA	1	1	1	1	1	1	1	1	1	1
PRKCA	XM_005584740.1:2902	Endogenous	mRNA	-1.7	1.05	-1.12	1.1	-1.34	-1.38	-1.24	-1.36	1.88	1.19
PRKCB	XM_001095880.2:1530	Endogenous	mRNA	1.2	1.09	1.06	1	-1.13	1.02	-1.79	-2.72	-2.31	-2.01
PRKCD	XM_001083320.1:1715	Endogenous	mRNA	1.2	1.08	-1.02	-1.09	1.25	1.16	-1.85	-2.63	-1.23	-1.17
PSMB10	XM_005592304.1:741	Endogenous	mRNA	-1.07	-1.1	-1.04	-1.14	-1.16	-1.3	-1.05	-1.68	-1.26	-1.32
PSMB5	NM_001260845.1:646	Endogenous	mRNA	-2.17	-1.63	-1.25	-1.32	-1.76	-1.17	-1.05	-1.47	-3.22	-2.58
PSMB7	XM_001083368.2:380	Endogenous	mRNA	1.16	1.03	-1.03	-1.04	-1.17	-1.24	1.38	1.59	-1.46	-1.98
PSMB8	XM_005553359.1:807	Endogenous	mRNA	1.15	-1.17	1.35	-1.1	1.08	-1.17	-2.15	-3.13	-1.35	-1.55
PSMB9	NM_001283167.1:407	Endogenous	mRNA	1.05	1.02	1.16	1.13	1.05	1.07	-2.19	-3.89	-1.37	-1.41
PSMC2	XM_005550431.1:982	Endogenous	mRNA	1.16	1	1.2	1.04	1.12	-1.14	1.15	1.25	-1.11	-1.29
PSMD7	XM_001102147.2:170	Endogenous	mRNA	1.32	1.16	1.63	1.29	1.06	-1.15	1.23	1.5	-1.59	-1.53
PTAFR	XM_005544241.1:1072	Endogenous	mRNA	1.27	1.06	-1	1.01	1.68	1.68	-2.09	-2.66	-2	-3.08
PTGDR2	XM_005577702.1:802	Endogenous	mRNA	1	1	1	1	1	1.09	1.01	1	1	1
PTGER1	XM_005588249.1:1024	Endogenous	mRNA	1	1	1	1	1	1	1	1	1	1
PTGER2	XM_005561261.1:1979	Endogenous	mRNA	1	1.02	1	1	1	1.17	-1.7	-1.7	-2.62	-2.62
PTGER3	XM_005543034.1:514	Endogenous	mRNA	1	1	1	1	1	1	1	1	1	1
PTGER4	XM_005556783.1:2355	Endogenous	mRNA	1.22	1.01	1.6	1.19	1.15	1.11	1.6	1.78	1.49	1.42
PTGFR	XM_005542941.1:1071	Endogenous	mRNA	-1.36	-1.24	1.21	-1.22	1	1.05	-1.56	-1.33	-1.77	-1.69
PTGIR	XM_005589661.1:920	Endogenous	mRNA	1.05	-1.51	1.66	1	1.26	1	1	1.31	-1.52	-1.3
PTGS1	XM_005580874.1:1122	Endogenous	mRNA	1	2.04	-1.03	1.33	1.11	1.17	2.26	1.46	-3.35	-1.57
PTGS2	XM_001107538.2:1343	Endogenous	mRNA	1.14	-1.3	1.51	1.36	1.4	1.51	-9.71	-13.07	4.32	1.41
PTK2	XM_001093060.2:843	Endogenous	mRNA	-1.04	-1.28	-1.33	-1.16	-1.58	-1.42	-1.35	-1.36	1.22	1.33
PTPN2	XM_005587248.1:320	Endogenous	mRNA	1.45	1.07	1	-1.22	-1.21	-1.48	-2.71	-3.21	-2.59	-3.03
PTPN22	XM_005542274.1:2386	Endogenous	mRNA	-1.02	-1.3	-1.11	-1.3	-1.39	-1.76	1.11	1.33	1.12	1.26
PTPN6	XM_005569995.1:662	Endogenous	mRNA	-1.23	-1.22	-1.14	-1.19	-1.23	-1.28	-1.74	-1.76	-1.16	-1.2
PTPRC	XM_005540333.1:1225	Endogenous	mRNA	1.24	1.02	1.1	1.1	-1.06	-1.15	-1.63	-1.74	-1	-1.07
PYCARD	XM_005591734.1:888	Endogenous	mRNA	1.13	-1.28	1.31	-1.58	1.11	-1.3	-2.3	-2.28	-2.52	-4.07
RAC1	NM_001283802.1:1072	Endogenous	mRNA	1.12	-1.28	1.05	-1.29	1.08	-1.17	-1.16	-1.19	-1.25	-1.58
RAF1	XM_005547856.1:2271	Endogenous	mRNA	1.01	1.02	-1.2	-1.03	1.15	1.37	-1.28	-1.7	1.42	1.29
RAG1	XM_001084631.2:2180	Endogenous	mRNA	-1.17	-1.17	1	1	1	1	1	1	1	1
RAG2	XM_005578160.1:851	Endogenous	mRNA	1	1	1	1	1	1	1	1	1	1
RAPGEF2	XM_001093090.2:3725	Endogenous	mRNA	1.63	1.19	1	1.21	1.32	1.47	1.07	1	1	1.01
RARRES3	XM_001118373.2:324	Endogenous	mRNA	2.85	2.62	5.06	3.69	1.74	1.67	1.21	-1.13	-1.84	-1.53
RELA	XM_005577248.1:1689	Endogenous	mRNA	1	1	1	1	1	1	1.16	1	-1.4	-1.16
RELB	XM_001104559.2:724	Endogenous	mRNA	-1.29	-1.18	-1.21	1.04	-1.23	-1.1	-1.53	-1.85	-2.99	-3.79
REPS1	XM_005551982.1:1536	Endogenous	mRNA	-1.36	-1.26	1.06	1.06	1.05	-1.04	-1.21	-1.19	-1.89	-1.47
RHOA	XM_001094831.2:315	Endogenous	mRNA	1.16	-1.05	1.11	-1.05	-1.06	-1.07	-1.16	-1.16	-1.56	-1.77
RIPK1	XM_005554158.1:1545	Endogenous	mRNA	1.36	-1.1	1.1	-1.21	1.29	-1.13	-1.19	-1.44	-1.55	-1.86
RIPK2	XM_005563661.1:895	Endogenous	mRNA	1.49	1.11	1.27	-1	-1.08	-1.12	-1.04	-2.08	-1.53	-1.49
RNASEL	XM_005540173.2:2022	Endogenous	mRNA	-1.53	-1.56	1	1.23	1.26	1.4	-2.88	-3.17	-1.78	-2.3
ROCK2	XM_005576551.1:4211	Endogenous	mRNA	1.13	-1.07	1.29	-1.04	-1.02	-1.19	-2.89	-3.13	-1.14	-1.16
RORC	XM_002801778.1:1471	Endogenous	mRNA	1	1	1	1	1	1	1	1	1	1
RPS6KA5	XM_001088246.2:1243	Endogenous	mRNA	1.02	-1.19	-1.2	-1.1	-1.25	-1.43	1.01	-1.14	2.89	2.05
RRAD	XM_005592186.1:461	Endogenous	mRNA	1	1	1	1	1	1	1	1	1	1
RUNX1	XM_005548734.1:611	Endogenous	mRNA	-1.06	-1.01	1.36	-1.03	1.42	1.32	-2.05	-2.01	-1.18	-1.3
S100A8	XM_005541787.1:236	Endogenous	mRNA	-1.45	1.27	-1.18	1.44	2.88	3.57	-18.87	-115.01	-26.21	-22.17
S100A9	XM_005541789.1:223	Endogenous	mRNA	-1.5	1.09	-1.28	1.26	2.42	3.35	-18.31	-113.13	-21.83	-16.9
S1PR1	XM_005542570.1:1899	Endogenous	mRNA	1.07	1.14	-1.03	1.11	-1.28	-1.13	1.28	1.32	1.47	1.75
SELE	XM_005539941.1:1616	Endogenous	mRNA	1	1	1	1	1	1	1	1	1	1
SELL	XM_005539939.1:626	Endogenous	mRNA	1.57	1.4	1.37	1.55	1.68	1.78	-4.12	-7.9	-2.87	-2.63
SELPLG	XM_005572152.1:1151	Endogenous	mRNA	-1.05	-1.09	-1.44	-1.02	-1.2	1.18	-2.25	-3.4	-1.19	-1.1
SERPING1	XM_001092271.2:1235	Endogenous	mRNA	1	1	1	1	1	1	-2.49	-3.04	-8.42	-4.47
SH2D1A	NM_001032837.1:135	Endogenous	mRNA	1.19	1.27	-1.26	-1.2	1.21	1.23	2.25	2.65	3.33	3.07
SHC1	XM_005541642.1:2414	Endogenous	mRNA	1.15	1.06	-1.14	-1.17	1.06	-1.11	-1.05	-1.1	-1.91	-1.86
SIGIRR	XM_005576724.1:1856	Endogenous	mRNA	1.5	1.27	1.5	1.14	1.3	1	1.26	1.68	1.87	2.96
SIGLEC1	XM_005568446.2:2406	Endogenous	mRNA	1	1	1	1	1	1	-3.75	-5.39	-2.75	-3.12
SIRPA	XM_015457667.1:1451	Endogenous	mRNA	1.35	1.26	1.09	1.2	1.69	1.64	-2.08	-2.76	-1.26	-1.74
SKI	XM_001086434.1:222	Endogenous	mRNA	-1.05	-1.09	-1.24	-1.32	-1.06	-1.08	1.95	1.75	1.36	1.3
SLAMF1	XM_001117605.2:526	Endogenous	mRNA	1.18	1.06	1.06	-1.01	-1.46	-1.3	1.15	1.23	-2.01	1.05
SLAMF6	XM_005541247.1:658	Endogenous	mRNA	-1.06	1.03	-1.2	-1.12	1.04	1.08	-1.04	-1.06	1.71	1.43
SLAMF7	XM_001117618.2:1032	Endogenous	mRNA	-1.53	1.04	-1.24	1.1	1.19	1.37	-3.41	-4.65	-2.35	-1.96
SLC2A1	XM_005543699.1:2110	Endogenous	mRNA	-1.75	-1.69	-1.26	-2.17	-1.94	-1.87	-2.23	-1.17	-1.09	-1.14
SMAD2	XM_005586756.1:1085	Endogenous	mRNA	1.37	1.09	-1.03	-1.2	1.15	-1	-1.17	1.05	-1.16	-1.39
SMAD3	XM_005559876.1:1523	Endogenous	mRNA	-1.08	-1.11	-1.06	1.06	-1.35	-1.16	-1.07	1.03	-1.09	-1.16
SMAD5	XM_005557849.1:212	Endogenous	mRNA	1.03	1.24	1.11	-1.06	-1.23	-1.12	1.35	1.31	1	1
SMAD7	XM_005586745.1:1886	Endogenous	mRNA	1.04	-1.28	1.01	-1.03	-1.02	1.13	1.13	1.1	-1.04	-1.05
SMPD3	XM_005592346.1:1643	Endogenous	mRNA	1	1.11	1	1.08	1	1.11	1.02	1	1	1
SOCS1	XM_005591262.1:760	Endogenous	mRNA	1	1.07	1	1.1	1	1.24	-1.66	-3.85	-3.95	-3.22
SOCS3	NM_001194326.1:599	Endogenous	mRNA	-1.08	-1.4	-1.26	-1.05	1.26	1.45	-10.02	-25.5	-4.75	-4.05
SPP1	XM_001093307.2:100	Endogenous	mRNA	1	1	1	1	1	1	1	1	1	1
SRC	XM_005568964.1:1080	Endogenous	mRNA	-1.26	-1.22	-1.46	-1.14	1.13	1.01	-1.38	-1.45	-1.43	-1.26
STAT1	NM_001261614.1:1598	Endogenous	mRNA	1.53	-1.2	1.37	1.02	1.12	-1.13	-1.98	-2.63	-1.29	-1.48
STAT2	XM_001115072.2:2435	Endogenous	mRNA	1.56	1.03	1.67	1.15	1.54	-1.05	-3.13	-6.29	-1.59	-1.4
STAT3	XM_005584241.1:1000	Endogenous	mRNA	1.14	1.01	1.1	1.03	1.3	1.08	-1.7	-2.88	-1.07	-1.13
STAT4	XM_001082561.2:2220	Endogenous	mRNA	1.24	1.27	1.11	1.03	1.21	1.13	1	1.28	1	2.32
STAT5A	XM_001109557.2:2414	Endogenous	mRNA	1.31	1.08	1.13	-1.12	1.04	-1.13	-1.76	-2.27	1.38	-1
STAT5B	XM_001109317.2:255	Endogenous	mRNA	1.06	1.13	1.03	1.13	1.2	1.32	-2.37	-3.86	-1.03	-1.13
STAT6	XM_005571286.1:1881	Endogenous	mRNA	-1.03	-1.22	-1.05	-1.27	-1.12	-1.34	-1.13	-1.03	-1.5	-1.73
SYK	XM_005582224.1:1575	Endogenous	mRNA	-1.08	-1.26	-1.45	-1.39	-1.08	-1.12	-1.5	-3.03	-1.83	-1.73
SYT17	XM_005591356.1:1387	Endogenous	mRNA	1	1	1	1	1	1	1	1	1	1
TAGAP	XM_005551523.1:931	Endogenous	mRNA	1.4	1.17	1.27	1.46	1.26	1.63	-1.51	-2.32	2.08	2.14
TAL1	XM_005543455.1:3194	Endogenous	mRNA	-1.12	-1.27	-1.34	-1.25	-1.42	-1.64	1.15	1.31	-1.77	-1.27
TAP1	XM_005553361.1:970	Endogenous	mRNA	1.68	1.2	1.27	1.15	1.42	1.23	-2.4	-4.09	-1.26	-1.2
TAP2	XM_002803985.1:555	Endogenous	mRNA	-1.05	1.01	1.18	-1.08	-1.01	-1.27	-2.07	-2.7	1.19	-1.08
TAPBP	XM_005553311.1:1042	Endogenous	mRNA	1.22	-1.08	1.14	-1.07	1.07	-1.06	-1.56	-1.78	-1.74	-1.63
TARP	XM_015133689.1:350	Endogenous	mRNA	2.85	1.89	2.33	1.79	1.81	1.46	2.43	3.66	5.09	3.82
TBK1	XM_001116924.2:1385	Endogenous	mRNA	1.48	1.21	1.47	-1	-1.02	-1.34	-1.73	-2.83	1.09	-1.23
TBX21	XM_005583510.1:744	Endogenous	mRNA	-1.22	-1.43	-1.04	-1.22	-1.29	-1.51	-1.2	1.02	1.43	2
TBXA2R	XM_005587515.1:443	Endogenous	mRNA	1	1	1	1	1	1	1	1.12	-1.52	-1.39
TCF4	XM_005586613.1:2123	Endogenous	mRNA	-1.47	-1.06	-1.04	1.07	-1.52	-1.44	-1.04	-1.52	-3.41	-2.27
TCF7	XM_005595987.1:820	Endogenous	mRNA	1.56	-1.14	1.01	-1.41	1.43	-1	1.63	2.14	1	1.34
TFRC	XM_005545258.1:2141	Endogenous	mRNA	-1.32	-1.38	-1.3	-1.26	1.18	-1.06	-1.66	-1.57	-2.74	-1.67
TGFB1	XM_005589339.1:1170	Endogenous	mRNA	1.17	-1.07	1.28	1.03	1.17	1.02	1.4	1.65	1.02	-1.03
TGFB2	XM_005540874.1:1913	Endogenous	mRNA	-1.17	-1.13	1	1	-1.71	-1.44	1	1	-1.64	-1.38
TGFB3	XM_005561843.1:1701	Endogenous	mRNA	1	1	1	1	1	1	1	1	1	1
TGFBI	XM_005557841.1:1261	Endogenous	mRNA	2.65	-1.24	1.5	-1.81	1.74	-1.29	1.04	2.03	8.2	3.29
TGFBR1	XM_001112590.2:281	Endogenous	mRNA	1.43	1.22	-1.04	1.09	1.81	1.91	1.5	1.25	1.95	1.22
TGFBR2	XM_005545564.1:1761	Endogenous	mRNA	1.34	1.21	-1.12	1.09	-1.18	1.06	-1.82	-2.61	-1.27	-1.14
THBS1	XM_001093770.2:2670	Endogenous	mRNA	1.34	1.06	1.01	1.18	1.17	1.25	2.04	1.64	-4.26	-2.8
THY1	XM_005579921.1:490	Endogenous	mRNA	1.27	1.26	1.99	1.17	1.71	1.66	2.2	2.58	2.56	2.04
TICAM1	NM_001287328.1:1134	Endogenous	mRNA	1	1	1	1	1	1	1	1	1	1.06
TIGIT	XM_005548101.1:411	Endogenous	mRNA	-1.27	-1.25	-1.14	-1.16	-1.58	-1.49	1.63	1.79	1.79	2.26
TIRAP	NM_001130435.1:155	Endogenous	mRNA	1.03	-1.1	-1.25	-1.44	1.43	1.1	1.09	1.05	-1.66	-1.47
TLR1	NM_001130424.1:487	Endogenous	mRNA	1.17	-1.22	-1.16	-1.13	-1.04	-1.17	-4.15	-6.89	-1.14	-1.54
TLR2	NM_001130425.1:40	Endogenous	mRNA	1.65	-1.23	1.16	-1.01	1.96	1.47	-5.14	-8.99	1.11	-1.19
TLR3	NM_001036685.1:1641	Endogenous	mRNA	1	1	1	1	1	1	-4.82	-7.26	-5.3	-2.26
TLR4	NM_001037092.1:2100	Endogenous	mRNA	1.43	1.06	-1.01	1.03	1.45	1.39	-5.26	-10.99	-1.96	-1.8
TLR5	NM_001130429.1:2215	Endogenous	mRNA	-1.09	-1.32	-1.26	1	-1.06	1.11	-3.52	-5.21	-1.23	-2.4
TLR6	NM_001130430.1:123	Endogenous	mRNA	1.29	1.07	-1.03	-1.17	1.74	1.53	-4.42	-8.65	1.64	-1.11
TLR7	NM_001130426.1:55	Endogenous	mRNA	1	1	1.48	1	1	1	1	1	1	1
TLR8	NM_001130427.1:120	Endogenous	mRNA	1.09	-1	1.03	-1.09	1.13	1.23	-2.2	-2.87	1.11	-1.11
TLR9	NM_001130431.1:839	Endogenous	mRNA	-1.22	-1.22	-1.52	-1.52	1	1	1	1	1	1.07
TMEM173	XM_005557935.1:904	Endogenous	mRNA	-1.58	-1.66	-1.02	-1.17	-1	-1.44	-2.69	-3.61	-3.29	-3.07
TNF	NM_001047149.1:195	Endogenous	mRNA	-1.21	-1.18	1.47	-1.13	-1.18	-1.64	-1.78	-1.66	-2.25	-1.91
TNFAIP3	NM_001283816.1:1043	Endogenous	mRNA	1.31	1.75	-1.41	-1.09	1.21	1.17	-2.04	-2.73	-3.47	-3.05
TNFAIP6	XM_001083111.2:166	Endogenous	mRNA	1.48	1.62	1	1.82	1	1.37	-4.63	-19.26	-2.05	-1.62
TNFRSF11A	XM_005586643.1:1136	Endogenous	mRNA	-1.17	-1.08	1	1	1	1.14	1	1	-1.58	-1.43
TNFRSF13B	XM_005582995.1:465	Endogenous	mRNA	-1.27	-1.14	1	1.01	1	1	1	1	-1.58	-1.58
TNFRSF13C	XM_001101623.2:356	Endogenous	mRNA	1.65	1.21	1.67	1.29	1.67	1.02	1.96	2.25	1.48	-1.09
TNFRSF14	NM_001043357.1:107	Endogenous	mRNA	2.08	1.43	-1.08	-1.22	1.12	-1.27	-1.04	-1.17	1.33	-1.08
TNFRSF17	XM_001106826.2:204	Endogenous	mRNA	1	1.05	1	1.21	1	1	1.03	1	1	1
TNFRSF18	XM_005545123.2:503	Endogenous	mRNA	1.2	1.11	-1.4	1.39	1	1.72	1.91	1.26	1.71	1.25
TNFRSF1B	XM_001105753.2:840	Endogenous	mRNA	1.42	-1.23	1.25	-1.49	1.42	-1.26	-1.71	-1.46	-1.14	-1.93
TNFRSF4	XM_005545122.1:233	Endogenous	mRNA	1	1.06	-1.7	-1.7	-1.37	-1.06	1.13	1.02	-1.52	-1.24
TNFRSF8	XM_001118873.2:1412	Endogenous	mRNA	1	1	-1.28	-1.28	1	1	1.19	1	-2.5	-2.18
TNFRSF9	XM_001096166.2:295	Endogenous	mRNA	1	1	1	1	1	1	1	1	1	1
TNFSF10	NM_001266034.1:115	Endogenous	mRNA	1.12	1.19	1.32	1.26	1.55	1.11	-2.53	-3.98	-2.22	-1.56
TNFSF11	XM_005585744.1:621	Endogenous	mRNA	-1.17	-1.08	1	1	1	1.43	-1.23	-1.48	-1.34	-1.31
TNFSF12	NM_001205135.1:280	Endogenous	mRNA	-1.38	-1.27	-1.2	-1.23	1.01	-1.17	-1.2	-1.06	-1.08	-1.43
TNFSF13	XM_005582760.2:625	Endogenous	mRNA	1.36	-1.59	1.48	-1.9	1.61	-1.54	-1.87	-1.15	1.39	-1.8
TNFSF13B	XM_005586224.1:906	Endogenous	mRNA	1.88	-1.12	1.52	-1.04	1.91	1.35	-4.07	-7.87	-1.57	-2.17
TNFSF14	XM_015122635.1:389	Endogenous	mRNA	-1.19	-1.06	1.35	1.39	1.16	1.11	-1.95	-3.19	-1.46	-1.23
TNFSF15	NM_001194132.1:495	Endogenous	mRNA	1	1.06	1	1	1	1.15	1	1.12	-1.28	-1.21
TNFSF18	XM_005540011.2:1189	Endogenous	mRNA	1	1	1	1	1	1	1	1	1	1
TNFSF4	XM_005540021.1:1004	Endogenous	mRNA	1	1	1	1	1	1	-1.48	-1.48	1	1
TNFSF8	XM_005580959.1:769	Endogenous	mRNA	2.31	1.58	1.32	1.11	1.68	1.25	-1.18	-1.01	1.61	1.1
TOLLIP	XM_005576837.1:609	Endogenous	mRNA	-1.78	-1.18	1.08	-1.15	-1.25	-1.14	-2.71	-3.25	-4.06	-5.48
TP53	XM_005582787.1:1006	Endogenous	mRNA	1.64	1.51	1.64	-1.11	-1.23	-1.03	2.28	3.06	1.83	1.9
TPSAB1	XM_005590832.2:868	Endogenous	mRNA	1	1	1	1	1	1	1	1	1	1
TRADD	XM_005592202.1:494	Endogenous	mRNA	-1.36	-1.25	1	1.01	1	1.13	1.29	1	1	1
TRAF1	XM_001095862.2:983	Endogenous	mRNA	-1.13	1.07	1.2	1.01	1.05	1.13	2.44	3.4	1.23	1.46
TRAF2	XM_005580376.1:1555	Endogenous	mRNA	1.12	1.29	1	1.26	1.13	-1.02	1.58	1.56	1	1.18
TRAF3	XM_005562258.1:431	Endogenous	mRNA	-1.18	-1.06	1.06	-1.16	1.14	-1.1	-1.21	1.2	-1.56	-1.83
TRAF4	XM_001107048.2:1637	Endogenous	mRNA	1.09	-1.32	-1.07	-1.41	-1.01	-1.32	-1	-1.13	-1.52	1.43
TRAF5	XM_005540752.1:1091	Endogenous	mRNA	1.89	1.29	2.08	1.46	-1.26	-1.56	1.08	2.06	-1.03	-1.08
TRAF6	XM_005578173.1:1458	Endogenous	mRNA	1.2	1.04	1.04	-1.14	-1.08	1.2	-1.05	1.01	-1.77	-1.38
TREM2	XM_005553065.1:581	Endogenous	mRNA	1	1	1	1	1	1	1	1	1	1
TSLP	XM_005557498.1:1733	Endogenous	mRNA	1	1	1	1	1	1	1	1	1	1
TWIST2	XM_005574801.1:123	Endogenous	mRNA	1	1	1	1	1	1	-4.38	-7.19	-1.77	-1.5
TYK2	XM_001101130.2:2645	Endogenous	mRNA	-1.04	-1.03	-1.19	-1.33	1.2	1.04	-1.25	-1.42	-1.31	-1.19
TYROBP	XM_005588917.1:524	Endogenous	mRNA	1.21	1.02	1.04	-1.24	1.32	1.09	-1.32	-1.41	1.09	-1.15
UBE2L3	NM_001193593.1:178	Endogenous	mRNA	1.01	1	-1.07	-1.02	-1.44	-1.43	-1.3	-1.88	-2.18	-1.46
USP9Y	XM_005593318.1:2450	Endogenous	mRNA	1.34	1.19	1.04	1.16	1.16	-1.04	1.08	1.14	1.05	1.33
VCAM1	XM_005542580.1:955	Endogenous	mRNA	1	1.03	1	1	1	1	1	1	-2.86	-2.74
VTN	XM_005583219.1:1001	Endogenous	mRNA	1	1	1	1	1	1	1	1	1	1
XBP1	NM_001190861.1:576	Endogenous	mRNA	1.2	1.2	1.37	1.12	1.3	1.18	-1.89	-2.17	-1.46	-1.35
XCL1	NM_001032947.1:18	Endogenous	mRNA	1.82	1.17	2.34	1.53	1.51	1.14	1.12	2.14	-1.58	-1.42
XCR1	XM_001114260.1:745	Endogenous	mRNA	1	1.24	1.42	1.1	1	1.21	-1.92	-2.15	-2.8	-2.1
ZAP70	XM_005575029.1:1045	Endogenous	mRNA	1.4	1.28	1.58	1.33	1.33	1.12	1.37	2.62	3.59	1.51
ZBTB16	XM_005579695.1:1968	Endogenous	mRNA	1	1	1	1	1	1	1	1	1	1
ZEB1	XM_005564912.2:2675	Endogenous	mRNA	1.14	1.14	1.42	1.09	-1.17	-1.13	-1.31	-1.74	1.04	1.45
ZNF205	XM_005591044.1:604	Endogenous	mRNA	1	1	1	1	1	1	1	1	1	1
ABCF1	XM_005553641.1:1966	Housekeeping	mRNA	1.25	1.17	-1.05	-1.09	-1.05	-1.07	-1.06	1.14	-1.36	-1.2
ALAS1	XM_005547319.2:851	Housekeeping	mRNA	-1.16	-1.03	-1.22	1.19	1.14	1.32	-1.23	-1.27	-2.31	-3.08
DDX50	XM_005565684.2:1318	Housekeeping	mRNA	-1.74	-1.12	-1.71	-1.1	1.1	1.52	1.34	1.02	3.4	3.38
ERCC3	NM_001287632.1:908	Housekeeping	mRNA	1.35	1.04	1.1	1.09	-1.07	-1.16	1.29	1.75	1.16	1.1
G6PD	XM_005595008.1:1551	Housekeeping	mRNA	1.13	-1.05	1.08	-1.06	1.03	-1.13	-1.91	-2.24	-1.43	-1.62
GUSB	XM_015447246.1:879	Housekeeping	mRNA	-1.49	-1.61	-1.7	-1.38	-1.47	-1.54	-1.12	-1.09	-2.23	-3.24
HDAC3	XM_015452048.1:403	Housekeeping	mRNA	1.01	1	1.32	-1.05	-1.53	-1.33	1.07	1.03	-1.21	-1.47
HPRT1	NM_001283594.1:533	Housekeeping	mRNA	-1.11	1.01	1.27	1.19	1.09	-1.03	1.24	-1.04	1	-1.07
OAZ1	NM_001134900.1:345	Housekeeping	mRNA	1.57	-1.25	1.85	-1.2	3.26	1.25	1.11	2.77	3.75	1.15
POLR2A	XM_001118060.2:2605	Housekeeping	mRNA	1.31	1.1	1.03	-1.07	1.09	1.02	-1.22	-1.29	-1.25	-1.17
PPBP	XM_005555081.1:272	Housekeeping	mRNA	-1.35	1.23	-1.35	1.23	-1.51	1.03	1.54	-1.12	-3.07	-1.04
PPIA	NM_001032809.1:108	Housekeeping	mRNA	1.08	-1.04	1.01	-1.12	-1.15	-1.19	-1.24	-1.29	-1.53	-1.55
SDHA	XM_001094170.2:911	Housekeeping	mRNA	-1.04	-1.18	1.08	-1.15	1.13	-1.16	-1.33	-1.22	-1.65	-1.56
TBP	NM_001284983.1:738	Housekeeping	mRNA	1.23	1.18	1.2	1.09	-1.08	-1.15	-1.33	1.03	1.79	2.12
TRIM39	NM_001319626.1:1026	Housekeeping	mRNA	-1.01	1.16	1.28	1.26	-1.12	1.2	-1.27	-1.48	1.01	1.38
TUBB	XM_005553615.2:2019	Housekeeping	mRNA	1.67	1.31	1.41	1.19	-1.07	1.03	1.85	1.8	1.13	1.26
UBB	XM_015437369.1:1030	Housekeeping	mRNA	-1.87	1	-1.75	-1.02	1	1.44	1.33	1.01	4.5	4.69

## Sheet: Canonical Pathway
Canonical Pathways	10 : ODV vs. 10 : Control	10 : ODV Survivor vs. 10 : Control	10 : ODV Fatal vs. 10 : Control	07 : ODV vs. 07 : Control	07 : ODV Survivor vs. 07 : Control	07 : ODV Fatal vs. 07 : Control	04 : ODV vs. 04 : Control	04 : ODV Survivor vs. 04 : Control	04 : ODV Fatal vs. 04 : Control	01 : ODV vs. 01 : Control	01 : ODV Survivor vs. 01 : Control	01 : ODV Fatal vs. 01 : Control	00 : ODV vs. 00 : Control	00 : ODV Survivor vs. 00 : Control	00 : ODV Fatal vs. 00 : Control
Neutrophil degranulation	-6.765	-7.183	-6.257	-7.068	-6.476	-6.333	-1.709	0	4.007	-4.756	-0.894	1.709	-5.814	-0.333	3
Pathogen Induced Cytokine Storm Signaling Pathway	-4.937	-5.183	-4.025	-5.385	-4.787	-4.675	-3.922	1.473	1.386	-2.97	-0.962	0.87	-6.216	-1.473	1.124
Cachexia Signaling Pathway	-4.77	-5.598	-4.111	-5.889	-4.613	-3.976	-3.58	0.338	1.732	-1.543	-0.117	1.963	-5.578	1.254	3.397
Neuroinflammation Signaling Pathway	-3.497	-4.157	-2.289	-5.421	-3.47	-2.711	-5.237	-0.933	0.742	-4.664	-3.71	0.105	-6.396	-1.857	2.294
Interferon alpha/beta signaling	-4.333	-4.667	-4.459	-5	-3.888	-4.004	-4.116	0.686	3.413	-1.372	0.174	2.785	-4.017	-0.686	2.694
Role of Hypercytokinemia/hyperchemokinemia in the Pathogenesis of Influenza	-4.919	-5.217	-4.938	-5.376	-3.569	-3.893	-3.087	1.808	2.744	-1.915	0	2.333	-4.004	0.164	1.667
Role of Macrophages, Fibroblasts and Endothelial Cells in Rheumatoid Arthritis	-3.881	-4.08	-2.858	-5.194	-4.617	-4.207	-4.146	1.043	1.193	-3.755	-1.687	2.132	-2.964	-0.206	2.502
Neutrophil Extracellular Trap Signaling Pathway	-3.58	-3.022	-2.593	-5.166	-4.608	-5.009	-2	0.492	3.25	-3.201	-2.25	1.231	-3.75	-1.231	1.5
Class I MHC mediated antigen processing and presentation	-4.621	-4.824	-4.117	-5.246	-4.012	-3.904	-2.214	0.457	1.151	-1.947	-2.16	0	-4.323	0.316	2.402
Parkinson's Signaling Pathway	-2.309	-4.522	-3.015	-4.111	-4.523	-4.128	-3.363	1.206	2.722	-2	-0.493	1.406	-4.003	-0.905	1.982
Immunogenic Cell Death Signaling Pathway	-3.781	-3.244	-3.244	-4.11	-2	-1.859	-3.889	-2.744	1.219	-2.335	-2.535	1.859	-4.243	-0.343	2.744
NAFLD Signaling Pathway	-3.054	-3.845	-2.286	-4.719	-4.318	-3.5	-2.292	1.016	1.838	-2.61	-1.192	1.313	-4.808	-0.882	2.324
S100 Family Signaling Pathway	-4.536	-4.767	-2.914	-5.027	-3.497	-2.525	-2.086	0.99	1.726	-2.251	-1.32	0.404	-4.252	0.878	2.463
Interleukin-1 family signaling	-5.857	-5.397	-4.33	-5.337	-2.771	-2.48	-2.592	-0.152	0.16	-0.762	-0.469	2.53	-3.317	0.457	2.287
Role of PKR in Interferon Induction and Antiviral Response	-4.082	-4.082	-3.221	-4.33	-3.266	-2.774	-2.949	0.14	1.414	-2.359	-1.98	1.26	-4.619	-0.42	1.82
TREM1 Signaling	-3.355	-4.128	-2.832	-4.529	-4.117	-4.529	-2.744	0.949	0.324	-3.124	-1.581	-0.156	-4.644	-0.156	1.093
Multiple Sclerosis Signaling Pathway	-2.038	-3.022	-1.698	-3.357	-4.093	-3.693	-4.636	-0.372	1.336	-2.94	-1.953	0.525	-5.078	-2.357	1.152
Hepatic Cholestasis	-4.123	-4.341	-2.945	-4.082	-3.81	-3.402	-2.06	1.152	1.604	-2.1	-0.816	1.361	-3.328	0.762	2.101
NF-κB Signaling	-4.318	-3.15	-2.324	-5.357	-1.638	-1.549	-3.677	1.549	1.069	-1.131	-0.687	1.576	-6.181	0.64	2.794
Systemic Lupus Erythematosus in B Cell Signaling Pathway	-3.352	-3.384	-2.2	-5.004	-2.8	-2.8	-2.558	0.6	1.877	-1.279	0	2.858	-4.982	1.106	2.828
Production of Nitric Oxide and Reactive Oxygen Species in Macrophages	-4.128	-3.429	-1.809	-4.529	-3.317	-3.015	-2.412	-0.149	1.067	-4.217	-0.926	1.809	-3.703	-0.745	2.236
Phagosome Formation	-2.621	-3.422	-2.985	-4.756	-4.146	-4.447	-1.179	0.759	1.835	-1.65	-1.913	0.11	-4.359	0.436	2.429
NOD1/2 Signaling Pathway	-3.952	-4.799	-2.183	-4.662	-4.032	-3.054	-1.987	0.367	0.378	-0.525	-2.474	1.638	-4.99	-0.367	1.25
Role of Pattern Recognition Receptors in Recognition of Bacteria and Viruses	-3.904	-3.592	-2.92	-5.145	-3.888	-3.55	-2.556	0.174	0	-2.556	-1.061	1.372	-3.889	-0.169	1.715
Interferon gamma signaling	-2.655	-3.162	-2.596	-3.683	-3.042	-2.92	-4.439	0.16	1.333	-3	-1.947	0.707	-3.212	-1.265	1.808
Dendritic Cell Maturation	-2.121	-2.63	-1.344	-3.15	-2.81	-2.357	-2.889	-2	-1.291	-3.311	-3.201	-0.508	-4.906	-1.612	1.638
Molecular Mechanisms of Cancer	-2.969	-2.744	-1.915	-3.877	-2.819	-2.592	-0.847	1.915	3.078	-1.473	1.228	1.321	-3.029	2.611	3.333
Role of Chondrocytes in Rheumatoid Arthritis Signaling Pathway	-3.883	-3.501	-2.546	-4.23	-3.938	-3.175	-1.809	0.885	1.718	-1.718	-0.447	1.677	-3.507	-0.302	2.412
DDX58/IFIH1-mediated induction of interferon-alpha/beta	-3.9	-3.528	-2.646	-5.196	-1.89	-1.569	-2.858	-1.177	0.6	-1.4	-1.633	1.4	-3.4	0.816	3.53
CGAS-STING Signaling Pathway	-3.606	-4.621	-3	-5.032	-2.832	-2.534	-2.137	-0.762	0.949	-1.48	-1.947	0.949	-2.92	-0.905	0.926
ISGylation Signaling Pathway	-2.469	-3.592	-2.722	-4.644	-2.082	-2.466	-3.667	-0.973	0.169	-1.808	-1.667	0.801	-4.667	-0.333	2.137
Pyroptosis Signaling Pathway	-3.024	-3.528	-2.887	-3.657	-3.024	-3.024	-3.53	-0.577	0.962	-2.041	-0.962	0.928	-3.922	0.192	1.89
Cardiac Hypertrophy Signaling (Enhanced)	-3.837	-2.345	-1.51	-4.778	-2.558	-3.145	-2.588	0.542	1.359	-2.363	-0.111	0.333	-3.801	0.863	3.622
Type I Diabetes Mellitus Signaling	-2.771	-2.236	-1.677	-4.841	-1.896	-1.64	-3.28	-0.59	1.508	-1.852	0	2.897	-4.32	-0.447	3.727
MHC class II antigen presentation	1.387	1.387	1.941	2.309	0.277	0.577	-3.464	-3.606	-2.496	-2.887	-3.606	-1.941	-3.051	-3.606	-0.832
iNOS Signaling	-3.9	-3.78	-2.887	-3.657	-3.024	-2.117	-2.117	0.577	0.577	-2.268	-0.577	0.962	-3.657	-0.192	2.353
p38 MAPK Signaling	-4.143	-3.938	-4.025	-3.795	-2.832	-3.13	-3.781	0.617	0.801	0	-0.16	0.973	-2.333	-0.603	1.508
MyD88:MAL(TIRAP) cascade initiated on plasma membrane	-3.53	-3.138	-1.961	-4.491	-2.746	-2.353	-1.633	1.4	1.225	-1.8	-1.8	-0.6	-3.266	-0.6	1.633
Wound Healing Signaling Pathway	-3.01	-3.349	-1.778	-4.276	-3.25	-2.853	-2.292	0.5	1.192	-1.905	-1.313	1.069	-3.434	-0.126	1.778
IL-6 Signaling	-4.627	-3.883	-2.1	-3.727	-2.828	-1.857	-1.543	1.021	1.234	-1.234	-1.18	0.926	-3.042	0.729	2.188
Hepatic Fibrosis Signaling Pathway	-3.795	-4.134	-2.837	-4.756	-2.712	-2.086	-2.018	0.442	1.013	-0.93	-1.013	1.118	-3.487	0.218	1.528
Deubiquitination	-4.226	-3.333	-3.43	-4.131	-1.715	-0.169	-1.512	0.354	1.915	-1.095	-0.343	2.263	-2.828	1.414	3.307
Interleukin-10 signaling	-2.828	-3.307	-2.959	-3.024	-3.272	-3.657	-2.294	0.577	0	-1.279	-2.6	-0.816	-3.838	-0.784	-0.784
Role of Osteoblasts in Rheumatoid Arthritis Signaling Pathway	-1.941	-2.429	-2.111	-3.904	-3.429	-3.175	-3.042	1.769	2.111	-1.441	0.469	1.677	-2.53	0.577	1.342
Necroptosis Signaling Pathway	-3.536	-2.959	-2.921	-4.041	-1.768	-2.191	-1.877	-1.134	1.732	-1.043	-0.378	1.961	-3.266	-0.756	2.268
Interferon Signaling	-2.2	-2.449	-2.449	-3.545	-2.858	-2.985	-3.411	0.655	2.837	-0.626	-0.218	1.886	-2.236	-0.853	2.236
Activin Inhibin Signaling Pathway	-4.185	-3.75	-2.066	-2.94	-3.201	-2.177	-1.633	0.391	0.651	-1.236	-0.662	1.172	-3.434	-0.525	2.689
Regulation of TLR by endogenous ligand	-2.53	-3.162	-1.897	-3	-3.162	-3.162	-1	1.265	1.265	-2.333	-1.265	-1.897	-3	0.632	1
Pulmonary Healing Signaling Pathway	-2.949	-2.287	-1.406	-3.893	-3.618	-3.317	-0.48	0.302	2.111	-2.082	-0.156	1.206	-2.53	1.043	3.13
Toll-like Receptor Cascades	-1.897	-2.714	-1.265	-3	-3.162	-3.162	-2.333	1.265	1.667	-2.333	-2.111	-0.577	-3	-0.632	1.265
IL-27 Signaling Pathway	-2.109	-3.2	-1.807	-4.106	-1.921	-2.517	-3.538	0.405	0.412	-3.606	-1.457	0	-3.939	-0.544	0.816
OAS antiviral response	-2.449	-2.449	-2.449	-2.449	-2.449	-2.449	-2.449	2.449	2.449	0.816	1.633	2	-0.447	1.633	1.633
Communication between Innate and Adaptive Immune Cells	-1.809	-3.507	-1.581	-3.55	-1.761	-2.333	-2.959	0.507	-0.18	-2.828	-2.744	-0.343	-4.95	-0.822	0.169
Phospholipase C Signaling	-2.359	-1.508	-2.111	-3.363	-2.654	-2.534	-2.722	-1.677	0	-3.042	-1.406	-0.762	-2.655	0.762	2.412
PPAR Signaling	3.893	3.452	2.197	2.921	3	2	1.3	-0.686	-0.898	1.134	1.414	-1.257	3.024	-1.029	-1.715
Macrophage Classical Activation Signaling Pathway	-1.342	-2.363	-0.93	-3.597	-2.151	-1.806	-3.098	-0.478	-0.25	-3.048	-2.75	-0.25	-4.572	-2.869	0.246
Acute Phase Response Signaling	-3.983	-3.781	-2.263	-3.618	-1.732	-1.313	-1.406	-0.438	0.762	-1.234	-1.043	1.372	-3.363	0.729	2.48
Signaling by the B Cell Receptor (BCR)	-3.773	-1.715	-2.611	-3.286	-1.372	-1.219	-1.768	-2.959	-1.257	-1.616	-1.414	-0.522	-4.004	-1.616	0.174
Cell surface interactions at the vascular wall	-2.333	-2.535	-2.197	-3.43	-1.333	-0.845	-1.567	-0.686	2.475	-2.959	-0.686	1.521	-4.116	-0.343	2
Toll-like Receptor Signaling	-4.667	-3.781	-1.859	-2.959	-2.744	-2	-1.414	2.263	1.061	-0.522	-0.707	0.686	-2.475	-0.845	1.029
Autophagy	-2.795	-2.137	-1.667	-2.333	-3.55	-2.535	-0.73	-2.137	-1.667	-1.915	-2.197	1.151	-2.058	0.48	1.622
Role of RIG1-like Receptors in Antiviral Innate Immunity	-3.273	-3.273	-2.236	-4.359	-1.342	-0.471	-2.5	-1.147	0	-0.728	-1.213	1.213	-3.638	0.728	2.828
Autism Signaling Pathway	-1.852	-3.479	-2.263	-3.182	-2	-2.466	-2.921	1.521	2.556	-0.186	-0.557	1.826	-2.414	0.667	0.87
Role of Osteoclasts in Rheumatoid Arthritis Signaling Pathway	-2.708	-2.898	-1.664	-2.994	-3.556	-2.689	-1.214	0.128	1.483	-2.292	-1.069	0.135	-3.159	-0.64	2.066
Immunoregulatory interactions between a Lymphoid and a non-Lymphoid cell	-1.313	-0.944	-0.283	-3.394	0	0.566	-2.236	0.944	2.887	-2.263	0.42	2.546	-4.16	2.562	3.434
Oxytocin Signaling Pathway	-2.082	-2.466	-1.298	-3.157	-3.569	-3.667	-0.962	-0.343	-0.898	-2.502	-2.475	-1.219	-1.3	-1.333	0.667
C-type lectin receptors (CLRs)	-3.592	-2.53	-2.53	-4.333	-1.947	-1.622	-1.715	-0.649	1.667	-1.029	-0.324	0.493	-3.667	-0.164	1.622
Colorectal Cancer Metastasis Signaling	-2.021	-2.309	-0.59	-2.897	-2.48	-2.359	-1.406	1.64	2.287	-2.967	-0.603	1.18	-2.287	-0.745	1.938
G-Protein Coupled Receptor Signaling	-2.363	-2.265	-1.606	-3.881	-3.533	-3.077	0	-0.563	1.068	-0.985	-0.819	0	-3.442	0.906	2.849
B Cell Receptor Signaling	-2.941	-1.26	-1.131	-3.063	-2.496	-2.263	-0.866	-2.661	-1.155	-1.313	-2.309	-1.131	-2.48	-1.54	0.7
Interleukin-9 signaling	-1.414	-1.134	-0.707	-2.828	-0.707	-0.707	-2.828	0	2.828	-2.121	2.121	2.828	-2.121	2.121	2.828
Th17 Activation Pathway	-3.569	-2.333	-2.744	-3.182	-1.715	-1.372	-1.095	0.522	2.043	-1.826	-0.354	1.061	-3.182	-0.174	2.121
IL-8 Signaling	-2.429	-1.857	-1.021	-3.812	-3.647	-2.771	-0.926	0	1.474	-1.677	-1.769	1.155	-3.015	-0.866	0.729
HMGB1 Signaling	-3.212	-4.352	-2.263	-2.268	-2.191	-2.414	-0.6	-0.365	0	-2.353	-2.268	0.756	-3	-0.539	-0.186
NLR signaling pathways	-3.657	-2.502	-2.117	-3.4	-1.347	-1.177	-1.043	-1.177	1.4	0.2	-1	1.961	-2.746	-0.2	2.746
Fc epsilon receptor (FCERI) signaling	-2.596	-1.808	-0.822	-2.744	-2.271	-1.48	0.343	-2.466	1	-2.197	-0.667	1.48	-3.888	-1	1.808
Complement cascade	-3.922	-2.2	-3.273	-2.668	-2.5	-2.236	0.775	-1.414	1.291	-0.5	-0.943	0.5	-1.291	-0.943	2.065
IL-17A Signaling in Fibroblasts	-3.904	-3.479	-1.441	-2.921	-3.212	-2.197	-0.577	-1.183	-0.354	-1.512	0	1.257	-3.157	-0.169	1.029
Cytosolic sensors of pathogen-associated DNA	-3.771	-2.982	-1.213	-4.123	-1.414	-1.698	-1	-1	0	-2	-0.775	0	-3.638	-0.258	2.5
Th1 Pathway	-1	-0.739	-0.508	-2.252	-1.27	-1.016	-4.533	-1.033	0.662	-3.641	-0.525	0.802	-5.695	-0.896	1.722
Signaling by CSF3 (G-CSF)	-1.604	-2.138	-1.807	-3.207	-2.673	-2.673	-2.138	0.775	1.732	-1.604	-0.535	-0.832	-2.309	0.535	1.387
Regulation of the Epithelial Mesenchymal Transition by Growth Factors Pathway	-1.838	-2.252	-0.816	-3.857	-3.207	-1.871	-1.155	0.674	1.941	-1.443	-0.566	0.687	-3.286	0.267	2.023
Antigen Presentation Pathway	-0.209	-0.426	0.218	0.426	-1.706	-1.528	-3.962	-2.837	-0.894	-3.838	-3.273	-0.447	-3.71	-2.4	0
Interleukin-2 family signaling	-1.789	-0.943	-0.943	-2.524	-1.147	-1.147	-2.828	-0.728	2	-1.886	0.943	1.213	-3.153	1.414	3.153
SAPK/JNK Signaling	-3.657	-0.962	-0.392	-3.674	-2.117	-1.569	-0.426	-0.186	1.8	-2.449	-2.2	-0.6	-2.132	-2.646	0.928
Class A/1 (Rhodopsin-like receptors)	-3.159	-3.328	-3	-3.162	-1.852	-2.287	1.671	1.677	1.219	0.707	-0.16	-0.169	-2.333	0.762	-0.156
FAK Signaling	-1.675	-1.493	-1.429	-2.919	-1.4	-1.4	-0.431	1.117	2.157	-0.742	1.021	0.834	-3.629	2	3.301
MyD88-independent TLR4 cascade	-3.441	-2.683	-1.147	-4.243	-2.065	-0.688	-1.886	0.229	0.943	-0.688	-1.886	0.688	-2.828	-0.243	1.886
Death Receptor Signaling	-2.058	-2.263	-1.976	-3.528	-1.372	-0.707	-1.177	-2.744	-1.257	1.177	-1.616	-0.18	-3.024	-1.219	0.87
TEC Kinase Signaling	-0.822	-0.507	-0.845	-4.004	-3	-2.333	-1.183	-0.333	1.333	-2.611	-0.507	1	-3.773	0.169	2.667
Gα12/13 Signaling	-1.826	-2.646	-0.962	-3	-2.043	-1.671	-0.392	-2.268	-0.962	-1	-2.502	-1.134	-2.746	-1.134	0.756
IL-17 Signaling	-2.722	-3.394	-1.313	-2.271	-2.832	-2.188	-1.183	1.64	1.761	-0.667	0	1.622	-2.667	-0.149	0.617
IL-9 Signaling	-1.604	-1.387	-1.069	-2.309	-0.535	-0.832	-2.309	-1.387	1.387	-2.309	1.387	2.496	-1.941	1.387	2.496
Inflammasome pathway	-2.714	-2.111	-2.714	-3.317	-1.508	-2.111	-1.508	-0.302	0.302	-0.632	0.302	1.508	-3.317	0.905	1.508
Antioxidant Action of Vitamin C	2.711	3.13	1.279	3.153	2.132	2.4	0.728	1.606	-0.229	1.414	0.688	-0.688	2.357	0.447	-1.789
Role of MAPK Signaling in Inhibiting the Pathogenesis of Influenza	-2.611	-3.413	-2.335	-2.646	-2.414	-3.024	-1.177	-0.784	0	-1.4	-0.392	-0.392	-2.6	-0.577	0.962
NF-κB Activation by Viruses	-2.887	-1.134	-0.6	-2.558	-1.177	-0.577	-1.225	-0.784	1.177	-1.46	0.816	1	-3.545	2.502	3.272
LXR/RXR Activation	2.959	2.921	2.556	2.2	2.353	2.502	1.964	-1	-1.147	1.414	-0.209	0.218	2.236	-0.816	-0.209
FAT10 Cancer Signaling Pathway	-3.545	-2.985	-1.964	-4.025	-0.894	0.229	-1.414	0.229	0.894	-1.147	0.688	0.229	-3.771	0.447	2.236
Breast Cancer Regulation by Stathmin1	-1.905	-2.832	-1.905	-2.309	-2.885	-2.994	-0.617	0.135	1	-1.342	-0.98	-1.26	-1.732	1.089	1.511
MyD88 dependent cascade initiated on endosome	-3.357	-1.698	-1.291	-3.742	-1.807	-1.291	-1.069	1.291	1.069	-0.775	-1.807	0.243	-2.324	-1.291	1.291
FXR/RXR Activation	1.093	1.947	1.808	1.976	2.197	2.137	2.556	-0.667	-0.898	0.784	-1.461	-2.335	2.043	-1	-1.372
Cardiac Hypertrophy Signaling	-2.058	-2.121	-0.354	-2.191	-2.121	-2.335	-2.646	-0.522	0.18	-2.785	-1.461	-0.898	-2.043	-0.174	2.263
Interleukin-20 family signaling	-1.604	-1.732	-1.508	-2.496	-1.732	-1.387	-2.309	1.069	2.496	-1.732	0	1.604	-2.309	0.535	1.604
Oncostatin M Signaling	-1.886	-2.668	-1.213	-2.183	-1.414	-1.414	-2.84	0.471	2	-2.5	-0.471	0.243	-2.138	0.943	1.698
NGF Signaling	-2.335	-1.976	-0.73	-3.157	-1.061	-1.095	-0.962	-1.414	-0.557	-1.826	-3.286	-0.73	-1.89	-0.707	2.335
Activation of IRF by Cytosolic Pattern Recognition Receptors	-3.889	-3.413	-2.121	-3.272	-1.3	-0.784	-0.816	-0.378	-0.192	-0.784	-1.569	0.577	-3	0	1.961
Atherosclerosis Signaling	-2.466	-3.452	-2.667	-4.041	-1.826	-2.414	-0.209	0.192	1	-0.209	-0.577	-0.577	-3.138	0.73	-0.557
TAK1-dependent IKK and NF-kappa-B activation	-3.13	-2.236	-1.606	-3.638	-0.894	-0.688	-1.291	-1.147	0	-0.471	-1.414	1.886	-2.524	0.471	2.524
TNFR2 non-canonical NF-kB pathway	-2.294	-3.128	-3.273	-3.638	-1.279	-1.091	-1.698	-0.626	1.342	-0.471	-0.447	1.342	-1.886	-0.655	0.626
Renin-Angiotensin Signaling	-2.043	-1.3	-0.378	-2.041	-2.646	-2.502	-0.816	-1.732	-1.177	-2.449	-2.6	-1.347	-1.043	-0.962	0.577
Interleukin-15 signaling	-1.265	-1	0	-2.53	-0.632	-0.632	-2.53	-0.632	1.897	-1.897	0.632	1.897	-3	1.897	3.162
Protein Ubiquitination Pathway	-2.524	-2.828	-3.153	-3.3	-0.943	-1	-1.213	-1	1.069	-0.243	-1	1.291	-1.5	0.535	2
LPS/IL-1 Mediated Inhibition of RXR Function	-3.545	-2.4	-1.528	-1.886	-2.558	-2.558	-0.471	1.091	1.147	-1.213	-0.447	1.147	-1.886	0.218	1.342
PKCθ Signaling in T Lymphocytes	-0.59	0.438	1.474	-1.543	-1.18	0	-1.508	-2.949	0.149	-3.812	-0.603	1.043	-5.126	-1.313	1.605
Pulmonary Fibrosis Idiopathic Signaling Pathway	-2.364	-2.517	-1.633	-2.828	-1.753	-1.089	-1.809	0.687	0.98	-1.443	-0.42	0.277	-2.941	0.135	2.335
p75 NTR receptor-mediated signalling	-3	-2.84	-2	-2.138	-0.5	-0.258	-0.535	-0.775	0	-0.535	-1.604	2.324	-3	-0.832	2.84
Role of IL-17A in Psoriasis	-2.333	-2.828	-1.414	-1.89	-2.646	-2.121	0.816	1.89	1.633	-0.816	0.816	-0.816	-1.633	0.378	-1.134
Growth hormone receptor signaling	-1.508	-2.53	-1.265	-2.111	-3.317	-3.317	-1.897	-0.632	1	-1.897	0	0.333	-2.333	-0.632	0.333
Leukocyte Extravasation Signaling	-1.826	-1.826	-2.043	-3.922	-2.785	-2.887	0.577	-0.756	0.577	-1	-1.569	0.756	-1.569	0.186	0.756
Semaphorin interactions	-0.707	-1.414	-1.134	-2.828	-2.121	-1.414	-0.707	-2.333	-1	-1.414	-0.707	3	-1.414	0	2.828
Signaling by NTRK1 (TRKA)	-1.698	-3	-1.807	-2.138	-2	-2.5	-1.604	-1.213	-0.258	-1.387	-2	-1.5	-0.832	-0.243	0.728
Role of NFAT in Regulation of the Immune Response	0.13	0	1.05	-1.633	-0.911	0.13	-3.101	-2.626	0.132	-3.709	-1.336	-0.132	-5.345	-0.391	2.213
CREB Signaling in Neurons	-1.131	-2.38	-1.571	-2.469	-1.443	-1.571	-0.667	1.26	1.809	-0.801	-0.905	-0.885	-2.343	1.697	1.857
Sleep REM Signaling Pathway	1.414	2.921	2.117	2.858	1.347	1.671	1.043	-1.3	-1.4	-1.46	-1.043	-1.4	1.46	-0.928	-0.392
Sertoli Cell-Sertoli Cell Junction Signaling	-2.92	-2.596	-1.667	-3.087	-2.137	-2.137	-0.522	0.164	0.343	-2.121	-1.333	-1	-1.061	-0.164	1.48
IL-15 Signaling	-1.826	-1.512	0	-2.887	-0.73	-1.134	-2.117	-0.756	1.961	-1.732	-0.378	0.962	-2.887	1.3	2.502
Insulin Secretion Signaling Pathway	-0.378	-0.784	-0.392	-2.353	-2.117	-2.268	-2.887	-0.378	1.512	-2.746	0.577	0.378	-1.569	1.512	2.646
TCR signaling	-1.372	-0.169	0.686	-2.475	0.686	1.372	-2.475	-2.263	0.174	-1.915	0	1.567	-4.116	0.707	2.401
HIF1α Signaling	-1.961	-2.502	-1.4	-2.449	-3.128	-2.449	-2.4	0.2	1.633	-1.528	-0.626	0	-1.279	0.2	0.6
RHO GTPases Activate NADPH Oxidases	-2.111	-2.309	-1.897	-1.897	-3.317	-3.317	-0.302	-0.302	0.905	-2.53	0.632	-0.302	-1.265	0.905	0.302
Role of JAK1 and JAK3 in γc Cytokine Signaling	-1.512	-1.177	0	-1.633	-1.732	-1.732	-2.449	-1.569	0.853	-1.633	0.2	2.041	-2.132	1.177	2.449
RAC Signaling	-1.877	-1.46	-0.426	-2.683	-1.877	-2.132	0.447	-2.711	-0.426	-1.091	-2.4	0.626	-1.528	-1.706	0.853
Cholecystokinin/Gastrin-mediated Signaling	-1.915	-2.556	-1.257	-1.569	-3.182	-2.959	-1.512	-0.354	-0.73	-1.177	-2.191	-0.898	-0.784	0.354	0.707
Signaling by SCF-KIT	-1.698	-0.775	-0.5	-3.357	-2.183	-1.698	-3	-0.5	1.069	-2.84	0.243	0.258	-2.138	0.728	1
IL-1 Signaling	-3.272	-2.746	-1.177	-2.449	-2.502	-1.569	-0.6	0	0.392	-0.784	0.2	1.961	-2.353	0	1.961
Natural Killer Cell Signaling	-0.868	-0.62	-0.397	-2.474	-1.89	-1.152	-1.753	-0.63	1.05	-2.474	0.254	1.27	-3.713	0.882	2.433
BBSome Signaling Pathway	-1.521	-2	-2.058	-1.826	-1.219	-1.372	0.784	2.058	2.414	0.756	0	0.18	-1.976	1.915	1.768
Crosstalk between Dendritic Cells and Natural Killer Cells	-1.151	-0.822	-0.87	-2.043	-0.686	-1.095	-2.6	-0.898	0.557	-2.746	-0.365	1.061	-4.158	0.707	1.976
Signaling by VEGF	-1.414	-2.357	-2.183	-4	-2.357	-2.183	-1	-0.243	0.5	-0.535	-1.5	-0.243	-0.775	0.728	1.698
PI3K Signaling in B Lymphocytes	-2.655	-1.581	-1.298	-1.715	-1.406	-0.973	-1.029	-1.761	-1.151	-2.667	-0.667	0	-3.667	0.48	0.649
MIF-mediated Glucocorticoid Regulation	-2	-3	-2.324	-0.277	-2.324	-2.673	-0.577	0	1.732	-1.155	0.577	-0.577	-2.496	-1.387	0.577
GPVI-mediated activation cascade	-1	-1	-1	-3	-2.333	-1.667	-1	-2.333	0.333	-2.333	-1	1	-1.667	-1	1
Senescence Pathway	-2.236	-2.714	-0.457	-2.777	-1.372	-0.309	-1.151	-1.234	-0.316	-1.121	-0.781	0.617	-3.893	0	2.592
TNFR1 Signaling	-2.6	-0.816	-0.209	-2.985	-1.569	-0.816	-0.655	-2.2	-0.209	-1.342	-1.633	0.626	-3.273	-1.633	1
p70S6K Signaling	-0.816	-1.46	-1.043	-2.236	-2.041	-1.633	-2.4	-0.816	-0.853	-1.342	-1.706	-1.043	-2.236	1.225	0.626
Adrenomedullin signaling pathway	-2.401	-3.053	-1.768	-2.2	-1.976	-1.976	-0.816	-0.73	0	-0.784	-1.671	-0.186	-1.8	0.928	1.095
Toll Like Receptor 3 (TLR3) Cascade	-3	-2.183	-0.5	-3.873	-1.5	0	-1.604	-0.258	0	-0.775	-1.604	1.291	-2.673	-0.277	1.807
Osteoarthritis Pathway	-1.697	-2.359	-1.809	-2.287	-1.896	-1.64	-1.543	-0.603	0.762	0	-0.302	0.603	-3.507	-0.617	1.64
Adrenergic Receptor Signaling Pathway (Enhanced)	1.3	2.746	1.8	2.524	1.633	1.569	0.688	-1.4	-1.279	-0.688	0.229	-1.528	2.065	1.177	0.626
T Cell Exhaustion Signaling Pathway	-1.26	-1.732	-2.236	-2.777	-2.359	-1.809	-1.543	-0.149	0.457	-1.543	0	-0.905	-3.086	-0.149	1.206
G alpha (i) signalling events	-2.53	-1.808	-1.715	-2.335	-1.219	-2.121	1.732	0.354	1.134	-0.192	-1.3	-0.962	-2.191	-0.539	-1.061
Sertoli Cell-Germ Cell Junction Signaling Pathway (Enhanced)	-2.53	-2.722	-1.808	-2.197	-2.596	-1.808	-0.686	-0.493	-0.169	-1.768	0.507	0.507	-1.715	-0.973	0.649
T Cell Receptor Signaling	-0.465	0.819	1.565	-1.116	-0.232	0.956	-1.969	-2.73	0.361	-2.321	-0.593	1.565	-4.276	0	2.151
MAP kinase activation	-3.3	-2.668	-1.414	-3.5	-1.414	-0.943	-0.5	0	0.243	0.471	-1.698	1.414	-1.414	-0.243	1.886
Fcgamma receptor (FCGR) dependent phagocytosis	0.471	-2.065	-1.414	-2.357	-2.982	-2.828	-1.213	-1.886	0.243	-0.775	-1.5	-0.243	-1.213	-1.886	0
Thrombin Signaling	-1.4	-1.8	-0.408	-1.964	-1.569	-1.4	-1.528	-1.633	-0.408	-1.964	-1.225	-0.816	-0.853	1.633	2.449
IL-3 Signaling	-1.225	-1.877	-0.209	-2.132	-2.449	-2.041	-2.132	0	1.043	-2.558	-0.626	0	-2.236	0.816	1.633
Macrophage Alternative Activation Signaling Pathway	-0.243	-0.602	-0.611	-0.516	-1.016	-0.762	-3.371	-0.882	-0.525	-3.91	-1.953	-1.576	-2.292	-0.64	2.066
ISG15 antiviral mechanism	-1.508	-1.508	-0.905	-2.714	-1.508	-1.508	-2.111	0.302	2.53	-0.302	0.302	1.508	-1.508	-0.632	2.111
Pathogenesis of Multiple Sclerosis	-1.414	-2.121	-1.414	-1.414	-0.378	-1.134	-1.342	-0.707	-0.816	-0.816	-1.89	-0.816	-2.646	-1.89	-2.121
G alpha (12/13) signalling events	-0.447	-1.342	-2.236	-1	-2.236	-1.633	-1	-1	-1	-1	-2	1	-2	-2	1
Role of NFAT in Cardiac Hypertrophy	-1.257	-2.268	-0.557	-2.6	-2.043	-2.043	-2.117	0	0.928	-1.8	-0.577	-0.186	-1.177	1.095	2.191
Serotonin Receptor Signaling	-1.549	-2.213	-1.576	-2.496	-2.252	-2.101	-0.429	-0.135	1.236	-1.697	0.816	0.272	-0.277	1.576	2.138
Fc Epsilon RI Signaling	-1	-1.633	-0.816	-2.683	-2.858	-2.449	-0.894	-0.853	0.655	-1.606	-1.091	0.426	-2.065	0.209	1.46
Transcriptional Regulatory Network in Embryonic Stem Cells	-1.46	-2.558	-1.147	-2.4	-0.426	0.426	-2.065	1.706	1.706	-1.789	1.091	-0.853	-1.789	0.626	0.626
IL-13 Signaling Pathway	-1.622	-2.466	-1.372	-2.335	-2.744	-1.521	-1.3	0	0.898	-1.671	0	0.73	-2.414	0.169	1.414
FLT3 Signaling in Hematopoietic Progenitor Cells	-1.091	-1.342	-0.688	-2.236	-1.342	-1.528	-2.524	-0.655	0.894	-1.789	-0.655	-0.218	-2.183	1.091	2.4
PD-1, PD-L1 cancer immunotherapy pathway	-1.947	-1.859	-2.333	-0.522	-1.151	-0.667	2.401	0.845	-1.219	1.567	-0.169	-0.686	2.828	-0.686	-1.715
Hematoma Resolution Signaling Pathway	0.985	1.386	0.911	2.828	2.138	1.838	1.697	-0.525	-0.7	2.143	0.137	-1.98	1.98	0.391	-0.944
Type II Diabetes Mellitus Signaling	-2.6	-1.633	-0.209	-2.828	-1.8	-1.877	-0.894	-1.225	-0.209	-2.065	-0.426	0.426	-2.524	-1.043	0.816
RHO GTPases Activate WASPs and WAVEs	0.378	-1.414	-1.134	-0.378	-2.121	-2.646	1.134	-2.646	-1.134	-0.378	-1.89	-1.134	-0.378	-2.646	-1.134
Pancreatic Adenocarcinoma Signaling	-1.347	-0.784	0.392	-1.4	-0.962	-0.784	-1.877	-0.392	2.353	-1.961	-0.6	1.569	-2.353	-0.784	2.746
Chronic Myeloid Leukemia Signaling	-1.05	-1.336	0.544	-2.1	-1.05	-0.135	-1.313	0.802	2.023	-1.387	1.633	1.483	-2.449	0.535	2.405
Antimicrobial peptides	-2.236	-1.342	-1.342	-2.236	-1.342	-1.342	1	1.342	2.236	-1.342	0	-1.342	-2.236	0.447	-0.447
Calcium-induced T Lymphocyte Apoptosis	0.894	1.091	1.091	-0.229	0.447	0.655	-4.025	-1.789	-0.655	-2.982	-0.688	0	-3.9	0.218	1.528
Role of IL-17F in Allergic Inflammatory Airway Diseases	-1.606	-2.524	-0.943	-2	-1.5	-1.5	-1.387	0.5	0.535	-1.604	-1.291	-0.535	-2.324	0.5	1.291
Costimulation by the CD28 family	1.89	1.347	1.89	-1.633	0.557	1.732	-1.961	-1.89	0	-2.294	-0.928	-0.784	-1.8	0.186	1.134
TWEAK Signaling	-0.943	-2.357	-2.183	-2.668	-0.229	0.243	-0.5	-3.3	-0.243	-0.258	-1.414	-1.5	-2	-1.213	0.943
Defensins	-1.633	-1.633	-0.816	-2.236	-1.633	-1.134	-0.816	0.447	0	-1.342	-2.236	-1.342	-2.236	-0.816	1.633
Interleukin-1 processing	-2.449	-2.646	-2.646	-2.236	-0.816	-2.236	-1.342	-0.447	0.447	-0.447	-0.447	0.447	-2.449	0.447	0.447
Fcγ Receptor-mediated Phagocytosis in Macrophages and Monocytes	0	-2	-0.775	-2.84	-3.5	-3	-1.807	-0.775	1.069	-2.309	-0.277	0	-1.069	-0.5	0
MIF Regulation of Innate Immunity	-2.236	-2.524	-1.147	-0.5	-2.524	-2.357	0.258	0.5	1	-2	0	-0.5	-2.668	-1.698	0
Regulation of the Epithelial Mesenchymal Transition in Development Pathway	-2.449	-2.449	-2.236	-2.236	-0.816	-1.342	0.447	-0.447	1.342	-1.342	0	0.447	-1.633	0.447	2.236
Caspase activation via Death Receptors in the presence of ligand	-1.897	-0.905	-2.121	-3	-0.905	-1.265	-1.414	0.905	1.897	0	0.302	-0.333	-2.333	0.632	1.897
LPS-stimulated MAPK Signaling	-2.556	-2.414	-0.557	-1.8	-2.191	-1.671	0.192	0.186	-0.378	-1.732	-2.268	-1.3	-1.177	0.557	0.756
Role of Tissue Factor in Cancer	-1.511	-0.7	1.109	-3.063	-2.61	-1.786	-0.59	-0.544	0.555	-2.714	-0.412	0.816	-2.188	0	1.089
Glioma Signaling	-0.832	-1.604	-1.155	-2.111	-1.604	-1.604	-2.111	0.535	0.832	-1.265	-1.508	-1.069	-1.265	1.604	0.535
Inhibition of ARE-Mediated mRNA Degradation Pathway	-0.447	-2.065	-1	-2.138	-2.982	-2.683	-0.775	0.688	2.183	0.258	0	1.698	-1.5	-0.229	0.943
Estrogen Receptor Signaling	-0.469	-0.316	0.316	-1.808	-1.234	-1.406	-1	1.234	2.03	-3.124	0.649	-0.926	-1.441	2.214	1.406
Neuroprotective Role of THOP1 in Alzheimer's Disease	-0.632	1.897	1.897	1.667	3	2.333	-1	-1	0.378	-0.333	0.333	2.333	-0.707	0.333	1.667
Signaling by Rho Family GTPases	-0.853	-0.626	0.218	-1.964	-1.877	-1.706	0.894	-2.041	-1.043	-1.706	-2.132	0.626	-1.706	-1.46	0.626
NIK-->noncanonical NF-kB signaling	-2.714	-2.714	-2.714	-2.714	-0.302	-0.302	0.632	-2.111	-0.632	-0.632	-0.302	-0.905	-1.508	-0.333	0.905
Induction of Apoptosis by HIV1	-2.191	-1.671	-1.512	-2.353	0.18	0.186	-0.816	-2.191	-0.928	0.6	-1.095	-0.756	-3.272	-0.557	1.095
ERBB4 Signaling	-1.265	-1.897	-1	-1.414	-1.897	-1.897	-1.667	-0.632	-0.333	-1.414	-1.667	-1.265	-1.134	1.265	0.632
Neddylation	-3.5	-3.357	-2.84	-2.496	-1.069	-0.535	0.277	-1.387	1.155	0.277	-1.069	0	-0.277	-0.302	0.832
JAK/STAT Signaling	-0.522	-1.061	-0.18	-1.616	-1.257	-1.257	-1.671	-0.73	1.134	-2.414	0	0.928	-2.887	1.3	2.414
ERB2-ERBB3 Signaling	-1.604	-2.496	-0.832	-0.832	-1.069	-1.069	-1.732	0.535	1.941	-1.941	-1.069	0	-2.111	1.069	1.069
Thrombopoietin Signaling	-0.943	-1.698	-0.243	-1.5	-2.828	-2.357	-1.698	-0.471	0.243	-2	-0.728	0	-1.807	1.414	1.414
Role of NANOG in Mammalian Embryonic Stem Cell Pluripotency	-1.5	-2	-1.069	-2.324	-0.5	-0.5	-2.138	1	1.807	-1.291	-0.5	-0.5	-1.604	1	1.5
Other interleukin signaling	0	-0.905	-1.265	-1.667	-1	-0.632	-2.828	0.632	1.897	-2.646	-1.667	0.333	-2.121	-0.302	1.265
Role of PI3K/AKT Signaling in the Pathogenesis of Influenza	-1.291	-2.138	-0.832	-1.387	0.832	-0.302	-1.155	-2.309	-1.508	-1.732	-1.508	-0.302	-2.309	-1.508	0
PPARα/RXRα Activation	2.714	2.967	1.093	3	1.406	0	0.493	-0.48	-0.324	0.845	1.298	0.324	2.535	0.632	-0.949
G alpha (q) signalling events	-1.291	-2.84	-3	-1.732	-2.138	-2.138	0.378	1.387	1	0	-0.277	0.302	0	0.832	1.732
Role of MAPK Signaling in Promoting the Pathogenesis of Influenza	-2.449	-2.294	-1.46	-1.147	-1.877	-2.294	-0.688	-1.091	-0.447	-0.688	-0.655	-1.528	-1.147	-0.426	0.853
Regulation of RUNX1 Expression and Activity	-1	-2	-2	-2	-2	-2	-1	2	2	N/A	0	1	-1	-1	0
IL-33 Signaling Pathway	-3.81	-2.066	-0.525	-3.159	-1.604	-0.927	0	1.236	0	-1.26	-1.236	0.14	-1.54	0.397	1.089
UFMylation Signaling Pathway	2.111	2.111	2.111	2.53	1.897	1.897	1.414	0	-0.333	1	0	0.632	1.667	0.632	0.632
Signal regulatory protein family interactions	-0.378	-1.89	-1.134	-2.646	-2.646	-2.646	1.134	-0.378	-0.378	-0.816	-1.89	-1.134	-0.378	-1.134	-0.378
MyD88 cascade initiated on plasma membrane	-2.887	-1.732	-0.577	-3.317	-1.155	-0.577	-0.905	0.577	-0.302	-0.577	-1.897	0.577	-1.732	-1.508	0.577
GM-CSF Signaling	-1.147	-2.065	-0.943	-2.357	-1.606	-1.606	-2	0	1.213	-1	-1.213	0	-1.807	-0.471	1.414
MSP-RON Signaling in Macrophages Pathway	-0.632	-1.265	-1.441	0.169	-0.16	-0.324	2	2.596	1.372	0.667	1.947	0.667	1.715	2.271	-1.48
Signaling by PDGF	-0.302	-2.53	-2.53	-2.333	-1.508	-1.508	-1	0.905	1.897	-1.414	-0.632	0.302	-0.632	0.302	0.905
Myogenesis	-1.414	-2.828	-2.646	-1.134	-1.667	-2.121	-0.707	-1.414	-0.707	1.134	0	-1.414	0	0.707	0.707
Human Embryonic Stem Cell Pluripotency	-0.756	-1.512	-0.6	-2.2	-0.756	0	-2.985	1.512	1.134	-0.853	0	-0.756	-2.132	1.671	1.671
Pyroptosis	-1	-1	-1	-2.333	-0.333	-1	-2.828	-1	0.333	-0.707	-1.667	1	-3	0.333	1
Apoptotic execution phase	0.333	-1.667	-1.414	-3	-1	-1	-1.667	-1	-0.333	0.707	-1.667	0.333	-1.667	1	1.667
Gαi Signaling	-0.728	-1.698	-1.5	-1.291	-2.5	-2.183	-0.277	0.5	1.387	-0.302	-0.5	-1	-2.309	1.5	0.775
Interleukin-7 signaling	-1	0	0	-2.121	0	0	-1.89	1.134	1.633	-1.89	1.89	2.449	-0.816	1.89	1.633
IL-22 Signaling	-0.535	-1.155	0.277	-1.387	-1.604	-1.604	-1.604	-0.535	1.069	-2.138	0.535	1.604	-2.138	0.535	1.604
Retinoic acid Mediated Apoptosis Signaling	-0.632	-1.667	-1.667	-3	-1.414	-1.89	-1.414	0	1.134	-0.378	-0.378	-0.378	-1.89	-0.816	1.633
RHOA Signaling	-1.342	-0.447	-1	-2.236	-1.633	-2.236	-1	-1.134	-1.89	-0.447	-1.633	0.816	-0.816	-0.816	0.816
Eicosanoid Signaling	-0.295	-1.732	-1.938	-2.137	-1.677	-1.206	-0.343	1.441	1.859	-0.343	0.16	0.801	0.333	1.206	2.777
Interleukin-3, Interleukin-5 and GM-CSF signaling	-1.213	-0.775	-0.5	-3	-0.728	-0.5	-2.5	-1.291	1.069	-1.5	0	-0.258	-2.324	0.775	1.807
Ceramide Signaling	-2.668	-1.5	-0.243	-0.832	-1.698	-1.5	0.277	-1.5	-0.775	-1.604	-2.324	-0.5	-1.807	-1	0
Glutaminergic Receptor Signaling Pathway (Enhanced)	-1.732	-1.961	-0.784	-2.294	-1.4	-1.4	-1.706	-0.408	0	-1.528	-0.426	0.209	-1.528	0.6	2.2
Differential Regulation of Cytokine Production in Intestinal Epithelial Cells by IL-17A and IL-17F	-2.111	-2.53	-1.897	-1.89	-1.134	-1.134	-1.633	0.378	0.447	0	-0.816	1.633	-1.342	0.378	-0.816
Tumoricidal Function of Hepatic Natural Killer Cells	-0.333	-0.333	-0.707	-2.121	0.333	0.333	-2.828	-1.667	1	-1.134	-1.667	-0.333	-3	0	2.333
Ephrin Receptor Signaling	-0.378	-0.557	-0.756	-3.138	-1.89	-1.732	-1.177	-1.512	-0.192	-0.6	-1.732	0.378	-1	-0.192	2.887
RANK Signaling in Osteoclasts	-2.556	-2.191	-0.378	-2.2	-2.043	-1.134	0.408	0	0.192	-1.4	-0.392	0.392	-3	-0.73	1.095
Tumor Microenvironment Pathway	-1.697	-1.82	-1.155	-2.655	-2.111	-2.214	0	1.043	1.622	-1.183	0.309	0.164	-1.151	0.905	0
FGF Signaling	-1.789	-0.688	-0.229	-1.698	-1.342	-1.789	-2.065	-0.447	0.688	-1.606	-0.688	-0.447	-1.414	0.447	2.683
Intrinsic Pathway for Apoptosis	-0.258	0	0.535	-1.069	0.775	0.775	-0.832	-2.324	1.291	-1.604	-1.291	1.291	-2.84	-0.775	2.324
ICOS-ICOSL Signaling in T Helper Cells	-1.029	0.169	0.343	-1.461	0.507	0.522	-1.616	-3.182	0	-2.335	-0.354	0	-4.131	0	2.263
Interleukin-12 family signaling	-1.265	-0.905	-1.667	-1.414	-0.707	-0.333	-1.414	1	2.121	-1.414	1	1	-1.667	0.333	1.667
CD28 Signaling in T Helper Cells	-0.87	0.174	0.87	-2.785	-1.219	0.354	0.18	-2.475	0	-1.826	0.18	1.616	-3.053	0.174	2.121
BMP signaling pathway	-2.357	-2	-0.5	-1.387	-0.943	-1.213	0	-1.213	-1	-2.138	-2.183	-0.728	-0.775	-0.243	1.213
Apelin Endothelial Signaling Pathway	-1.347	-2.041	-0.6	-1.789	-1.8	-1.225	-0.447	-1.633	-0.209	-1.789	-1.043	-0.408	-1.706	1.4	0.408
IL-7 Signaling Pathway	0.392	0.816	1.225	-2.2	-1.177	-1	-0.392	-0.784	2.2	-0.784	1.177	1.8	-1.633	0	2.2
IL-2 Signaling	-0.894	-0.688	0.688	-1.414	0	0.447	-2.183	-0.229	1.698	-1.886	-0.688	0.943	-3.357	1.147	1.414
Gαq Signaling	-1.177	-1	-0.2	-1.46	-1.177	-1	-1.46	-1.4	-0.2	-2.041	-0.816	0.6	-2.711	0.2	2.2
Neuregulin Signaling	-0.728	-1.807	-0.258	-1.604	-1.5	-1.5	-1.604	0.5	1.291	-1.387	-1.291	-0.5	-1.155	1.5	1
Prolactin Signaling	0.209	-0.426	0.655	-1.342	-2.294	-1.46	-2.132	-0.853	0.655	-1.964	-0.426	0.853	-1.606	1.043	1.706
Transcriptional regulation by RUNX3	-1.043	-1.279	-0.894	-1.091	0.426	1.528	0	-1.091	1.528	1.279	-0.853	2.132	-1.877	0	2.558
EPH-Ephrin signaling	-0.632	-1.265	-1.265	-3	-2.53	-1.897	-0.333	-1.508	-0.632	-0.707	-1.897	0.302	-0.333	-1.265	0
Amyotrophic Lateral Sclerosis Signaling	-1	-1.667	-1.667	-1	-1	-1	-1.134	-1.667	-0.333	-0.707	-2.333	-1	-1	-1	1
DAP12 interactions	-0.943	-0.471	-0.728	-1.213	-1.698	-1	-0.258	-0.243	1.604	-1.5	-0.728	1	-2.84	1.213	2
Signaling by Erythropoietin	-0.816	-1.342	-0.816	-2.236	-1.633	-1.633	-1.342	-0.816	0.447	-0.447	-1.633	-0.816	-1	0.816	1.633
NCAM signaling for neurite out-growth	0.632	-0.632	0.333	-1.667	-1.897	-1.897	-0.707	-1.897	-0.333	-1.89	-1.265	-1.667	-0.707	-1.265	-0.632
PDGF Signaling	-1.4	-1.569	-0.2	-1.706	-1.732	-1.569	-1.279	0.784	1.4	-1.964	-1.043	0	-1.964	0	0.784
Signaling by ROBO receptors	-2.324	-2.5	-2.5	-3.051	-0.775	-1.069	0.535	-1.604	0.277	-0.277	-1.069	0	-0.277	-0.577	0.535
VEGF Family Ligand-Receptor Interactions	-1.291	-1.807	-1.069	-1.508	-2.138	-1.604	-1.508	0	-0.302	-1.265	-1.508	-0.577	-1.667	0.832	0.277
CNTF Signaling	-0.832	-1.387	-0.577	-1.732	-0.832	-1.387	-2.887	-0.277	0.577	-2.309	-0.832	-0.277	-1.732	-0.277	1.387
Prostate Cancer Signaling	-1.706	-2.711	-1.528	-1.789	0.209	-0.655	-0.258	-0.218	0.447	-0.688	1.091	0.218	-3.71	0.894	1.091
Mitotic G1 phase and G1/S transition	-1.604	-2.324	-2.324	-2.138	-0.775	-0.535	-1.069	-0.535	1.604	0.277	0	1.069	-0.535	0.277	2.138
NFKBIE Signaling Pathway	-1.029	-1.567	-0.365	-3.53	-0.686	-0.707	-0.2	0.174	1.461	-0.392	0.73	1.671	-3.024	0.174	1.414
IL-17A Signaling in Gastric Cells	-0.905	-1.897	0.632	0	-2.111	-1.897	1.667	-0.632	-0.632	-1.667	-0.632	0	-1.897	-1.265	-1.265
IL-15 Production	-0.577	-0.378	-0.392	-3	-0.378	-0.6	-2.041	-0.816	0.408	-1.877	-0.408	0.816	-3	-1	1.4
CTLA4 Signaling in Cytotoxic T Lymphocytes	-0.788	-1.457	-1.753	-0.137	0.802	0.412	0.544	2.138	0.555	2.1	1.214	0.412	3.266	1.214	-0.272
Signaling by EGFR	-0.378	-1.633	-1.633	-2.236	-0.816	-0.816	1.342	0	0	1	-2.449	-2.449	1	-0.447	-0.816
Signaling by NOTCH4	-2.714	-2.714	-2.111	-2.714	-0.905	-0.302	0	-0.905	0.632	0.302	0	0.302	-1.508	-1	0.905
Signaling by ALK	-2.111	-1.508	-1.508	-2.111	-0.905	-0.905	-0.905	0.302	1.508	-0.632	0.302	0.905	-0.632	1.265	1.508
Interleukin-4 and Interleukin-13 signaling	-1.697	-0.283	-0.577	-1.372	-2.188	-1.021	-0.822	-0.149	2.287	-1.406	0.59	0.762	-1.543	-0.146	2.111
ERK/MAPK Signaling	-0.686	-0.343	-0.522	-2.414	-2.121	-1.976	-0.962	-0.365	0.756	-1.961	-1.134	-0.186	-1.4	-0.354	1.768
Transcriptional regulation by RUNX2	-0.832	-2.138	-1.387	-1.941	-2.138	-1.387	-0.905	0.577	1.732	-0.905	0	0	-1.732	-0.632	0.577
Differential Regulation of Cytokine Production in Macrophages and T Helper Cells by IL-17A and IL-17F	-1.667	-2.53	-1.897	-1.89	-0.816	-0.816	-1	0.378	0.447	0.447	-0.816	1.633	-1.342	0.378	-0.816
Endoplasmic Reticulum Stress Pathway	-1.633	-1.342	-1.342	-2	-0.816	-0.816	-1.342	0	1.633	0	0.816	0.447	-2.236	-0.816	1.633
Endocannabinoid Developing Neuron Pathway	-1.414	-1.698	-1	-2	-1.414	-1.414	-0.728	0.471	1.213	-1	-1.886	0	-0.728	0	1.886
Signaling by FGFR2	-1	-2.333	-1.414	-1.414	-1.667	-1.667	0	0.333	1.134	-0.378	-2.333	-1	-1.134	-0.707	-0.333
Role of JAK family kinases in IL-6-type Cytokine Signaling	0.192	-0.392	0.962	-1.633	-1.043	-0.626	-1.043	0.408	1.877	-1.877	0.626	2.132	-1.279	-0.816	1.877
Regulation of IL-2 Expression in Activated and Anergic T Lymphocytes	-0.905	0.762	1.372	-1.265	-0.152	0	0.48	-1.543	0.926	-1.761	0.156	2.16	-3.162	0.457	1.677
Cellular Effects of Sildenafil (Viagra)	1.833	2.605	1.89	1.069	2.142	1.75	-0.98	-0.25	0	-0.137	-0.762	0.64	1.953	-0.126	-0.63
Interleukin-6 family signaling	-0.632	-0.632	-0.632	-2.53	-1	-1	-1.667	1.667	2.333	-1	0.333	0.333	-1	0.333	1.667
Integrin Signaling	0.392	-1.177	-0.784	-2.858	-1.732	-1.4	-0.209	-1.177	0.816	-1.043	-1.961	0	-1.225	-0.784	1.177
TNF signaling	-2.668	-1.698	-0.5	-3	-0.688	-0.728	-0.5	0.229	0.5	0.5	-0.943	0.5	-1.807	1	1.414
KEAP1-NFE2L2 pathway	-2.138	-2.673	-2.138	-2.496	-0.832	-0.277	-0.277	-0.832	1.155	0.832	-1.604	0	-0.277	-0.302	0.832
Formation of definitive endoderm	-1.342	-0.447	N/A	-1.342	0.447	2.236	0.447	1	1.342	2.236	0.447	-0.447	-2.236	1.342	1.342
Degradation of beta-catenin by the destruction complex	-1.897	-1.897	-1.667	-2.53	0.632	0.632	0.632	-0.632	1	0.632	-1.265	0	-1.265	0.707	1.265
GDNF Family Ligand-Receptor Interactions	-0.535	-1.387	0.277	-1.155	-2.138	-1.604	0.832	-1.604	-0.832	-1.387	-2.673	-1.069	-0.577	-0.535	0
RAF/MAP kinase cascade	-1.029	-1.414	-1.826	-3.157	0.354	0.365	-1.177	-0.18	2.117	0.6	0	-0.192	-1.347	0.73	1.976
TNFR2 Signaling	-2.828	-0.728	0.728	-1.807	-0.943	-0.243	0	-1.698	-0.243	-1	-0.775	1	-3	-0.243	1.213
Epithelial Adherens Junction Signaling	-0.943	-1.886	-1	-1	-1.698	-2.183	2.138	-0.471	0	-0.258	-2	0.471	0.5	-1.886	0
Platelet homeostasis	-1.134	-1.89	-1.89	-1.342	-1.89	-1.414	0.447	-1.342	0.816	-0.447	0	0.816	-1.342	0	1.633
TR/RXR Activation	-1	-1	-1	-2.828	-2.121	-2.121	0.378	1.414	1.89	-0.378	1.134	-0.378	0.378	-0.378	0
Senescence-Associated Secretory Phenotype (SASP)	-1.155	-2.309	-0.302	-0.302	-2.111	-1.265	0	-0.632	1	-1.897	-0.632	0.632	-2.111	-1.414	-0.632
Transcriptional regulation by RUNX1	-2.496	-2.324	-3.051	-2.887	0	0	1.069	-1.069	0	0	-1.069	-0.535	-1.291	-0.577	0
Opioid Signalling	0.707	-0.378	0.378	-0.447	-2.333	-2.333	-2.449	-0.378	-0.378	-2.646	-0.378	-0.378	0.816	1.134	1.134
SUMOylation of immune response proteins	-2.236	-1.342	-1.342	-2	-1.342	-1	0	0	0	-1	-1	1	-2	1	1
Mitochondrial biogenesis	-0.378	0	-0.816	-1.633	-1.89	-1.89	-1.134	-0.378	-0.378	-1.633	-0.378	-2.646	1.134	0.816	1.134
Androgen Signaling	-0.832	-1.941	-0.577	-0.302	-1.941	-2.887	0	-1.155	0.577	-1.897	-0.302	-0.577	-1.508	1.155	0.577
Advanced glycosylation endproduct receptor signaling	-1.342	-2.236	-1	-0.447	-2.236	-1.342	-0.447	-1.342	0.447	-2.236	-0.447	0.447	-1.342	-0.447	0.447
Signaling by Leptin	-0.447	-1	-0.447	-2.236	-2.236	-2.236	-1.342	0.447	1.342	-0.447	-0.447	0.447	-1.342	0.447	1.342
Cell Cycle: G1/S Checkpoint Regulation	1	0.632	0.632	1	0.632	1.667	1.134	-2.333	-1.414	0.333	-1	-1	1	-1.414	-1
Regulation of TP53 Activity through Phosphorylation	0.816	1.633	0.816	0.816	0	0.816	2.236	-1.633	-2	0.816	0.816	0.816	0.816	1.342	0.816
Gastrin-CREB signalling pathway via PKC and MAPK	-0.816	-0.816	0.447	0	-1.633	-1.633	-1.342	-1.633	-1.342	-2.236	-0.816	-1.633	-1	0	-0.816
B Cell Activating Factor Signaling	-2.353	-1.4	0	-1.279	0	0.816	0.655	-1.225	0.408	-0.626	1	1.46	-3.411	0	1.4
mTOR Signaling	-0.905	-1.508	-0.632	-1.667	-1.508	-2.111	-1.265	-0.905	0	-2.333	-0.632	0.302	-1	0.302	0.905
Paxillin Signaling	0.277	-0.577	-0.577	-2.714	-1.387	-1.387	1.732	-1.387	-1.155	0.302	-1.387	-0.832	0.577	-1.387	0.277
Acetylcholine Receptor Signaling Pathway	1.8	2.041	2.858	1.091	-0.209	0.209	-0.447	0.626	0.209	-1.342	0.626	-0.408	1.964	1.46	0.626
Antiproliferative Role of Somatostatin Receptor 2	-1	-2.333	-0.707	-0.707	-0.333	-1	-0.378	0.333	0	-2.646	-1.667	-1	-1.134	-1	-1.667
ERBB Signaling	-1.606	-2.183	-0.243	-0.775	-2.357	-1.886	0	-0.471	-0.728	-1	-1.698	-1.414	-1.069	0.471	0
Gene and protein expression by JAK-STAT signaling after IL-12 stimulation	-1.89	-0.816	-1.342	0.447	0	0.447	-1.633	0.447	0.447	0.816	0.447	2.236	-2.236	-0.447	2.236
PAK Signaling	0	-0.943	-0.728	-2.84	-1.606	-1.606	0.775	-1.789	-0.229	0	-2.828	-0.447	-0.258	-1.147	0.688
Glioma Invasiveness Signaling	-1.667	-1.667	-0.707	-1.414	-2.333	-2.333	0	-0.707	0	-1.134	-0.333	0	-1.134	-0.333	-2.121
OX40 Signaling Pathway	0.229	0.471	0.943	-1.069	1.147	1.147	0.535	-2.668	0.471	-0.775	0.243	1.5	-2.5	0.471	1.698
ID1 Signaling Pathway	-0.316	0.48	1	-2.667	-0.324	0.649	0.174	1.298	2.795	-1.029	0.324	-0.324	-1.521	1.121	1.761
HEY1 Signaling Pathway	-1.528	-1.342	-0.229	-2.524	0	0.447	-1.807	0.229	-0.655	-1	0.229	0.688	-3.3	0.447	1.342
Chaperone Mediated Autophagy Signaling Pathway	2.214	1.581	2.402	0.649	0.949	1.441	0.973	-0.16	-0.649	-0.649	1.298	0.16	1.265	-1.121	0.16
Signaling by NTRK2 (TRKB)	-0.816	-1.633	-1.633	-2.236	-1.633	-0.816	0.447	-0.816	1.342	-1	-1.633	-0.816	0	0	0.816
Agrin Interactions at Neuromuscular Junction	0.577	-0.905	0.302	-1.265	-1.155	-1.155	2.714	-1.732	-0.905	0	-1.732	-0.577	0.302	-1.155	-1.155
Signaling by PTK6	-2.121	-1.414	-1.414	-2.646	-0.707	-0.707	0.378	0.707	0.816	-1.134	-1.414	0.707	-0.378	0.378	0.707
PCP (Planar Cell Polarity) Pathway	-1.89	-0.816	-0.378	-0.816	-1.134	-1.134	0.378	-1.134	-0.378	-1.89	-1.89	0.378	-0.378	-1.89	1.134
Hypoxia Signaling in the Cardiovascular System	-1.89	-1.134	-1.134	-1.134	-1.89	-1.89	-0.816	0.378	0.816	-1.89	0.378	-1.134	0.378	0.378	0.378
IL-17A Signaling in Airway Cells	-2.502	-3.138	-1.177	-2.294	-1	-0.2	-0.209	-0.6	-0.408	-0.408	-0.408	0.408	-1.633	0.2	1
Circadian Clock	0	1.134	0.378	-1.134	-0.707	-0.707	-1.414	-0.707	-0.707	-1.89	-1.414	-1.414	1.414	1.134	1.414
Systemic Lupus Erythematosus in T Cell Signaling Pathway	0.137	-0.137	-1	-1.414	-0.555	-0.429	-1.286	-1.82	-0.566	-1.605	-1.82	-0.283	-1.98	-1.941	0.566
Neurotrophin/TRK Signaling	-1	-1.291	-0.258	-0.535	-2	-1.5	-0.258	-1	-0.775	-1.291	-2	-1.5	-1.069	-0.5	0.5
IL-23 Signaling Pathway	-1.5	-1	-1.604	-1.155	-1.291	-1.291	-1.155	0.258	0.832	-0.577	0.535	1.604	-1.604	0.258	0.775
Cellular response to hypoxia	-2.333	-2.333	-2.333	-2.333	-0.333	-0.333	0.333	-1.667	0.707	-0.333	-0.333	0.333	-0.333	0.378	1
Mitotic G2-G2/M phases	-1.897	-1.508	-1.508	-1.508	0.577	1.155	0	-1.732	0.302	0.577	-0.577	1.155	-1.155	0	1.732
Role of JAK2 in Hormone-like Cytokine Signaling	0.832	0.577	0.832	-0.832	-0.832	-0.277	-0.577	-0.832	1.732	-0.832	0.277	2.309	-0.905	0.832	2.887
CD40 Signaling	-2.335	-2.556	-1.134	-0.784	-0.18	0.928	0.392	-1.095	-0.73	0	0.186	0.557	-2.646	1.461	0.365
Signaling by CSF1 (M-CSF) in myeloid cells	0	-0.333	-1	-2.333	-1.667	-1	-1	-1	1.414	-1.414	-1	-0.333	-1.134	-0.707	1
SPINK1 Pancreatic Cancer Pathway	0.447	1.342	0.447	1.342	0.447	-1.342	1.342	-1	-0.447	0.447	-1.342	1.342	2.236	-0.447	-1.342
Signaling by FGFR3	-0.707	-2.121	-1.134	-1.134	-1.414	-1.414	0.378	0	0.816	0	-2.121	-1.414	-0.816	-1.134	-0.707
Signaling by FGFR1	-0.707	-2.121	-1.134	-1.134	-1.414	-1.414	0.378	0	0.816	0	-2.121	-1.414	-0.816	-1.134	-0.707
Signaling by FGFR4	-0.707	-2.121	-1.134	-1.134	-1.414	-1.414	0.378	0	0.816	0	-2.121	-1.414	-0.816	-1.134	-0.707
Macropinocytosis Signaling	-0.333	-0.632	-1.265	-2.121	-1.897	-1.897	-1	0	0.333	-1.89	-1.667	-1.265	0.378	-0.632	0
Corticotropin Releasing Hormone Signaling	-0.243	-0.5	0.258	-0.258	-2.183	-1.698	-2	-0.728	-0.728	-1.807	-1	-1.213	-0.258	1.213	1.213
HGF Signaling	-1.134	-0.378	0.577	-2.6	-1.732	-1.732	-0.2	0	-0.392	-2.2	-1.4	-0.577	-1.225	-0.756	0.378
ABC-family proteins mediated transport	-2.53	-2.53	-2.53	-1.897	-0.632	0.632	-0.333	-1.265	0.333	-0.333	-0.632	0	-1	0	0.632
NAD Signaling Pathway	0.905	-0.302	0.302	-0.302	1.667	1.897	-1.134	2.714	0.632	0.707	1.265	-0.333	0.333	-1.265	-1.508
April Mediated Signaling	-1.569	-1	0.408	-0.853	-0.392	0.816	1.091	-2.041	-0.408	-1.043	0.2	1.043	-2.985	-0.784	0.6
NGF-stimulated transcription	0.378	1.134	1.134	1.134	-0.816	1.134	0	0.816	-0.447	-2.449	-2.646	-1.134	0.447	-1.134	-0.378
GP6 Signaling Pathway	0.277	0	-0.832	-2.309	-2.496	-1.941	-0.832	-1.387	0.277	-1.155	-0.577	-0.277	-1.155	0.277	1.387
Mouse Embryonic Stem Cell Pluripotency	-1.091	-1.342	-0.943	-1.414	0.218	0.218	-2.183	0.655	0.894	-0.688	0.655	-0.218	-1.147	1.528	1.964
EGF Signaling	-1.342	-1.147	0.688	-1.698	-1.789	-1.342	-0.471	-0.447	0.688	-1.886	-0.688	-0.447	-2	0	0.447
Actin Cytoskeleton Signaling	-0.243	-0.728	-0.5	-2	-1.414	-1.414	0.5	-2.065	-0.943	-0.728	-2.357	-0.229	-0.5	-0.471	0.943
Transcriptional Regulation by NPAS4	1	-1	N/A	2	-2	-1	1	-1	0	-1	0	0	-1	-2	-2
Regulation of RUNX2 expression and activity	-1.897	-2.53	-2.53	-1.897	-0.632	-0.632	0	-1.897	1	0	0	0	-0.632	-0.707	0.632
Beta-catenin independent WNT signaling	-1.265	-0.333	0.632	-1.89	-1.508	-1.508	0.333	0.632	1	-1.667	-1	1.265	0.333	-0.333	1.265
SPINK1 General Cancer Pathway	0	-1.069	-0.277	-1.941	-0.832	-0.832	-2.309	0.832	1.155	-1.155	-0.832	-0.277	-1.732	0.832	0.832
Glioblastoma Multiforme Signaling	0.447	-1.789	-0.943	-2.357	-0.655	-1.091	0.258	0.655	1.789	-0.728	-1.789	-0.655	0	0.655	1.091
Coronavirus Pathogenesis Pathway	1.638	1.134	1.664	0.911	-0.128	0.525	2.496	-0.397	-1.069	0.272	-0.535	-1.192	-0.535	-1.336	-1.069
TNFs bind their physiological receptors	-0.258	-1.604	-0.832	-1.134	-0.535	-0.832	-0.707	1.155	1.667	-1.414	-0.277	0.302	-2.121	0.535	1.508
Extracellular matrix organization	-0.535	-1.604	-1.604	-1.069	-0.277	-0.277	-1	0.277	2.138	-1.265	1.387	-0.905	-1.155	-0.832	0.535
S Phase	-1.732	-1.732	-1.732	-1.732	0	0.577	-0.577	-0.577	1.508	0.577	0	1.155	-0.577	0.632	1.732
G Beta Gamma Signaling	0.5	-1	-0.775	-1.069	-2.5	-2.5	-0.775	0	0.258	-0.277	-1.291	-1.5	-1.387	0.5	0.5
RHO GTPases Activate ROCKs	N/A	N/A	N/A	N/A	-1	-1	N/A	-2.236	-1.342	0	-1	2.236	-2	-2	2
Integrin signaling	0.378	-1.134	-1.134	-1.134	-1.134	-1.134	1.134	-1.134	0.378	0.816	-1.89	-1.89	0	-1.134	0.378
PTEN Regulation	-1.213	-0.243	-2	-2	1	1.5	-0.775	0.5	1.069	0.5	-1	1	0	0	2
Synaptic Long Term Potentiation	0	-0.302	0.302	-0.333	-1.155	-1.155	-2.53	0	-0.302	-2.53	-1.508	-1.155	0.632	1.732	1.155
Nuclear Cytoskeleton Signaling Pathway	0.426	0.853	0	-1.789	-1.091	0	0	-0.655	1.414	-1.789	-0.218	1.528	-2.4	0.218	2.4
PI3K/AKT Signaling	-1.095	-0.73	0	-2.268	0.73	0.557	0	-0.928	0.378	-0.756	-0.557	0.928	-2.502	0.928	2.414
Amyloid fiber formation	-0.816	-0.816	-0.816	-2.449	0	0	-0.447	0.816	2	0.447	-2.449	-0.816	-0.816	-0.447	1.633
Virus Entry via Endocytic Pathways	-0.577	-1.387	-1.941	-3.162	-1.941	-1.732	-0.302	-0.577	0.632	-1	-0.302	0	0.632	0	0.577
TP53 Regulates Transcription of Cell Death Genes	-1.265	-0.632	-1	-1.265	-0.632	-0.632	-2.121	-1.897	-0.707	-0.333	-1.265	0	-2.333	0	0.632
Transcriptional Regulation by VENTX	-0.378	-0.378	-0.816	0	0	-0.447	-2	-2.236	0.447	-1.342	-0.447	2.236	-1.633	-1	1.342
HOTAIR Regulatory Pathway	-1.279	-1.528	-1.147	-1.606	-0.218	-0.894	-0.688	0.943	1.147	0.229	0.688	0.229	-1.342	1.147	1.606
Signaling by ERBB4	-2.121	-1.134	-0.707	-1.633	0.378	0.378	-0.816	-0.378	0	0	-1.89	-1.134	-1.342	1.633	1.134
PIP3 activates AKT signaling	-0.962	-1.569	-1.225	-2.449	-1.177	0.577	-1.043	0	0.408	-0.853	-0.2	0.816	-1.8	-0.192	1.4
fMLP Signaling in Neutrophils	-0.853	-1.279	-0.655	-0.943	-0.853	-1.091	-0.471	-1.528	0.894	-2.065	-1.342	0.218	-1.147	-0.218	1.091
Netrin-1 signaling	0.378	-0.816	-0.378	-2.449	-1.89	-1.134	1.89	-1.134	0.378	0	-1.134	-0.378	1.134	-1.134	0.378
EIF2 Signaling	-0.832	-1.387	-0.577	-1.155	-0.277	-0.832	-1.508	-0.832	0.577	-0.577	-0.832	-0.277	-2.111	1.387	1.387
NUR77 Signaling in T Lymphocytes	0.447	-0.447	0	-2.183	-1.342	-0.894	-1.414	-0.447	0.447	-1.5	0.229	0.447	-2.065	0.894	1.789
Signaling by MET	-0.302	-0.905	-1.508	-2.53	-0.905	-0.905	1.265	-0.905	0.333	0.333	-2.111	-0.632	1	0	0.905
Signaling by NTRK3 (TRKC)	-1.342	-2.236	-2.236	-2	-0.447	-0.447	0	-0.447	0	N/A	-2.236	-2.236	N/A	0.447	0.447
Hedgehog 'off' state	-2.121	-2.121	-2.121	-1.414	0	0	0	-2.121	0.707	0	0	0.707	-1.414	0.378	1.414
Lymphotoxin β Receptor Signaling	-1.091	-1.091	-0.688	-1.414	-0.688	0.447	-1.213	-1.342	0.447	0.243	0	1.606	-2.668	-0.218	1.342
Ephrin A Signaling	-1.633	0.816	-0.426	-1.279	-1.46	-1.043	-0.218	-0.6	0.816	-2.236	0.209	0.816	-0.426	-0.408	2.041
Actin Nucleation by ARP-WASP Complex	-0.707	-0.707	-1.414	-2.646	-1	-1	0.378	-1	-1.414	-0.707	-1.667	0.333	0	-0.333	1
P2Y Purinergic Receptor Signaling Pathway	-0.447	-0.688	0.229	-0.5	-1.342	-1.147	-1.698	0.229	0	-2.668	-0.943	-0.229	-0.943	1.606	1.606
14-3-3-mediated Signaling	-1.147	-1.213	0.728	-0.832	-1.147	-0.688	-1.069	-0.688	-0.471	-2.324	-1.414	-0.471	-1.604	0.229	0.229
MAPK targets/ Nuclear events mediated by MAP kinases	-0.775	-0.832	0.832	0	-1.604	-1.604	-0.277	-0.775	-0.535	-1.387	-1.604	-1.604	-0.832	-1.291	-0.258
IL-4 Signaling	0.59	0	0.149	-0.457	0.289	0.59	-2.214	-1.443	0.603	-2.287	0	0	-3.202	-0.59	1.64
Apelin Pancreas Signaling Pathway	1.633	1.342	0.816	2	0.816	1.342	-0.447	0.447	-0.447	0.447	0.447	-0.447	1.633	1.342	-0.447
Role of JAK1, JAK2 and TYK2 in Interferon Signaling	0.632	0.632	0.632	-1.265	-0.632	-0.632	-1.265	0.632	2.333	0	-0.632	1.414	-1.667	0	1.667
Activation of NMDA receptors and postsynaptic events	0	-1.633	-0.447	-0.447	-1.633	-1.633	0.447	-0.816	0.447	-2	-1.633	-0.816	0.447	-0.816	-0.816
eNOS Signaling	1.414	0.707	0.707	-1.134	-0.707	-0.707	-2.121	0	0	0	1.134	0	-1.134	2.121	2.121
Gap Junction Signaling	-1.234	-1.234	-0.949	-0.87	0.302	0.905	-1.372	-0.316	1.441	0.174	0	0.632	-2.535	0.457	1.543
Growth Hormone Signaling	0.5	-0.258	1.291	-0.258	-1.5	-1.5	-1.807	-0.5	0.258	-2.324	-0.258	0.775	-1.387	0	1.291
Small Cell Lung Cancer Signaling	-1.342	0	-0.229	-1.886	0.229	1.147	0	-1.147	0.229	0.471	0.229	1.886	-2.357	0.688	2.065
Salvage Pathways of Pyrimidine Ribonucleotides	-1.265	-1.667	-0.707	-1	-1.265	-1.265	-1	0	0.302	-1	-1.265	0.905	-1	-0.632	0.632
CXCR4 Signaling	-0.816	-1.46	0.408	-1.606	-1.46	-0.816	0	-0.209	0.853	-1.789	-2.132	0.626	-0.894	0	0.816
Pyridoxal 5'-phosphate Salvage Pathway	-1	-1.667	-0.707	-1	-1	-1	-1	0.302	0.632	-1	-1	1.265	-1	-0.632	0.632
Metabolism of polyamines	-2.121	-2.121	-2.121	-1.414	0	0	0	-1.414	0.707	0	-0.707	0.707	-0.707	-0.378	1.414
GNRH Signaling	-0.174	-0.354	1.061	-0.756	-2.611	-1.768	-0.186	0.174	0	-2.043	-2.191	-0.707	0.73	-0.87	0.174
White Adipose Tissue Browning Pathway	-0.302	-0.905	-0.632	-1.265	-1.265	-1.265	0.333	-0.632	1.265	-1.667	-0.333	0.632	-1	0.333	1.897
IL-10 Signaling	1.222	1.254	0.114	-0.471	0.918	-0.115	0.12	0.465	1.543	1.455	1.414	0.356	1.434	1.287	1.522
Neurovascular Coupling Signaling Pathway	0	-0.775	-0.5	-0.905	0	-0.5	0	1.732	3.051	1.155	1.155	0.277	1.155	0.535	1.941
PTEN Signaling	0.898	0.707	0.186	3.657	0.18	0.365	0	0.898	0.557	0.784	0.756	0.73	1.732	-0.898	-1.257
Thrombin signalling through proteinase activated receptors (PARs)	0.447	-1.342	0	0.447	-2.449	-2.449	-0.447	0.447	0.447	-2	-0.447	-0.447	-0.447	-1.342	-0.447
Response to elevated platelet cytosolic Ca2+	-0.229	-2.524	-2.065	-0.243	-1.213	-1.886	0.258	-0.943	0	1.069	-0.775	-0.243	0.258	-0.943	0.943
Chemokine Signaling	-0.962	-0.962	0.392	-0.655	-1.177	-1.177	0.218	0.192	-1.225	-2.4	-1.225	-0.2	-0.853	1.347	-0.6
Xenobiotic Metabolism General Signaling Pathway	-0.894	-1.342	0.688	-2	-2.065	-2.065	-0.728	-0.447	0	-0.5	-0.943	0	-0.728	0.229	0.894
4-1BB Signaling in T Lymphocytes	-2.982	-1.414	-0.243	-1	-0.229	0	0.243	-1.886	-0.471	-1.213	0	-0.243	-2.183	0	1.414
NRF2-mediated Oxidative Stress Response	-2.294	-1.706	0.426	-1.698	-1.706	-2.132	-0.447	-0.426	0	-0.688	-0.655	-0.626	-0.229	0	-0.426
Ribonucleotide Reductase Signaling Pathway	-1	0	1.043	-1.225	-1.225	-1.225	1.279	0	0.626	-2.558	0.816	-0.408	-0.816	0.816	0.408
Synaptogenesis Signaling Pathway	0.218	-1.091	-0.688	-1.789	-0.655	-0.218	0	0.426	1.789	-0.471	-1.091	-1.706	0.229	1.528	1.528
Signaling by TGF-beta Receptor Complex	-0.632	-1.265	-1.265	-2.53	0.333	1.667	-0.707	0.333	-1	0	0.333	-0.333	-1.414	-0.333	1.265
Regulation of TP53 Expression and Degradation	0.816	1.633	1.633	-0.816	0.816	0.816	-0.447	0	-1	1.633	0	0.816	-0.816	1.342	0.816
Synaptic Long Term Depression	-0.775	-1.604	-0.535	-0.632	-1.069	-1.604	-1.897	0	0.302	-1.265	-0.302	0	-0.632	1.941	0.832
Sirtuin Signaling Pathway	0.728	0.943	0.243	-0.728	1.213	1	-1.604	0.728	-0.728	2.324	-1.414	0	0.5	0.471	0.728
TP53 Regulates Transcription of DNA Repair Genes	-0.378	1.134	1.134	1.134	0.378	1.134	0.816	-0.378	-0.816	-1.134	-0.378	1.134	-1.134	1.134	1.134
Germ layer formation at gastrulation	0	0	N/A	-0.447	0.816	2.449	-0.447	1	1.633	2.449	0	0	-1.633	0.816	1.633
Regulation of Actin-based Motility by Rho	0	0	-0.816	-2.449	-1.134	-1.134	0.816	-1.414	-1.414	-0.378	-1.134	0.707	0.378	-0.378	1.134
UVB-Induced MAPK Signaling	-0.277	-0.577	1.155	-0.302	-1.387	-1.387	0	-1.387	-1.941	-1.732	-1.155	-0.277	-1.155	0.277	0.277
Aldosterone Signaling in Epithelial Cells	0	-1.134	0.378	-0.816	-1.414	-1.414	-1.89	-0.707	0	-1.89	-1.134	0	-0.378	1.414	0.707
Granzyme A Signaling	-0.378	0.378	0.378	0.378	-0.378	0.378	-1.633	0.378	1.633	-1.89	0.816	0.816	-0.816	1.89	1.134
IL-12 Signaling and Production in Macrophages	-1.823	0	0	-1.053	-1.132	-0.798	-1.455	-1.013	-1.287	-0.97	0.119	0.351	-2.692	-0.577	0
FasL/ CD95L signaling	0.447	-0.447	-1	-2	-0.447	-0.447	-2	-0.447	-0.447	1	-0.447	-0.447	-2.236	1	0.447
Cyclins and Cell Cycle Regulation	-0.816	0	-0.816	-1.633	-1.342	-2.236	0	1.633	0.447	-0.447	0.447	-1.342	-0.447	0.816	-0.816
L1CAM interactions	0.302	-1.508	-1.265	-0.905	-0.905	-1.508	0.632	-1.508	0.302	-1	-0.302	-0.632	0.632	-1.508	0.302
Pancreatic Secretion Signaling Pathway	-0.258	-1.069	0	-0.832	-1.807	-1.807	-1.069	-0.258	0.775	-1.941	-0.535	0.775	-0.535	0.258	1.291
Signaling by Insulin receptor	-1.342	-2.236	-1	0	-1.342	-1.342	0	-1.342	0	-1	-1.342	-1.342	N/A	-0.447	-0.447
RIPK1-mediated regulated necrosis	-0.632	-0.632	-1.414	-3	-0.302	-0.632	-0.707	0.302	1	0.707	0.302	0.333	-1	0.707	1.508
Semaphorin Neuronal Repulsive Signaling Pathway	-0.728	-1.213	-0.728	0.243	-1.414	-1.213	1	-0.229	0	-1.414	-0.471	-0.688	1.414	-0.943	-1.414
Cancer Drug Resistance by Drug Efflux	-1	-1.667	-0.707	-1.414	-1	-0.333	-1.633	0.333	1.414	-1.134	0.333	0.333	-1.134	-0.333	-0.333
cAMP-mediated signaling	0.688	-0.447	-0.688	-1	-1.698	-1.147	-0.535	0.471	1.291	-0.577	0	-0.243	-0.535	2.065	1.698
WNK Renal Signaling Pathway	-0.378	-0.378	-0.378	-2.236	-1.134	-1.89	-1.633	-0.378	-1.134	-0.447	0	-0.378	-0.447	1.134	1.134
Aryl Hydrocarbon Receptor Signaling	-0.816	-1.46	0.426	0	-1.706	-1.964	2.357	0	0.655	-1.698	0.218	0.655	-0.218	0	-0.853
STAT5 Activation	0	N/A	0	-2	-1	-1	-2	0	0	-1	0	1	-2	1	2
Granzyme B Signaling	0	0	0	-2	0	0	-2	-2	1	N/A	-1	0	-2	-1	2
Platelet Adhesion to exposed collagen	1	0	-1	-1	0	1	1	-1	1	-1	1	2	0	1	1
Degradation of the extracellular matrix	0	0	0	-1.342	-1.342	-1.342	0	-1.342	2.236	1	-1.342	0.447	-0.816	-1.342	0.447
Integrin cell surface interactions	-0.447	-0.688	-1.147	-1.886	-0.471	-0.243	1.213	0	2.183	0.471	-0.243	1.414	-0.471	0.688	1.414
G alpha (z) signalling events	-0.447	-0.447	-0.447	-1	-1.633	-1.633	-1.342	0.447	0.447	-1	0	0.447	-1	1.342	1.342
Opioid Signaling Pathway	0	-0.186	0.577	-1.569	-1.095	-0.73	-0.577	-0.365	0.928	-1.732	-2.043	-0.365	-0.962	0.365	1.461
STAT3 Pathway	-0.343	-1.183	-0.522	-1.768	-0.87	-0.87	-0.756	0.845	1.616	-0.756	0.365	0.365	-1.3	0.169	1.219
ILK Signaling	-0.378	-0.192	0.392	-0.6	-1.134	-1.347	1	-1.347	-0.392	-0.2	-0.962	1.347	-1.347	-0.962	1.347
Signaling by ERBB2	0	-0.632	-0.632	-2.828	-1.265	-0.632	-1	0	0.707	-0.707	-1.265	-1.265	-0.378	1	0.632
HER-2 Signaling in Breast Cancer	-1.543	-1.406	-0.16	-2.466	-1.718	-0.316	-0.169	-0.316	0	-1.715	-0.16	0.316	-2	0	0.632
CCR3 Signaling in Eosinophils	-1	-1.5	-0.775	-0.905	-1.291	-1.291	-0.302	-0.832	0.577	-0.905	-0.577	0.277	0.302	1.807	0.535
CDX Gastrointestinal Cancer Signaling Pathway	0.429	1.155	0	1.441	-0.603	-0.447	0	-1.372	-1.093	-2.082	0.801	-1.265	1.121	-0.447	-0.617
Estrogen-Dependent Breast Cancer Signaling	-0.775	-1.604	0	-0.277	-1.291	-1.069	-0.577	0	0.832	-2.887	-1.069	-0.535	-1.941	0	0
Factors Promoting Cardiogenesis in Vertebrates	-0.816	-0.894	0	-1.698	-0.626	-0.209	-1.789	0	0	-1.342	-1.279	-0.209	0.218	0.816	2.858
Endothelin-1 Signaling	-0.365	-1.671	-0.365	-1.225	-1.671	-1.671	-0.408	-0.577	0.6	0	-0.2	-0.392	-1.633	0.756	1.177
Polyamine Regulation in Colon Cancer	-0.471	-1.147	0.243	-0.728	-1.414	-1.414	-1	0.471	-0.728	-0.728	0.943	-0.728	-1.213	0.943	-0.471
Regulation of mRNA stability by proteins that bind AU-rich elements	-0.378	-1.134	-0.378	-2.449	-1.134	-1.633	0	0	0.447	0	-0.816	-1.633	0.447	1.342	0.816
Signal amplification	0	-1.633	-1.633	-1	-2.449	-1.89	0	1	0	N/A	0	-1	1	0	1
PXR/RXR Activation	0.378	1.134	1.134	-1.342	0	1.342	N/A	2.236	1.342	N/A	1.342	0.447	-1	0.447	0.447
CLEAR Signaling Pathway	0	1.372	-0.898	1.177	-0.18	-0.18	1.225	-0.707	-0.928	0.816	0.784	-0.18	2.858	1.061	-0.174
BER (Base Excision Repair) Pathway	-0.378	-1.134	0	0.378	-1.134	-1.134	-0.816	-1.89	-1.134	-0.378	-1.134	1.134	-1.134	0.378	0.378
Insulin Receptor Signaling	0.832	0	0.577	-1.508	-0.832	-0.277	-2.309	-1.387	0	-0.577	-0.277	-0.277	-0.905	1.387	1.387
CDK5 Signaling	1	1	-0.333	-0.378	1.265	1.667	-0.707	1	0.378	0.707	-1	0.333	0.707	1.667	0.333
Caveolar-mediated Endocytosis Signaling	0.577	-0.277	-0.832	-1.732	-0.832	-0.302	-0.302	-0.577	1.508	-0.905	0.577	1.155	-1.155	0	1.732
ESR-mediated signaling	-1.155	-0.277	0.302	1.508	-1.155	0	0	0.302	1.155	-2.714	0.577	1.508	-1.155	0.302	0.302
Syndecan interactions	0.816	0	0	1.342	1.633	1.633	0	0	0.816	0	1.633	1.633	-0.447	0.816	1.633
Ephrin B Signaling	-0.832	-1.387	-0.302	-0.905	-1.155	-1.155	0.905	-1.387	-0.577	-0.302	-1.155	0.277	-0.905	-0.577	0.577
Synthesis of DNA	-2.121	-2.121	-2.121	-2.121	0	0	0	-1.414	0.378	0	-0.707	0	-0.707	0	0.707
Hedgehog ligand biogenesis	-2.121	-2.121	-2.121	-2.121	0	0	0	-1.414	0.378	0	-0.707	0	-0.707	0	0.707
Regulation of Apoptosis	-2.121	-2.121	-2.121	-2.121	0	0	0	-1.414	0.378	0	-0.707	0	-0.707	0	0.707
Regulation of mitotic cell cycle	-2.121	-2.121	-2.121	-2.121	0	0	0	-1.414	0.378	0	-0.707	0	-0.707	0	0.707
Hedgehog 'on' state	-2.121	-2.121	-2.121	-2.121	0	0	0	-1.414	0.378	0	-0.707	0	-0.707	0	0.707
DNA Replication Pre-Initiation	-2.121	-2.121	-2.121	-2.121	0	0	0	-1.414	0.378	0	-0.707	0	-0.707	0	0.707
Reelin Signaling in Neurons	-0.229	0.229	0.243	-2.357	-1.147	-0.688	-0.229	-1.091	0.447	-1.886	-0.471	0.894	-0.688	-1.342	0.447
Th2 Pathway	0.126	-0.128	0.132	-0.98	-0.64	-0.384	-2.38	-2.101	0.397	-0.544	-0.397	0.816	-2.405	0.13	0.802
Extra-nuclear estrogen signaling	-0.258	-0.535	0.832	-0.832	-1.291	-1.069	0	0.277	1.155	-1.508	-1.387	-0.832	-1.265	-0.277	-0.832
Melatonin Signaling	0	-1	0.333	0	-1.897	-1.897	-1.667	-0.632	-0.632	-1.667	-0.333	0	0.333	1.265	0.632
Neuropathic Pain Signaling in Dorsal Horn Neurons	0.632	-1	1	0	-1.897	-1.265	-0.707	0	0	-2.828	-1.667	-0.632	0	0	-0.632
CSDE1 Signaling Pathway	-0.333	-1	0	-1	0	0.707	0	2.121	1.414	-0.707	0.707	1.414	-0.707	0.707	1.414
CD27 Signaling in Lymphocytes	-1.877	-0.209	0.426	-0.655	0.209	0.853	1.091	-0.209	-0.426	-0.894	-0.655	1.528	-1.528	-0.209	1.46
TCF dependent signaling in response to WNT	-1.387	-1.387	-1.508	-1.155	0.832	0.832	0	-0.577	1.155	0.832	-0.277	0.277	-0.277	0.302	1.387
Formation of axial mesoderm	-0.447	-0.447	N/A	-1	0.447	2.236	0	N/A	1.342	2.236	-0.447	-0.447	-1.342	0.447	1.342
Myelination Signaling Pathway	0.149	0.447	-0.632	-1.852	-1.342	-1.043	-0.333	0.603	1.543	-0.973	-0.617	0.603	-0.949	-0.447	0.59
Sumoylation Pathway	0.258	0.535	1.069	0.832	-0.258	0.258	0.832	0.258	-0.775	1.069	-1.291	-1.291	-0.258	-1.291	-1.807
E3 ubiquitin ligases ubiquitinate target proteins	-0.447	-0.447	-1.342	-2.236	-1.342	-1.342	-0.447	-1.342	0	0.447	-1.342	0.447	-0.447	N/A	0.447
ROBO SLIT Signaling Pathway	-0.5	-1.698	-1.807	0.775	0.471	-0.5	-2.183	-0.728	-0.243	0	-0.243	-0.243	0.243	-1.213	1.213
UVA-Induced MAPK Signaling	-0.378	-0.816	0.816	0	-0.378	-1.134	-1.342	-1.89	0	-2.449	-0.378	-0.378	-1.342	-0.378	-0.378
Xenobiotic Metabolism AHR Signaling Pathway	-1.414	-2.121	-1.414	-0.816	-0.378	-0.816	0	-1.633	0	-1	-0.816	0.816	-0.816	0	0
Xenobiotic Metabolism CAR Signaling Pathway	0	1.265	0.333	0.333	1.897	2.53	1	0.632	0.632	1.134	1	0.632	0	-0.632	0
DNA damage-induced 14-3-3σ Signaling	-0.302	-0.905	-0.905	0.302	-0.905	-0.302	-1.667	-2.111	-1.265	0.632	-0.905	0.302	-0.905	-0.302	0.302
RAF-independent MAPK1/3 activation	-0.632	-1.265	-0.333	-1	-0.707	-0.707	-2.121	0.333	0.707	-2.121	-0.707	0	-0.707	-0.333	0.333
FOXO-mediated transcription of cell death genes	-1	-1	N/A	N/A	-1	-1	N/A	1	2	N/A	1	1	-2	0	1
Amyloid Processing	-1	-2	N/A	0	-2	-2	0	-2	0	-1	0	-1	0	-1	0
ERK5 Signaling	0.577	0.302	-0.302	-0.632	-0.577	-0.577	-1.508	0.577	-0.302	-1.667	-1.155	-1.155	0.905	0.577	1.155
Post-translational protein phosphorylation	-1.134	-0.816	-1.633	-1.633	-0.447	-0.447	-0.447	-0.447	N/A	0.447	-1.342	-0.447	0	-1.342	1.342
Oxidative Stress Induced Senescence	-0.535	-0.277	0.832	0.277	-2.138	-1.069	1.387	-0.535	-0.832	0.535	-0.535	0	-2.138	-0.832	0
Non-Small Cell Lung Cancer Signaling	-1	-1	0	-1.134	-1	-1	-1.89	-0.333	0	-1.414	-0.333	-1	-1.134	0.333	-0.333
Airway Inflammation in Asthma	-2.121	-2.121	-1.414	-1.633	-1.342	-1.342	N/A	0.447	1	N/A	N/A	N/A	N/A	0.447	0
G-protein beta:gamma signalling	0.816	-0.447	-0.816	-1.342	-1.134	-1.134	-0.447	-0.816	0	0	-1.633	0.816	-0.816	-0.816	0.816
CDC42 Signaling	1.147	0.943	0.943	-1.886	-0.894	-0.447	0.229	-0.655	-0.655	-0.229	-0.447	0.655	-1.342	0	1.342
FLT3 Signaling	-0.333	0.333	0.333	-2.121	0.333	1	-1.414	0.333	0.378	-0.707	-0.333	0.333	-2.121	0.707	1
GPER1 signaling	0.378	0.378	-0.378	-1.134	-0.707	-0.707	1.134	-0.378	1.89	0.816	-0.378	0.378	-0.816	-0.378	1.89
Leptin Signaling in Obesity	0	-0.707	0.378	-0.707	-0.707	-0.707	-2.121	-1.414	-0.707	-1.414	0	0.707	-0.707	0	1.414
RHOGDI Signaling	0.277	-0.277	0.277	1.732	1.604	1.604	-1.387	1.291	0.258	0.277	1.069	-0.258	-0.832	0.535	0
WNT/β-catenin Signaling	0	1	0.775	1.807	0.258	0.258	0.832	-0.5	0	2.138	0.535	0.258	0.258	2	1
Nitric Oxide Signaling in the Cardiovascular System	-0.378	-1.134	0	-0.816	-1.134	-1.134	-1.89	-0.378	-0.378	-1.633	0	0.378	-0.816	1.134	0.378
PEDF Signaling	-1.732	-1.347	-0.408	-1.279	-0.392	-0.2	-0.447	-0.816	-0.408	0.626	-0.2	-0.6	-1.877	0.6	0.6
Apelin Cardiomyocyte Signaling Pathway	-0.905	-1	0	-1.414	-1.508	-1.508	0	-0.905	0.302	-1.265	0	0.302	0	1.508	0.905
Endometrial Cancer Signaling	-0.632	-1.265	0.707	-0.333	0.632	0.632	-0.707	0.632	1	-0.333	-1.265	-0.632	-1.414	0.632	0.632
TGF-β Signaling	-0.784	-2.041	0	-0.853	-1.8	-0.2	0.218	-0.6	-1	-0.426	-0.816	-0.6	-1.706	0.392	0
Signaling by NOTCH1	-0.816	-0.816	-0.816	-0.816	0	0	0.447	0.816	1.342	0.816	0.447	1.633	0	1	1.633
Ovarian Cancer Signaling	0	-0.707	0.378	-1.134	-0.707	-0.707	-1.134	0.707	1.134	-0.816	-0.707	-0.707	-1.134	0.707	-0.707
Oxytocin in Brain Signaling Pathway	0.87	0	0.539	0.192	-0.18	-0.898	-1.732	0.928	-0.378	-0.408	-0.378	-1.3	1.177	1.461	0.928
DHCR24 Signaling Pathway	-0.243	0.258	0.258	-0.577	0.832	0.535	-0.632	2.84	-0.302	1.667	0.277	0.535	0.302	1.807	0.258
CCR5 Signaling in Macrophages	0.535	-0.277	1.387	0.577	-0.535	-0.535	0.277	-1.069	-1.387	-1.941	-0.277	-0.535	-1.387	0.535	0
VDR/RXR Activation	-1.155	-0.905	-0.905	0	0.632	1.265	0.905	-0.302	0	0.632	-0.707	-0.333	-0.333	-1.897	-1.265
UVC-Induced MAPK Signaling	-0.258	-1.069	0.535	-0.277	-1.5	-1.291	0.535	0	-1.069	-0.832	-1.291	-0.775	-0.535	1	-0.258
Thyroid Cancer Signaling	-0.243	-0.728	1.604	0.775	0.728	1.213	0.832	0.5	1	0	-0.728	0.243	-1.604	0.728	0.243
ABRA Signaling Pathway	-0.535	0	-0.277	-1.508	-1.941	-0.832	0	-0.535	-1.155	-1.508	-1.155	0.832	-0.577	-0.277	0
Regulation of Insulin-like Growth Factor (IGF) transport and uptake by IGFBPs	-0.707	-0.707	-1.414	-1.134	0	0	-0.816	-0.816	1	0	-1.633	0	-0.447	-0.816	1.633
α-Adrenergic Signaling	0	-0.632	0.333	0	-1.265	-1.265	-1.667	0	-0.333	-1.414	-0.333	-0.632	-0.707	1.897	0.632
Hereditary Breast Cancer Signaling	0.905	-0.302	0.302	-1.265	1.265	0.632	0.378	1.508	0.707	-0.707	1.265	-0.632	0.333	0	-0.905
Protein Kinase A Signaling	0.686	0.522	1.061	-0.18	-0.707	-0.354	-1.095	-0.343	0.522	-1.616	0.365	-0.18	-0.73	-0.686	2.058
Telomerase Signaling	-0.535	-0.258	0.535	-0.577	-0.258	0	-1.508	-0.277	1.732	-0.577	0.277	0.277	-1.508	1.387	1.387
Folate Signaling Pathway	-0.243	-1.213	-0.5	-0.243	-0.728	-0.243	-1.291	-0.243	1.698	-1.5	-0.243	0.728	-0.728	-0.243	1.213
Factors involved in megakaryocyte development and platelet production	0.333	-0.632	-1	-1.414	0.302	-0.333	-0.378	-1.414	-0.333	0.378	-1.667	0	0	-2.121	-0.707
Regulation of TP53 Activity through Acetylation	0	0	0	0	0	0	N/A	1	1	1	1	2	-2	1	2
RET signaling	-1	-1	-1	N/A	-2	-2	0	-1	0	N/A	-1	-2	N/A	0	0
MAPK6/MAPK4 signaling	-0.707	-1.134	-1.134	-0.378	-1.134	-1.633	1.633	-0.816	0	0	0.816	0.816	0	-0.378	-0.378
Endocannabinoid Neuronal Synapse Pathway	0	-0.816	1.134	0.816	-1.414	-1.414	0.378	0	0.707	-1.414	0	0.707	0	-0.707	1.414
Regulation of Cellular Mechanics by Calpain Protease	0.333	-0.333	0	-1.414	-1	-1	0.707	-1	-0.707	-0.378	-1	-1	-0.707	-1	-0.333
Huntington's Disease Signaling	-0.408	-0.853	0.209	0	-1.225	-1.225	0.218	1.225	0.853	-1.528	0.209	-0.816	1.091	1.043	0
MSP-RON Signaling in Cancer Cells Pathway	-0.365	-0.73	-0.577	-1.347	-1.095	-0.557	-0.392	-0.392	0.577	-0.962	-0.557	-0.557	-0.928	0.557	1.3
BAG2 Signaling Pathway	0.302	0.302	-0.632	-0.632	-0.302	0.632	-1	0	0	2.333	-1.265	-0.632	0.905	0.632	1.265
Sperm Motility	-0.632	-1	-0.632	-1.633	-1	-1.667	-0.816	-0.378	0.378	0	0	0.378	0	1.414	0.707
Unfolded protein response	-2.111	-1.265	-0.632	-1.414	-1.265	-0.632	0	0	0.632	0.333	0	0.333	-0.333	-1	0.632
DNA Double Strand Break Response	1	1	1.342	N/A	2.236	2	N/A	0	N/A	0	-1	1	0	N/A	1
Calcium Signaling	0	0.333	0	0.333	-1.265	-1.265	-1.265	-1.897	0	-1.667	0	-0.632	-0.632	-0.632	0.632
Transcriptional regulation of granulopoiesis	-0.333	-0.632	-1	-1	-0.632	-0.333	-1.414	1.265	1.265	-0.333	0	-0.333	-1	-1	0
WNT/Ca+ pathway	-0.632	1	0	-0.378	0	-0.333	-0.707	-1.667	0.333	-2.333	0.333	-0.333	-0.333	0.333	1.667
Elastic fibre formation	0.447	0.447	0.447	-0.447	1	1	0	-0.447	0.447	0	1	1	-1	-1.342	1.342
Netrin Signaling	0	-0.243	0.243	-1.5	-1.414	-0.943	0	-1.414	0.471	-1.698	0.243	0.471	-0.728	0	0.943
MicroRNA Biogenesis Signaling Pathway	-0.688	-0.688	-0.471	-0.728	0.229	1.213	-0.277	0.728	1.5	0.535	-0.728	0.243	-1.291	0.943	0
Ferroptosis Signaling Pathway	0	-0.229	-0.243	0	-1.213	-1	-0.832	-0.775	0.832	-1.291	-1.213	0	-1.604	0.5	0.5
Relaxin Signaling	-0.775	-0.775	1.069	0	-0.775	-0.535	-0.277	-1.069	0	-2.138	-0.535	0	-2.138	0	0
Mitochondrial Dysfunction	0.258	-0.535	-0.258	-1.387	0	0	-0.577	-1.069	-0.535	-0.577	-1.069	-0.535	-1.069	-1.069	1.069
Signaling by Activin	-1	-2	N/A	0	-2	0	0	N/A	0	0	0	-1	-2	-1	-1
TRAIL signaling	0	-1	-1	-2	-1	-1	-1	0	0	1	0	0	-1	N/A	1
Signaling by NODAL	-1	-2	N/A	0	-2	0	0	N/A	0	0	0	-1	-2	-1	-1
Regulation of eIF4 and p70S6K Signaling	-0.302	-0.302	0	-1.897	-0.302	-0.302	-0.632	-0.905	0	0	-0.905	-0.302	-1.667	0.905	1.508
VEGF Signaling	0.728	-0.728	0	-1.291	-0.243	-0.243	0.775	-1.213	1.5	0	-1.5	0.243	0	-0.243	1.213
Melanocyte Development and Pigmentation Signaling	0.775	0	0.277	0	0.258	-0.258	-0.832	-1.069	0.832	-0.832	-1.291	-1.069	-0.832	0.258	1.291
BEX2 Signaling Pathway	-0.243	-0.258	0.535	-0.832	0.5	-0.258	1.069	-0.535	0.775	-0.5	0.775	0.258	-1.213	0.775	1.291
Erythropoietin Signaling Pathway	-0.412	0	0.438	-0.309	-0.289	-0.143	0.632	-1.155	0.302	-1.581	-0.926	-1.508	0.316	0.429	1.18
PFKFB4 Signaling Pathway	0	-0.577	0.302	0	-0.632	-1.508	-1.265	-0.577	-0.577	-1.508	-0.302	-0.905	0.302	-1.155	0
Dilated Cardiomyopathy Signaling Pathway	-0.378	-1.134	-1.633	-0.378	-0.378	-0.378	0	-1.134	-1.89	0.378	0.378	-0.378	0.378	0.378	0.378
WNT/SHH Axonal Guidance Signaling Pathway	0	1	1.414	-1.89	-1.265	-0.632	0.333	-0.333	0	-1.667	0	0	-0.333	0	-0.632
MYC Mediated Apoptosis Signaling	0.2	-0.6	-1.279	0.209	-0.392	-1	-1.606	0.392	0	0.447	-0.784	0.408	-1.091	-0.6	-0.392
p53 Signaling	-0.535	-0.832	-1.387	0.832	0	0.535	-1.155	0	-0.832	0	-1.069	0.535	0	-1.069	0.535
Adipogenesis pathway	0.229	0	-0.5	-0.258	-0.728	-1.414	-1.069	0.775	0.243	-1.807	0	-0.471	0.775	1	0
Clathrin-mediated endocytosis	-0.333	-0.333	-0.333	-2.121	0	0.333	-1.134	-0.707	1.414	0	0.378	0	-1.134	0.707	0.333
Cargo recognition for clathrin-mediated endocytosis	-0.333	-0.333	-0.333	-2.121	0	0.333	-1.134	-0.707	1.414	0	0.378	0	-1.134	0.707	0.333
Melanoma Signaling	0	-0.707	0.378	-1.134	0	-0.707	-0.816	0.707	0.378	-1.134	0	-0.707	-1.134	0.707	-0.707
RAR Activation	0.62	0.391	0	-0.412	-0.391	0.258	-1.54	-0.662	-0.137	-1.414	0	-0.555	0.687	-0.651	1.483
Apoptosis Signaling	0.522	0.354	-0.539	-0.192	-0.522	-0.707	-0.962	-0.354	-0.18	0.756	-1.061	0.354	-0.928	-1.414	0.354
IGF-1 Signaling	0	-0.243	1.698	-0.5	-0.471	0	-0.5	-0.471	0	-1.213	-1.414	-0.243	-1.604	0	0.728
Acute Myeloid Leukemia Signaling	0	-0.853	0	-0.426	-0.408	-0.626	-1.091	-0.426	-0.218	0.426	0.209	0.853	-1.46	1.46	0.626
Apelin Adipocyte Signaling Pathway	-0.816	-1.633	0.447	0.447	-0.816	-0.816	1.633	-0.816	0	-0.816	0.816	0	0	0	0
Endocannabinoid Cancer Inhibition Pathway	0	-0.73	0	0.539	-0.539	-0.73	-1.095	-1.095	-0.557	1.512	0.365	0.186	-1.095	0	-0.557
Cytoprotection by HMOX1	-2	-1	-1	-1	0	0	-1	0	0	N/A	0	1	-1	N/A	1
Renal Cell Carcinoma Signaling	0	-1.155	0.302	-0.302	-1.155	-0.577	-0.302	-0.577	-0.302	-1.508	-1.155	0	-1.508	0	0
Sphingosine-1-phosphate Signaling	0.258	0.258	1.069	0.775	-0.243	-0.5	1.069	0.728	0.5	-1.069	0	0	1.5	0.243	0.5
Angiopoietin Signaling	0.258	-0.535	-0.775	-0.832	-0.775	-1.604	-0.832	-0.535	0.277	-0.832	-0.535	-0.535	-0.277	0	0
ATM Signaling	-1.508	-0.302	0	0.632	0	0.302	1.265	-1.508	0	0.302	-0.302	0.302	-0.302	-0.302	1.508
Integration of energy metabolism	0	0.447	0.816	N/A	-0.816	-0.816	0	-1.633	-0.816	-0.447	0	-0.816	1	0.816	0
Gαs Signaling	0	-0.832	-0.302	-0.302	0	0	-0.333	0.577	1.732	-1.667	-0.905	0.302	0	-0.277	1.155
Inhibition of Angiogenesis by TSP1	1	-1.291	0.258	-0.535	-0.5	0	0	-1	-0.5	0	0.5	0	-1.291	0	1.5
Heme signaling	0	-0.378	-0.378	-0.378	0	0	-0.707	0.707	0.707	-0.378	0.707	0.707	-1.414	1.134	0.707
GADD45 Signaling	0.853	0.218	1.091	0.688	0.218	1.789	-0.243	-0.447	-0.447	0.471	0	-0.447	0	-0.218	1.091
Complement System	-0.728	-1	-0.277	0.302	-0.302	0.277	-1	0	0.707	0	0.302	1	-1	-0.302	0.905
Docosahexaenoic Acid (DHA) Signaling	0.801	0.324	1.48	0.354	-0.493	0	-0.378	0	0.686	-0.756	0	0.174	1.768	0.686	-0.169
Oncogene Induced Senescence	1	0	N/A	2	0	0	N/A	-1	0	-1	0	1	-2	0	0
Orexin Signaling Pathway	0	-0.426	0.426	0.243	-0.655	-0.655	0	0.229	0.229	-1.069	0.471	0.229	1	1.342	0.894
Transcriptional Regulation by MECP2	0.816	1.342	1.342	0	-0.447	-0.447	0.447	-0.447	-0.447	0	0	-0.447	0.447	-0.447	-0.447
RUNX1 and FOXP3 control the development of regulatory T lymphocytes (Tregs)	0.816	1.342	-1	N/A	1.342	0	0	1	N/A	0	1	N/A	N/A	1	N/A
Transcriptional activity of SMAD2/SMAD3:SMAD4 heterotrimer	-0.378	-0.378	0.816	-0.378	0.378	0.378	0	-0.378	0	-0.816	-0.378	0.378	-0.816	-1.633	-0.378
Bladder Cancer Signaling	0.378	-0.378	0.816	0	0.378	-0.378	-0.816	-0.378	0	-0.816	-1.134	-0.378	-0.816	0.378	0.378
Sleep NREM Signaling Pathway	0	0.577	0.302	0	0.577	0.577	0.632	0	-0.905	-0.302	1.155	0	0.632	-0.577	-1.155
Histone Modification Signaling Pathway	0	0.832	0.535	0	1.069	0.535	0	0.535	-0.277	0	-0.277	1.069	-0.277	-0.832	1.069
Signaling by NOTCH2	0	1	2	-2	0	0	N/A	0	N/A	0	-1	0	0	N/A	1
Transcriptional regulation by the AP-2 (TFAP2) family of transcription factors	1	N/A	N/A	0	2	1	0	N/A	N/A	N/A	1	N/A	-1	1	0
Mitophagy	0	-1	-1	-2	0	-1	0	N/A	N/A	N/A	-1	0	1	N/A	0
Arachidonic acid metabolism	-0.447	-0.447	-0.447	0	-2.236	-1.342	0	N/A	N/A	1	0	N/A	0	0	1
AMPK Signaling	0.333	0.333	0.707	-0.707	-0.333	-1	0.333	-0.333	-0.333	-0.333	0.333	-0.333	0.333	0.333	0.333
Apelin Liver Signaling Pathway	0	1	1	N/A	0.447	0.447	N/A	0.447	0.447	N/A	-1	-0.447	N/A	-0.447	0.447
Transcriptional regulation of white adipocyte differentiation	-0.632	0	-0.632	0	-0.707	0	0	-0.378	-0.378	0.447	-1.414	-0.707	0	0.816	0
ATF4 activates genes in response to endoplasmic reticulum stress	-1	-2	-1	-2	N/A	N/A	N/A	N/A	N/A	N/A	N/A	N/A	N/A	N/A	N/A
Airway Pathology in Chronic Obstructive Pulmonary Disease	-1	0.447	0.447	N/A	0	0	N/A	-1	1	N/A	-1	1	N/A	0	0
Phospholipases	-1.342	-2	-1.342	N/A	0	-1	N/A	N/A	N/A	N/A	N/A	N/A	N/A	N/A	N/A
Cellular response to heat stress	0	-0.816	0.447	0	0	-0.447	0.447	-0.447	N/A	-0.447	-0.447	-0.447	-0.447	-0.447	-0.816
Apelin Cardiac Fibroblast Signaling Pathway	1	2	1	0	N/A	N/A	N/A	N/A	N/A	N/A	N/A	N/A	N/A	N/A	N/A
RHO GTPases activate PAKs	N/A	N/A	N/A	N/A	N/A	N/A	N/A	-2	0	N/A	N/A	1	N/A	N/A	N/A
Formation of Fibrin Clot (Clotting Cascade)	0	-1	-2	0	0	0	N/A	N/A	N/A	N/A	N/A	N/A	N/A	N/A	N/A
Metabolism of Angiotensinogen to Angiotensins	N/A	1	1	N/A	N/A	N/A	N/A	N/A	N/A	N/A	N/A	N/A	N/A	N/A	N/A
Trafficking and processing of endosomal TLR	N/A	0	N/A	N/A	N/A	N/A	N/A	N/A	N/A	N/A	N/A	1	N/A	N/A	N/A
Autoimmune Thyroid Disease Signaling	N/A	N/A	N/A	N/A	N/A	N/A	N/A	N/A	N/A	N/A	N/A	N/A	N/A	N/A	N/A
Th1 and Th2 Activation Pathway	N/A	N/A	N/A	N/A	N/A	N/A	N/A	N/A	N/A	N/A	N/A	N/A	N/A	N/A	N/A
Role of Lipids/Lipid Rafts in the Pathogenesis of Influenza	N/A	N/A	N/A	N/A	N/A	N/A	N/A	N/A	N/A	N/A	N/A	N/A	N/A	N/A	N/A
Clathrin-mediated Endocytosis Signaling	N/A	N/A	N/A	N/A	N/A	N/A	N/A	N/A	N/A	N/A	N/A	N/A	N/A	N/A	N/A
Adenine and Adenosine Salvage III	N/A	N/A	N/A	N/A	N/A	N/A	N/A	N/A	N/A	N/A	N/A	N/A	N/A	N/A	N/A
Formation of paraxial mesoderm	N/A	N/A	N/A	N/A	N/A	N/A	N/A	N/A	N/A	N/A	N/A	N/A	N/A	N/A	N/A
Alpha-protein kinase 1 signaling pathway	N/A	N/A	N/A	N/A	N/A	N/A	N/A	N/A	N/A	N/A	N/A	N/A	N/A	N/A	N/A
T Helper Cell Differentiation	N/A	N/A	N/A	N/A	N/A	N/A	N/A	N/A	N/A	N/A	N/A	N/A	N/A	N/A	N/A
Role of Osteoblasts, Osteoclasts and Chondrocytes in Rheumatoid Arthritis	N/A	N/A	N/A	N/A	N/A	N/A	N/A	N/A	N/A	N/A	N/A	N/A	N/A	N/A	N/A
Regulation of the Epithelial-Mesenchymal Transition Pathway	N/A	N/A	N/A	N/A	N/A	N/A	N/A	N/A	N/A	N/A	N/A	N/A	N/A	N/A	N/A
Prolactin receptor signaling	N/A	N/A	N/A	N/A	N/A	N/A	N/A	N/A	N/A	N/A	N/A	N/A	N/A	N/A	N/A
Hepatic Fibrosis / Hepatic Stellate Cell Activation	N/A	N/A	N/A	N/A	N/A	N/A	N/A	N/A	N/A	N/A	N/A	N/A	N/A	N/A	N/A
Arginine Degradation VI (Arginase 2 Pathway)	N/A	N/A	N/A	N/A	N/A	N/A	N/A	N/A	N/A	N/A	N/A	N/A	N/A	N/A	N/A
RAS processing	N/A	N/A	N/A	N/A	N/A	N/A	N/A	N/A	N/A	N/A	N/A	N/A	N/A	N/A	N/A
Altered T Cell and B Cell Signaling in Rheumatoid Arthritis	N/A	N/A	N/A	N/A	N/A	N/A	N/A	N/A	N/A	N/A	N/A	N/A	N/A	N/A	N/A
Pexophagy	N/A	N/A	N/A	N/A	N/A	N/A	N/A	N/A	N/A	N/A	N/A	N/A	N/A	N/A	N/A
Prednisone ADME	N/A	N/A	N/A	N/A	N/A	N/A	N/A	N/A	N/A	N/A	N/A	N/A	N/A	N/A	N/A
Role of MAPK Signaling in the Pathogenesis of Influenza	N/A	N/A	N/A	N/A	N/A	N/A	N/A	N/A	N/A	N/A	N/A	N/A	N/A	N/A	N/A
Allograft Rejection Signaling	N/A	N/A	N/A	N/A	N/A	N/A	N/A	N/A	N/A	N/A	N/A	N/A	N/A	N/A	N/A
FAT10 Signaling Pathway	N/A	N/A	N/A	N/A	N/A	N/A	N/A	N/A	N/A	N/A	N/A	N/A	N/A	N/A	N/A
Axonal Guidance Signaling	N/A	N/A	N/A	N/A	N/A	N/A	N/A	N/A	N/A	N/A	N/A	N/A	N/A	N/A	N/A
Phagosome Maturation	N/A	N/A	N/A	N/A	N/A	N/A	N/A	N/A	N/A	N/A	N/A	N/A	N/A	N/A	N/A
DNA Methylation and Transcriptional Repression Signaling	N/A	N/A	N/A	N/A	N/A	N/A	N/A	N/A	N/A	N/A	N/A	N/A	N/A	N/A	N/A
Primary Immunodeficiency Signaling	N/A	N/A	N/A	N/A	N/A	N/A	N/A	N/A	N/A	N/A	N/A	N/A	N/A	N/A	N/A
NFE2L2 regulates pentose phosphate pathway genes	N/A	N/A	N/A	N/A	N/A	N/A	N/A	N/A	N/A	N/A	N/A	N/A	N/A	N/A	N/A
Incretin synthesis, secretion, and inactivation	N/A	N/A	N/A	N/A	N/A	N/A	N/A	N/A	N/A	N/A	N/A	N/A	N/A	N/A	N/A
RHO GTPases activate CIT	N/A	N/A	N/A	N/A	N/A	N/A	N/A	N/A	N/A	N/A	N/A	N/A	N/A	N/A	N/A
Synthesis of Lipoxins (LX)	N/A	N/A	N/A	N/A	N/A	N/A	N/A	N/A	N/A	N/A	N/A	N/A	N/A	N/A	N/A
Activation of Matrix Metalloproteinases	N/A	N/A	N/A	N/A	N/A	N/A	N/A	N/A	N/A	N/A	N/A	N/A	N/A	N/A	N/A
Iron homeostasis signaling pathway	N/A	N/A	N/A	N/A	N/A	N/A	N/A	N/A	N/A	N/A	N/A	N/A	N/A	N/A	N/A
Cardiomyocyte Differentiation via BMP Receptors	N/A	N/A	N/A	N/A	N/A	N/A	N/A	N/A	N/A	N/A	N/A	N/A	N/A	N/A	N/A
GP1b-IX-V activation signalling	N/A	N/A	N/A	N/A	N/A	N/A	N/A	N/A	N/A	N/A	N/A	N/A	N/A	N/A	N/A
Interleukin-17 signaling	N/A	N/A	N/A	N/A	N/A	N/A	N/A	N/A	N/A	N/A	N/A	N/A	N/A	N/A	N/A
Germ Cell-Sertoli Cell Junction Signaling	N/A	N/A	N/A	N/A	N/A	N/A	N/A	N/A	N/A	N/A	N/A	N/A	N/A	N/A	N/A
Tight Junction Signaling	N/A	N/A	N/A	N/A	N/A	N/A	N/A	N/A	N/A	N/A	N/A	N/A	N/A	N/A	N/A
Urea cycle	N/A	N/A	N/A	N/A	N/A	N/A	N/A	N/A	N/A	N/A	N/A	N/A	N/A	N/A	N/A
Role of WNT/GSK-3β Signaling in the Pathogenesis of Influenza	N/A	N/A	N/A	N/A	N/A	N/A	N/A	N/A	N/A	N/A	N/A	N/A	N/A	N/A	N/A
Graft-versus-Host Disease Signaling	N/A	N/A	N/A	N/A	N/A	N/A	N/A	N/A	N/A	N/A	N/A	N/A	N/A	N/A	N/A
Urea Cycle	N/A	N/A	N/A	N/A	N/A	N/A	N/A	N/A	N/A	N/A	N/A	N/A	N/A	N/A	N/A
Role of IL-17A in Arthritis	N/A	N/A	N/A	N/A	N/A	N/A	N/A	N/A	N/A	N/A	N/A	N/A	N/A	N/A	N/A
FOXO-mediated transcription of cell cycle genes	N/A	N/A	N/A	N/A	N/A	N/A	N/A	N/A	N/A	N/A	N/A	N/A	N/A	N/A	N/A
Signaling by BMP	N/A	N/A	N/A	N/A	N/A	N/A	N/A	N/A	N/A	N/A	N/A	N/A	N/A	N/A	N/A
Regulation of NFE2L2 gene expression	N/A	N/A	N/A	N/A	N/A	N/A	N/A	N/A	N/A	N/A	N/A	N/A	N/A	N/A	N/A
Regulation of TP53 Activity through Methylation	N/A	N/A	N/A	N/A	N/A	N/A	N/A	N/A	N/A	N/A	N/A	N/A	N/A	N/A	N/A
Glucocorticoid Receptor Signaling	N/A	N/A	N/A	N/A	N/A	N/A	N/A	N/A	N/A	N/A	N/A	N/A	N/A	N/A	N/A
Arginine Degradation I (Arginase Pathway)	N/A	N/A	N/A	N/A	N/A	N/A	N/A	N/A	N/A	N/A	N/A	N/A	N/A	N/A	N/A
Agranulocyte Adhesion and Diapedesis	N/A	N/A	N/A	N/A	N/A	N/A	N/A	N/A	N/A	N/A	N/A	N/A	N/A	N/A	N/A
Signaling by Type 1 Insulin-like Growth Factor 1 Receptor (IGF1R)	N/A	N/A	N/A	N/A	N/A	N/A	N/A	N/A	N/A	N/A	N/A	N/A	N/A	N/A	N/A
Superpathway of Citrulline Metabolism	N/A	N/A	N/A	N/A	N/A	N/A	N/A	N/A	N/A	N/A	N/A	N/A	N/A	N/A	N/A
Hematopoiesis from Pluripotent Stem Cells	N/A	N/A	N/A	N/A	N/A	N/A	N/A	N/A	N/A	N/A	N/A	N/A	N/A	N/A	N/A
Semaphorin Signaling in Neurons	N/A	N/A	N/A	N/A	N/A	N/A	N/A	N/A	N/A	N/A	N/A	N/A	N/A	N/A	N/A
ATF6 (ATF6-alpha) activates chaperone genes	N/A	N/A	N/A	N/A	N/A	N/A	N/A	N/A	N/A	N/A	N/A	N/A	N/A	N/A	N/A
Granulocyte Adhesion and Diapedesis	N/A	N/A	N/A	N/A	N/A	N/A	N/A	N/A	N/A	N/A	N/A	N/A	N/A	N/A	N/A
RHO GTPases activate KTN1	N/A	N/A	N/A	N/A	N/A	N/A	N/A	N/A	N/A	N/A	N/A	N/A	N/A	N/A	N/A
Circadian Rhythm Signaling	N/A	N/A	N/A	N/A	N/A	N/A	N/A	N/A	N/A	N/A	N/A	N/A	N/A	N/A	N/A
Systemic Lupus Erythematosus Signaling	N/A	N/A	N/A	N/A	N/A	N/A	N/A	N/A	N/A	N/A	N/A	N/A	N/A	N/A	N/A
Prostanoid Biosynthesis	N/A	N/A	N/A	N/A	N/A	N/A	N/A	N/A	N/A	N/A	N/A	N/A	N/A	N/A	N/A
Citrulline Biosynthesis	N/A	N/A	N/A	N/A	N/A	N/A	N/A	N/A	N/A	N/A	N/A	N/A	N/A	N/A	N/A
Coagulation System	N/A	N/A	N/A	N/A	N/A	N/A	N/A	N/A	N/A	N/A	N/A	N/A	N/A	N/A	N/A
Xenobiotic Metabolism Signaling	N/A	N/A	N/A	N/A	N/A	N/A	N/A	N/A	N/A	N/A	N/A	N/A	N/A	N/A	N/A
Role of Cytokines in Mediating Communication between Immune Cells	N/A	N/A	N/A	N/A	N/A	N/A	N/A	N/A	N/A	N/A	N/A	N/A	N/A	N/A	N/A
Hematopoiesis from Multipotent Stem Cells	N/A	N/A	N/A	N/A	N/A	N/A	N/A	N/A	N/A	N/A	N/A	N/A	N/A	N/A	N/A
MSP-RON Signaling Pathway	N/A	N/A	N/A	N/A	N/A	N/A	N/A	N/A	N/A	N/A	N/A	N/A	N/A	N/A	N/A
Nicotinate metabolism	N/A	N/A	N/A	N/A	N/A	N/A	N/A	N/A	N/A	N/A	N/A	N/A	N/A	N/A	N/A

## Sheet: Data S1 Rhesus Up 10 DPI Sort
	10 : ODV vs. 10 : Control	10 : ODV Survivor vs. 10 : Control	10 : ODV Fatal vs. 10 : Control	07 : ODV vs. 07 : Control	07 : ODV Survivor vs. 07 : Control	07 : ODV Fatal vs. 07 : Control	04 : ODV vs. 04 : Control	04 : ODV Survivor vs. 04 : Control	04 : ODV Fatal vs. 04 : Control	01 : ODV vs. 01 : Control	01 : ODV Survivor vs. 01 : Control	01 : ODV Fatal vs. 01 : Control	00 : ODV vs. 00 : Control	00 : ODV Survivor vs. 00 : Control	00 : ODV Fatal vs. 00 : Control
PPBP	3.74	-1.04	-3.07	1.31	1.54	-1.12	1.29	1.03	-1.51	1.46	1.23	-1.35	1.38	1.23	-1.35
CX3CR1	3.48	10.69	23.82	-1.3	-1.56	-1.2	-1.55	-1.43	1.04	-1.53	-1.33	1.23	-2.04	-1.08	1.33
FOS	3.02	3.27	9.32	1.46	-1.74	1.03	1.35	2.39	-1.17	-1.41	-1.23	1.16	-1.24	-2.2	-1.2
CSF1R	2.79	1.54	6.25	1.43	1.17	2.42	-1.36	-1.74	1.41	-1.62	-1.96	1.44	-1.39	-1.61	1.7
FN1	2.77	1.63	3.18	1.45	1.39	2.55	1.46	-1.31	2.23	1.18	-1.23	2.54	-1.76	-1.53	1.68
CD24	2.52	-1.88	-1.88	1.87	-3.6	-4.29	2.04	-5.1	-6.67	3.36	-4.34	-5.52	2.16	-3.65	-4.96
TGFBI	2.33	-1.03	1.02	-1.15	1.04	1.65	1.16	1.02	1.17	1.45	1.03	1.28	-1.44	-1.07	1.17
HLA-DPA1	2.28	1.58	5.38	1.02	-1.01	1.9	-1.11	-1.63	1.08	-1.42	-1.49	1.47	1.05	-1.49	1.43
CD99	2.13	-1.1	-1.13	-1.02	1.22	1.39	1.21	-1.07	1.02	-1.01	-1.17	1.01	1.03	-1.02	1.1
CD9	2.12	1.09	1.46	1.17	-1.33	-1.21	1.13	-1.17	-1.04	1.25	-1.25	-1.14	1.19	-1.13	-1.11
ITGA4	2.08	3.33	5.99	-1.23	1.32	1.71	1.05	-1.46	-1.08	1.21	-1.13	1.18	-1.02	1.01	1.43
IL7R	1.95	3.41	3.36	-1.27	1.96	2.49	1.24	1.03	1.31	1.43	1.33	1.53	1.17	1.47	1.72
HLA-DMA	1.85	1.36	4.01	1.55	1.14	1.44	-1.08	-1.72	-1.6	-1.78	-1.74	-1.2	-1.05	-1.34	1.05
CD1C	1.85	2.7	1.71	1.12	-1.85	-2.06	-1.1	-3.26	-3.32	-1.11	-2.24	-2.49	-1.08	-2.32	-2.33
PTK2	1.7	1.33	1.22	-1.23	-1.35	-1.36	1.17	-1.42	-1.58	1.32	-1.16	-1.33	1.15	-1.28	-1.04
CD28	1.66	2.33	1.63	1.01	1.97	2.6	1.05	1.43	1.45	1.57	1.06	1.25	1.22	1.16	1.54
MAP2K4	1.63	1.43	1.16	-1.01	-1.2	-1.23	1.18	-1.27	-1.28	1.4	-1.16	-1.03	1.07	-1.05	-1.05
CD247	1.63	2.07	1.92	1.22	2.22	3.66	-1.11	1.21	1.15	1.15	1.31	1.85	-1.2	1.57	1.91
NFATC3	1.62	2.52	2.51	1.13	1.52	1.96	1.03	-1.16	1.1	-1.17	1.08	1.34	1.07	1.23	1.44
NFATC2	1.58	1.62	-1.89	1.12	1.3	1.41	-1.33	-1.47	-1.34	1.4	1.07	1.07	-1.42	-1.03	-1.09
GPR183	1.52	2.7	2.17	1.29	1.13	1.15	1.29	-1.17	-1.72	1.14	-1.13	-1.46	-1.01	-1	-1.22
CD40LG	1.51	2.08	1	-1.17	1.34	1.5	-1.05	-1.01	-1.09	1.42	-1	-1.22	-1.18	1.2	1.32
ITGB1	1.47	1.09	-1.12	-1.45	1.4	1.51	1.12	-1.16	-1.17	1.1	1.01	1.11	1.19	1.06	1.19
AKT3	1.38	2.17	1.64	-1.76	1.34	1.38	-1.13	1.12	1.09	1.32	1.11	1.18	-1.14	1.11	1.12
CD46	1.36	1.36	1.45	-1.12	-1.22	-1.18	-1.06	-1.08	1.01	1.3	-1.14	-1.05	-1.07	1.12	1.32
JAK1	1.2	1.03	1.14	-1.87	1.21	1.21	-1.18	1.08	1.17	-1.04	1.02	1.36	-1.13	1.05	1.37

## Sheet: Data S1 Rhesus Down 10 DPI Sort
	10 : ODV vs. 10 : Control	10 : ODV Survivor vs. 10 : Control	10 : ODV Fatal vs. 10 : Control	07 : ODV vs. 07 : Control	07 : ODV Survivor vs. 07 : Control	07 : ODV Fatal vs. 07 : Control	04 : ODV vs. 04 : Control	04 : ODV Survivor vs. 04 : Control	04 : ODV Fatal vs. 04 : Control	01 : ODV vs. 01 : Control	01 : ODV Survivor vs. 01 : Control	01 : ODV Fatal vs. 01 : Control	00 : ODV vs. 00 : Control	00 : ODV Survivor vs. 00 : Control	00 : ODV Fatal vs. 00 : Control
IL1R2	-13.28	1	1	1.02	-2.79	1	-1.2	1	1	-1.5	1	1	-1.18	1	1
CCL3	-5.71	-6.97	-7.28	-2.49	-2.21	-1.38	1	1.03	1	1.03	-1.3	1.14	-1.1	-1.21	-1.01
IL2RA	-5.42	-27.51	-37.63	1	-1.63	-1.63	1	1	1	1	1	1	1	1	1
IL18R1	-4.79	-7.95	-11.39	-1.58	-2.52	-3.78	-1.09	1.39	1	-1.16	1.18	1.36	-1.2	1.29	1
C3AR1	-4.74	-11.61	-7.46	-4.97	-7.4	-5.96	1.22	-1.38	1.1	1.04	-1.23	1.44	1.19	-1.37	1.13
S100A8	-4.58	-22.17	-26.21	-5.02	-18.87	-115.01	1.16	3.57	2.88	-1.55	1.44	-1.18	-1.7	1.27	-1.45
IL1R1	-4.5	-8.12	-16.02	-1.38	-3.32	-6.82	-1.02	1.48	1.56	1.11	1.12	1.16	1.19	1.26	1.45
FPR2	-4.33	-10.06	-8.6	-2.57	-3.66	-5.34	1.22	1.64	1.86	1	1.43	1.54	-1.45	1.4	1.73
CLEC4E	-4.19	-5.32	-4.59	-2.66	-2.99	-5.68	-1.31	2.66	2.34	-1.29	-1.55	-1.63	-1.35	-1.19	-1.27
CCL2	-4.17	-5.45	-9.68	-1.85	1	1	1	1	1	1	1	1	1	1	1
NFKBIA	-4.12	-3.26	-3.87	-5.32	-2.27	-2.87	-1.17	1.35	1.26	-1.25	1.54	1.42	-1.37	1.43	1.35
CXCL11	-3.94	-4.53	-3.98	-2.07	1	1	1	1.12	1	1	1	1	1	-1.06	-1.22
CLEC4A	-3.92	-2.74	-3.53	-5.68	-4.01	-7.41	-1.01	1.48	1.33	-1.73	1.18	1.4	-1.13	1.55	1.55
TNFAIP3	-3.7	-3.05	-3.47	-4.12	-2.04	-2.73	1.1	1.17	1.21	-1.41	-1.09	-1.41	-1.36	1.75	1.31
IL18RAP	-3.64	-4.57	-11.08	-2.81	-8.43	-14.37	-1.05	1	1	1	1	1	1	1	1
CD82	-3.6	-5.76	-4.36	-1.65	-3.21	-4.01	-1.06	-1.16	-1.31	-1.48	-1.23	-1.83	-1.37	-1.14	-1.28
LTF	-3.6	-15.28	-24.48	-1.53	-2.78	-3.56	1	1.51	1.26	1.25	-1.19	-1.46	-1.48	-1.05	1.12
ICAM1	-3.57	-3.39	-4.61	-1.49	-1.63	-2.05	1	1.64	1.74	1	-1.36	-1.26	1	1.02	-1.18
SOCS3	-3.56	-4.05	-4.75	-2.87	-10.02	-25.5	1.07	1.45	1.26	1.03	-1.05	-1.26	-1.27	-1.4	-1.08
RELB	-3.27	-3.79	-2.99	-1.89	-1.53	-1.85	1	-1.1	-1.23	1	1.04	-1.21	-1.05	-1.18	-1.29
IRAK3	-3.27	-4.59	-3.24	-2.11	-3.16	-2.74	-1.01	1.03	1.43	-1.61	1.03	1.4	1.07	-1.08	1.45
CTSC	-3.08	-5.27	-3.6	-1.44	-1.89	-1.16	-1.02	-1.69	-1.05	1.09	-1.66	1.35	-1.56	-1.69	1.16
FCAR	-3.04	-5.82	-3.91	-2.66	-5.66	-8.77	-1.26	2.51	3.39	-1.95	-1.06	1.14	-1.56	-1.04	1.23
BATF3	-2.99	-4.62	-1.29	-1.03	1.08	-1.16	1	-1.06	1.2	1.05	-1.1	1.3	1.11	-1.08	1.61
CEBPB	-2.99	-3.74	-2.57	-1.73	-3.98	-6.44	-1.03	-1.21	1.46	-1.72	-1.32	1.02	-1.12	1	1.47
PLAUR	-2.96	-13.29	-18.15	-1.92	-2.57	-3.41	1	1	1	-1.14	1.18	1.36	-1.12	1.54	-1.02

## Sheet: Rhesus 0 DPI baseline
dpi	NS Probe ID	Class Name	Analyte Type	01 : Control : Fatal vs. 00 : Control : Fatal	P value of: 01 : Control : Fatal vs. 00 : Control : Fatal	01 : ODV : Survivor vs. 00 : ODV : Survivor	P value of: 01 : ODV : Survivor vs. 00 : ODV : Survivor	04 : Control : Fatal vs. 00 : Control : Fatal	P value of: 04 : Control : Fatal vs. 00 : Control : Fatal	04 : ODV : Survivor vs. 00 : ODV : Survivor	P value of: 04 : ODV : Survivor vs. 00 : ODV : Survivor	07 : Control : Fatal vs. 00 : Control : Fatal	P value of: 07 : Control : Fatal vs. 00 : Control : Fatal	07 : ODV : Survivor vs. 00 : ODV : Survivor	P value of: 07 : ODV : Survivor vs. 00 : ODV : Survivor	10 : Control : Fatal vs. 00 : Control : Fatal	P value of: 10 : Control : Fatal vs. 00 : Control : Fatal	10 : ODV : Survivor vs. 00 : ODV : Survivor	P value of: 10 : ODV : Survivor vs. 00 : ODV : Survivor	13 : Control : Fatal vs. 00 : Control : Fatal	P value of: 13 : Control : Fatal vs. 00 : Control : Fatal	14 : ODV : Survivor vs. 00 : ODV : Survivor	P value of: 14 : ODV : Survivor vs. 00 : ODV : Survivor	21 : ODV : Survivor vs. 00 : ODV : Survivor	P value of: 21 : ODV : Survivor vs. 00 : ODV : Survivor
ABCB1	NM_001032887.1:290	Endogenous	mRNA	0		0		0		0		0.09	0.363217	0		0.15	0.335305	0		0.7		0		0
ABCF1	XM_005553641.1:1966	Housekeeping	mRNA	0.1	0.365729	0.11	0.77194	0.01	0.938337	-0.11	0.772432	-1.06	0.0136428	-0.59	0.225107	0.34	0.0146733	0.33	0.390508	0.27		0.32	0.489031	-1.27	0.0178358
ABL1	XM_005580623.1:1470	Endogenous	mRNA	0		0		0		0		0		0		0		0		0		0		0
ADA	XM_001109908.2:1305	Endogenous	mRNA	0.08	0.857871	0.21	0.553656	-0.25	0.551578	-0.17	0.585347	-0.09	0.844592	0.24	0.562658	0.64	0.0910308	0.8	0.0535091	0.56		1.52	0.0103794	-0.44	0.17821
AGER	NM_001205117.1:232	Endogenous	mRNA	0		0		0		0		0		0		0		0		0		0		0
AHR	XM_005550046.1:1361	Endogenous	mRNA	0.09	0.805006	0.04	0.933754	-0.38	0.383661	0.01	0.983373	-1.09	0.0209964	-0.33	0.571104	-1.13	0.0188596	-0.63	0.227301	-0.6		-0.65	0.241636	-1.61	0.0209331
AICDA	XM_005570042.1:942	Endogenous	mRNA	0		0		0		0		0		0		0.06	0.363217	0		1.31		0		0
AIRE	XM_001103602.2:288	Endogenous	mRNA	0		0		0		0		0		0		0		0		1.49		0		0
AKT3	XM_005539655.1:300	Endogenous	mRNA	-0.38	0.18934	0.2	0.5317	-0.39	0.118407	-0.38	0.127399	0.16	0.488799	-0.46	0.523706	-0.53	0.0231586	0.12	0.650597	-0.13		0.02	0.963193	-1.34	0.12201
ALAS1	XM_005547319.2:851	Housekeeping	mRNA	-0.19	0.405379	0.18	0.40407	-0.15	0.542725	0.1	0.658847	0.27	0.221097	-0.23	0.711677	0.67	0.0196226	0.19	0.502735	0.36		-0.21	0.355701	-1.18	0.0260664
ALOX12	XM_001104192.2:1410	Endogenous	mRNA	0		0		0		0		0		0		0		0		0		0		0
ALOX15	XM_001094627.2:1345	Endogenous	mRNA	-0.46	0.325465	0.01	0.989646	-0.19	0.713456	-0.18	0.689775	-0.26	0.598867	-0.1	0.851536	-0.69	0.124034	-0.47	0.283264	-0.69		-0.38	0.319661	-0.75	0.0778121
ALOX5	XM_005565109.1:700	Endogenous	mRNA	0.05	0.503241	0		0.11	0.286433	0		0.7	0.112981	0.23	0.373901	1.44	0.00119106	0.43	0.216333	0.37		0.06	0.373901	0
ANP32B	XM_005581222.1:1225	Endogenous	mRNA	-0.12	0.513339	-0.02	0.921334	-0.2	0.211437	0.03	0.883935	-0.48	0.0216482	-0.74	0.214595	0.23	0.285643	0.11	0.644505	1.59		0.88	0.0159255	-1.18	0.143218
APOE	XM_005589553.1:498	Endogenous	mRNA	-0.2	0.236196	0		-0.14	0.430438	0		-0.05	0.821956	0		0.42	0.17985	0.06	0.373901	0.33		0.03	0.373901	0
APP	XM_002803170.1:1684	Endogenous	mRNA	0.2	0.154291	-0.06	0.823694	0.02	0.925959	-0.09	0.750001	0.56	0.0627056	-0.37	0.498167	1.16	0.00014092	0.35	0.325554	1.94		0.04	0.872018	-1.96	0.00053795
AREG	XM_001101978.2:405	Endogenous	mRNA	0		0		0		0		0		0		0.15	0.363217	0		2.8		0		0
ARG1	XM_005551843.2:1022	Endogenous	mRNA	0		0		0		0		0		0		0	0.363217	0		2.74		0		0
ARG2	NM_001261253.1:529	Endogenous	mRNA	-0.14	0.781678	-0.07	0.89036	0.07	0.845598	0.27	0.557392	1.53	0.00168483	0.35	0.708121	0.92	0.0264125	0.64	0.241992	0.53		-0.92	0.0948887	-1.28	0.0760424
ARHGDIB	XM_005570240.1:356	Endogenous	mRNA	0.07	0.453497	-0.02	0.923889	-0.34	0.0187052	-0.35	0.146724	-1.17	0.00075714	-1.85	0.152901	-1.03	7.98e-06	-0.71	0.016332	-0.2		0.08	0.764429	-1.62	0.0009793
ATF2	XM_005573535.1:1606	Endogenous	mRNA	-0.07	0.574605	-0.35	0.0673272	-0.22	0.299596	-0.6	0.00171594	-0.58	0.0937188	-0.44	0.347273	-0.01	0.916683	-0.2	0.0942936	-0.55		0.02	0.853945	-1.45	0.0377653
ATG10	XM_001111368.2:405	Endogenous	mRNA	0		0		0		0		0.15	0.363217	0.12	0.373901	0		0		0		0	0.373901	0
ATG12	XR_010348.2:619	Endogenous	mRNA	-0.13	0.453187	0.14	0.227606	-0.32	0.0234667	-0.2	0.253737	0.86	0.00011704	0.67	0.0242241	0.85	0.000147	0.53	0.00198416	0.65		0.8	0.00041869	1.29	0.00015108
ATG16L1	XM_005574649.1:1754	Endogenous	mRNA	0		0		0		0		0.16	0.363217	0		0	0.363217	0		0.66		0.06	0.373901	0
ATG5	XM_005552246.1:766	Endogenous	mRNA	0.23	0.347869	-0.34	0.242445	-0.03	0.930267	-0.19	0.378343	0.07	0.785758	-0.62	0.182298	0.2	0.425988	-0.28	0.188244	0.25		0.02	0.935257	-0.98	0.211672
ATG7	NM_001265972.1:136	Endogenous	mRNA	-0.23	0.296845	0.38	0.110128	-0.26	0.26455	0.1	0.373901	0.62	0.146351	0.39	0.311086	0.69	0.0176228	0.67	0.0524195	1.07		0.22	0.0882069	0
ATM	XM_002799779.1:7160	Endogenous	mRNA	-0.12	0.650683	-0.3	0.123721	-0.28	0.35479	-0.09	0.44111	-1.6	0.0122679	-1.19	0.0709267	-1.67	0.00075169	-1.02	0.00945865	-1		0	0.979036	-2.49	0.00264766
B2M	NM_001047137.1:25	Endogenous	mRNA	0.17	0.292868	-0.08	0.697813	0.19	0.406069	0.16	0.432528	1.17	0.00228484	0.56	0.157253	0.58	0.0850417	0.59	0.131074	-0.39		0.04	0.850105	-0.64	0.0496512
B3GAT1	XM_005580225.1:1057	Endogenous	mRNA	0		0		0		0		0		0		0		0		0		0		0
BAD	XM_005577426.2:425	Endogenous	mRNA	0		0		0		0		0		0		0		0		0		0		0
BATF	XM_005561820.1:826	Endogenous	mRNA	-0.25	0.363217	0.04	0.300922	-0.25	0.363217	0		1.14	0.0559748	0.73	0.0740314	2.29	0.00016346	1.11	0.0389223	2.48		1.12	0.0317623	0.58	0.373901
BATF3	XM_005540791.1:296	Endogenous	mRNA	-0.1	0.518716	-0.18	0.599926	0.27	0.404251	0.13	0.765356	1.01	0.047684	0.82	0.179355	1.91	6.86e-06	0.18	0.635338	1.68		-0.3	0.373901	-0.3	0.373901
BAX	XM_005589832.1:340	Endogenous	mRNA	0.14	0.402563	-0.11	0.435645	-0.14	0.481171	-0.09	0.613555	-0.79	0.104119	-0.57	0.246226	0.41	0.0924225	0.27	0.165933	0.22		0.67	0.0418154	-1.16	0.136674
BCAP31	XM_005594916.1:648	Endogenous	mRNA	-0.45	0.209276	0.56	0.105568	-0.17	0.420851	0.23	0.482311	-0.24	0.525581	0.21	0.638416	0.03	0.894685	0.95	0.0202904	-0.88		0.91	0.0239675	-1.07	0.0164143
BCL10	XM_005542846.1:722	Endogenous	mRNA	-0.67	0.0555063	-0.18	0.643552	-0.67	0.0239234	-0.62	0.10827	0.11	0.760428	-0.04	0.928289	0.19	0.425211	-0.03	0.940815	0.82		0.1	0.756766	-0.95	0.032773
BCL2	XM_005586524.1:612	Endogenous	mRNA	-0.26	0.0868503	-0.24	0.441209	-0.47	0.0118976	-0.4	0.208039	-1.25	0.00842336	-1.02	0.0556902	-0.73	0.115176	-0.33	0.205449	-1		-0.46	0.103314	-1.97	0.0112486
BCL2L1	XM_005568633.1:727	Endogenous	mRNA	-0.02	0.954298	-0.37	0.0973628	0.55	0.062892	0.53	0.020736	-0.38	0.181733	-1.2	0.231255	-1.77	0.00016583	-1.51	0.0568575	-2.7		-2.03	0.0144843	-0.89	0.00894315
BCL2L11	XM_005575254.1:1742	Endogenous	mRNA	0.2	0.119614	-0.04	0.897082	-0.26	0.0618809	-0.04	0.902007	-0.64	0.0678185	-0.49	0.234442	-0.14	0.436133	-0.3	0.193033	0.56		0.65	0.0618733	-1.66	0.0008201
BCL3	XM_001109319.2:329	Endogenous	mRNA	0.32	0.337569	-0.3	0.469995	0.04	0.908012	-0.03	0.905472	1.01	0.019554	0.05	0.933528	0.74	0.0517541	0.15	0.69288	0.31		-0.64	0.0536195	-0.97	0.08888
BCL6	XM_005545439.1:791	Endogenous	mRNA	-0.11	0.71954	0.36	0.214114	-0.03	0.935869	0.35	0.178071	1.12	0.023978	0.88	0.170169	0.49	0.233817	0.66	0.0875694	-0.36		-0.62	0.0971503	-1.54	0.0259965
BID	XM_002798280.1:1164	Endogenous	mRNA	-0.03	0.855183	-0.15	0.433313	0.1	0.489748	-0.02	0.882364	0.45	0.0166744	-0.41	0.537361	0.87	0.0003832	0.28	0.388146	0.3		0.13	0.52256	-1.62	0.0685889
BIRC2	XM_005579457.1:1941	Endogenous	mRNA	-0.18	0.254848	-0.3	0.241472	-0.15	0.351028	-0.07	0.801265	0.46	0.0928494	-0.42	0.570006	-0.05	0.864464	0.01	0.978636	-0.17		-0.27	0.327989	-2.95	4.886e-05
BLK	XM_005562580.1:711	Endogenous	mRNA	-0.28	0.244768	-0.14	0.373901	-0.39	0.102715	-0.04	0.809561	-0.39	0.102715	-0.14	0.373901	-0.23	0.382523	-0.14	0.373901	0.27		-0.14	0.373901	-0.14	0.373901
BLNK	XM_001100700.2:975	Endogenous	mRNA	-0.38	0.3819	-0.35	0.401035	-0.63	0.125121	-0.66	0.0817728	-0.53	0.234422	-0.9	0.0207246	-0.01	0.979731	-0.48	0.164893	-1.19		-0.58	0.0893785	-0.6	0.221889
BST2	NM_001161666.1:64	Endogenous	mRNA	0.01	0.978803	0.06	0.879278	-0.01	0.975286	-0.11	0.756966	2.43	0.0067198	1.7	0.0126439	2.28	1.583e-05	1.86	0.0222446	1.98		1.53	0.0126169	-0.04	0.95191
BTK	XM_002806330.1:1175	Endogenous	mRNA	-0.41	0.189982	0.22	0.587323	-0.61	0.0584202	0.08	0.810975	0.1	0.764381	0.63	0.163148	0.13	0.644276	0.62	0.100726	-0.46		0.18	0.618388	-0.42	0.205464
BTLA	XM_005548166.1:1134	Endogenous	mRNA	0.15	0.556701	-0.23	0.234157	-0.16	0.097154	-0.03	0.922767	-0.16	0.097154	-0.26	0.180049	-0.11	0.238812	-0.11	0.550161	1.16		-0.14	0.514529	-0.26	0.180049
C10orf54	XM_015456211.1:333	Endogenous	mRNA	0	0.996997	0.2	0.432622	-0.13	0.582038	0.13	0.488374	0.89	0.00881055	0.45	0.250149	0.54	0.0910566	0.46	0.0763496	-0.15		-0.09	0.645905	-1.22	0.136397
C14orf166	XM_005561255.1:269	Endogenous	mRNA	0.02	0.845509	-0.12	0.574936	-0.11	0.380868	-0.14	0.530903	-0.14	0.389363	-0.65	0.284546	0.27	0.2126	0.1	0.598406	0.87		0.62	0.0292739	-0.44	0.496616
C1QA	XM_001101933.2:476	Endogenous	mRNA	0		0		0		0		0.17	0.363217	0		1.03	0.0221713	0.24	0.353168	2.63		0.31	0.373901	0
C1QB	XM_005544500.1:562	Endogenous	mRNA	-0.11	0.652289	0		-0.07	0.779482	0		-0.04	0.897435	0		1.5	0.0113825	0.84	0.0682789	1.76		0.47	0.373901	0
C1QBP	XM_001100940.2:544	Endogenous	mRNA	0.15	0.384181	-0.15	0.727925	0.16	0.419362	0.44	0.353399	-0.44	0.343484	-0.77	0.28015	-0.11	0.53485	-0.41	0.395951	0.69		-0.04	0.905651	-0.82	0.359888
C1R	XM_005570002.1:888	Endogenous	mRNA	0		0		0		0		0		0		0.12	0.363217	0		0		0		0
C1S	XM_005570001.1:1386	Endogenous	mRNA	0		0		0		0		0		0		0		0		0		0		0
C2	XM_005553451.1:1121	Endogenous	mRNA	0		0		0.04	0.363217	0		0		0		1.36	0.00585134	0.85	0.0288944	1.8		0		0
C3	XM_001091921.2:3510	Endogenous	mRNA	0		0		0		0		0		0		1.37	0.0299276	0.14	0.179314	1.87		0		0
C3AR1	XM_001113373.1:564	Endogenous	mRNA	0.3	0.350798	0.11	0.827166	-0.47	0.1256	-0.42	0.362438	3.15	0.00089938	0.59	0.343444	3.96	2.3e-07	1.47	0.0661889	4.65		0.26	0.556367	-0.85	0.0715783
C4A	XM_002805966.1:1627	Endogenous	mRNA	0.04	0.363217	0.08	0.373901	0		0		1.11	0.0274804	0.36	0.373901	1.23	0.00041423	0.77	0.0396224	2.25		0.09	0.184412	0
C4B	XM_005553435.1:1550	Endogenous	mRNA	0		0		0		0		0		0		0.65	0.0376855	0.04	0.373901	0.29		0.18	0.373901	0.53	0.373901
C4BPA	XM_005540679.1:1299	Endogenous	mRNA	0		0		0		0		0		0		0.18	0.334603	0		2.15		0.17	0.373901	0
C5	XM_001095750.2:2285	Endogenous	mRNA	0		-0.09	0.624293	0		0	0.987657	0		-0.16	0.373901	0.04	0.363217	-0.13	0.463171	1.99		-0.16	0.373901	-0.16	0.373901
C5AR1	XM_005589697.2:1207	Endogenous	mRNA	-0.09	0.787152	0.2	0.503304	-0.7	0.155166	-0.06	0.820482	0.9	0.00680663	-0.19	0.779052	1.38	0.00099005	0.94	0.032375	1.14		0.1	0.693187	-2.09	0.00073968
C6	XM_005556795.1:1299	Endogenous	mRNA	0		0		0		0		0		0		0		0		1.31		0		0
C7	XM_001085533.2:555	Endogenous	mRNA	0		0		0		0		0		0		0.12	0.363217	0		1.34		0		0
C8A	XM_001114403.1:1445	Endogenous	mRNA	0		0		0		0		0		0		0		0		0		0		0
C8B	XM_001114456.2:215	Endogenous	mRNA	0		0		0		0		0		0		0		0		1.49		0		0
C8G	XM_001117839.1:233	Endogenous	mRNA	0		0		0		0		0		0		0		0		0		0		0
C9	XM_001084671.2:595	Endogenous	mRNA	0		0		0		0		0		0		0.14	0.363217	0		0		0		0
CAMP	NM_001033509.1:87	Endogenous	mRNA	0.24	0.523519	0.07	0.874462	-0.29	0.449922	0.33	0.370094	0.94	0.0215487	0.48	0.438399	0.71	0.105473	0.07	0.892312	0.84		-1.11	0.0273984	-1.2	0.152242
CARD9	XM_001095549.2:1126	Endogenous	mRNA	0.05	0.363217	0.14	0.373901	0.11	0.363217	0.08	0.373901	0.2	0.363217	0.23	0.373901	0.59	0.0195502	0.57	0.0681107	1.46		0.41	0.129678	0
CASP1	XM_001094943.2:1600	Endogenous	mRNA	0.06	0.834531	0.14	0.7245	0.25	0.634732	0.05	0.890835	2.73	0.00290208	1.9	0.0593119	1.86	0.00407181	1.68	0.0554011	2.06		0.79	0.0883924	-1.05	0.170517
CASP10	XM_001097804.2:1184	Endogenous	mRNA	-0.53	0.143791	-0.28	0.543413	-0.15	0.570063	-0.57	0.0436486	0.76	0.00213376	0.14	0.829414	0.47	0.131603	0.69	0.0344875	0.1		0.4	0.147176	-1.69	7.38e-06
CASP2	XM_001087704.2:405	Endogenous	mRNA	-0.44	0.243297	0.63	0.104108	-0.83	0.00714421	-0.1	0.786444	-1.26	0.00013981	-0.05	0.911189	-0.03	0.854223	0.35	0.347895	0.24		1.11	0.0223715	-0.48	0.180623
CASP3	NM_001284835.1:670	Endogenous	mRNA	-0.27	0.264068	0.12	0.666892	-0.19	0.418732	0.1	0.600379	-0.02	0.944926	-0.35	0.598023	-0.14	0.534454	0.28	0.103314	0.26		0.46	0.034803	-1.64	0.0743185
CASP8	XM_001091080.2:375	Endogenous	mRNA	-0.23	0.096857	0.09	0.714511	-0.41	0.0944017	-0.29	0.245374	0.06	0.567163	-0.64	0.473474	-0.46	0.17458	0.18	0.434246	-0.19		0.25	0.288331	-0.32	0.211577
CCBP2	XM_005546797.1:911	Endogenous	mRNA	0		0		0		0		0		0		0		0		0		0		0
CCL1	NM_001032849.1:166	Endogenous	mRNA	0		0		0		0		0		0		0.12	0.247834	0		0.78		0		0
CCL11	NM_001032874.1:160	Endogenous	mRNA	0		0		0		0		0		0		0		0		0		0		0
CCL13	XM_001113462.2:177	Endogenous	mRNA	0		0		0		0		0.24	0.363217	0		0.26	0.363217	0.08	0.373901	0.49		0		0
CCL15	XM_002800380.1:156	Endogenous	mRNA	0		0		0		0		0		0		0.03	0.363217	0.05	0.373901	0		0		0
CCL16	XM_001112513.2:87	Endogenous	mRNA	0		0		0		0		0		0		0		0		0		0		0
CCL17	XM_005592031.1:385	Endogenous	mRNA	0		0		0		0		0		0		0		0		0		0		0
CCL18	NM_001032853.1:14	Endogenous	mRNA	0		0		0		0		0		0		0.16	0.363217	0		0		0.17	0.373901	0
CCL19	NM_001032959.1:58	Endogenous	mRNA	0		0		0		0		0.22	0.182315	0		0.17	0.216944	0		1.31		0		0
CCL2	NM_001032821.1:187	Endogenous	mRNA	0		0		0		0		0.89	0.0903456	0		2.71	0.00173934	0.65	0.253292	3.61		0		0
CCL20	NM_001032854.1:28	Endogenous	mRNA	0		0		0		0		0.09	0.363217	0		0.2	0.210142	0		0		0		0
CCL21	NM_001032855.1:97	Endogenous	mRNA	0		0		0		0		0		0		0		0		0		0		0
CCL22	XM_005592030.1:806	Endogenous	mRNA	0		0		0		0		0		0		0.04	0.363217	0		0.18		0		0
CCL23	NM_001032946.1:225	Endogenous	mRNA	0		0		0		0		0.15	0.363217	0		3.66	0.00669335	2.46	0.0963925	4.09		1.66	0.0626708	0
CCL24	NM_001194459.1:124	Endogenous	mRNA	0		0		0		0		0		0		0		0		0.44		0		0
CCL26	XM_001109808.2:20	Endogenous	mRNA	0		0		0		0		0		0		0		0		0		0		0
CCL3	NM_001034200.1:124	Endogenous	mRNA	-0.13	0.363217	0.04	0.373901	-0.13	0.363217	0		1.7	0.0160502	0.52	0.184545	3.57	0.00011909	1.19	0.117687	3.7		0.32	0.152952	0
CCL4	XM_005583502.1:354	Endogenous	mRNA	-0.03	0.868004	-0.04	0.801919	-0.17	0.350731	-0.08	0.614173	-0.18	0.307842	0.03	0.889896	-0.15	0.395335	-0.05	0.750636	0.67		0.16	0.505501	-0.14	0.373901
CCL5	NM_001032850.1:170	Endogenous	mRNA	0.11	0.778831	-0.09	0.865934	0.2	0.596306	0.26	0.594071	-0.67	0.25781	-0.58	0.462727	-1.32	0.0192321	0.03	0.955304	-2.39		0.98	0.0679473	-0.77	0.424316
CCL7	XM_001113381.2:78	Endogenous	mRNA	0		0		0		0		0		0		0.63	0.0906295	0.18	0.373901	0.99		0		0
CCL8	NM_001032851.1:42	Endogenous	mRNA	0		0		0		0		0.42	0.179693	0		1.1	0.0179963	0.51	0.326546	2.46		0		0
CCND3	XM_005553014.1:1367	Endogenous	mRNA	0.02	0.939706	0.14	0.546585	0.14	0.617954	0.24	0.394184	0.87	0.0119497	0.34	0.110071	0.95	0.00318076	0.89	0.0242045	0.74		0.43	0.0527741	-1.39	0.162193
CCR1	NM_001032858.1:466	Endogenous	mRNA	-0.36	0.241927	0.1	0.672298	0.18	0.676982	0.36	0.209747	1.79	0.0136366	1.77	0.0901056	1.79	0.000749	1.44	0.0286183	1.01		0.07	0.751076	-0.16	0.373901
CCR10	XM_001111554.2:94	Endogenous	mRNA	0		0		0		0		0		0		0		0		0		0		0
CCR2	NM_001032806.1:40	Endogenous	mRNA	-0.02	0.962324	0.34	0.317863	-0.34	0.339987	-0.05	0.876558	0.56	0.254262	0.67	0.239064	0.3	0.554785	1.18	0.0347033	1.37		2.13	0.0241838	0.92	0.242029
CCR3	NM_001047140.1:543	Endogenous	mRNA	-0.19	0.734933	0.01	0.992097	-0.49	0.368398	-0.51	0.470996	-0.64	0.263404	-0.57	0.460003	-0.94	0.0774707	-1.38	0.0738868	0.02		-0.44	0.482877	-1.69	0.04125
CCR4	XM_005545534.1:830	Endogenous	mRNA	-0.21	0.684715	-0.29	0.189058	-0.28	0.498003	-0.59	0.0590149	-0.54	0.194188	-0.64	0.0540529	-0.65	0.130124	-0.69	0.0229607	-0.14		-0.58	0.053688	-1.5	0.00108294
CCR5	XM_005546902.1:1188	Endogenous	mRNA	0.1	0.835586	0.2	0.632538	0.08	0.865625	-0.04	0.906875	-0.63	0.0907664	-0.28	0.437943	0.19	0.645674	0.2	0.581636	1.36		1.99	0.0218207	-0.45	0.195342
CCR6	NM_001032935.1:85	Endogenous	mRNA	-0.01	0.97406	-0.15	0.44677	-0.47	0.0988701	-0.21	0.274957	-0.47	0.0988701	-0.27	0.178166	-0.47	0.0988701	-0.27	0.178166	-0.47		-0.27	0.178166	-0.27	0.178166
CCR7	NM_001032884.1:178	Endogenous	mRNA	-0.11	0.755985	0.26	0.519621	-0.01	0.963581	0.45	0.29086	-1.08	0.00112495	-0.45	0.34679	-0.13	0.649826	-0.19	0.712202	0.02		0.01	0.987744	-0.86	0.0784135
CCR8	XM_001084047.2:863	Endogenous	mRNA	0		0		0		0		0		0		0.02	0.363217	0		2.58		0		0
CCRL1	XM_005545781.1:1286	Endogenous	mRNA	0		0		0		0		0		0		0		0		2.38		0		0
CCRL2	XM_001103165.2:488	Endogenous	mRNA	-0.39	0.420258	-0.02	0.967942	0.23	0.749224	0.43	0.465878	2.14	0.0047894	0.86	0.314545	1.15	0.052661	1.45	0.0827458	0.69		-0.38	0.445544	-0.98	0.0721605
CD14	NM_001130433.1:517	Endogenous	mRNA	-0.13	0.531836	0.22	0.559865	-0.51	0.068208	0.29	0.418876	0.09	0.751663	-1	0.122221	0.8	0.0509015	-0.07	0.819037	0.31		-0.73	0.129514	-1.7	0.0627835
CD160	XM_005542122.1:545	Endogenous	mRNA	0		0		0		0		0		0	0.373901	0.06	0.289486	0		2.31		0		0
CD163	XM_001118361.2:1059	Endogenous	mRNA	0.53	0.171425	0.08	0.8588	-0.31	0.544462	-0.43	0.153801	1.66	0.0164954	1.05	0.104455	2.93	0.00044398	1.6	0.0337193	1.66		0.73	0.0380011	-1.27	0.00407539
CD164	XM_005551554.1:345	Endogenous	mRNA	-0.38	0.109112	0.35	0.284363	-0.28	0.339664	-0.42	0.0779949	1.87	0.00052208	1.1	0.0475255	1.66	0.00056031	1.39	0.00850626	2.14		0.99	0.00558689	-1.03	0.154585
CD19	XM_001103043.2:655	Endogenous	mRNA	-0.25	0.568976	-0.32	0.429715	-0.45	0.339163	-0.34	0.448247	-1.71	0.0355122	-1.32	0.0233337	-1.64	0.00192942	-1.38	0.00392689	-2.39		-1.02	0.015349	-2.22	0.00888233
CD1A	XM_005595551.1:2397	Endogenous	mRNA	-0.03	0.363217	0		-0.03	0.363217	0		-0.03	0.363217	0		-0.03	0.363217	0		-0.03		0		0
CD1B	XM_005541341.1:1155	Endogenous	mRNA	0		0		0		0		0		0		0		0		0		0		0
CD1C	XM_005595545.2:1489	Endogenous	mRNA	-0.24	0.512802	-0.29	0.516031	-0.47	0.28538	-0.51	0.266395	-1.84	0.0237242	-1.57	0.0551017	-2.92	3.389e-05	-1.93	0.00132547	-3.81		-1	0.0350073	-1.2	0.140333
CD1D	NM_001033114.1:910	Endogenous	mRNA	0.15	0.516267	-0.16	0.373901	-0.08	0.621642	-0.08	0.671013	0.21	0.465262	-0.16	0.373901	0.83	0.00772208	0.04	0.846605	0.06		0.16	0.545007	-0.16	0.373901
CD1E	XM_005541337.1:1660	Endogenous	mRNA	0		0		0		0		0		0		0	0.363217	0		0		0		0
CD2	NM_001283777.1:636	Endogenous	mRNA	0.06	0.867446	-0.01	0.968163	-0.3	0.450901	-0.03	0.925135	-1.07	0.00356221	-0.48	0.188204	-0.98	0.00642919	-0.35	0.335354	-1		1.26	0.0215258	-0.65	0.0831766
CD207	XM_005575643.2:659	Endogenous	mRNA	0		0		0		0		0.26	0.184886	0.22	0.373901	0.19	0.363217	0.12	0.373901	0		0		0.5	0.373901
CD209	NM_001032870.1:169	Endogenous	mRNA	0		0		0		0		0		0		0.12	0.363217	0		0.85		0		0
CD22	XM_001111493.1:2450	Endogenous	mRNA	-0.3	0.512339	-0.61	0.165461	-0.37	0.47972	-0.48	0.17668	-1.72	0.00524469	-1.66	0.0021565	-1.83	0.00273465	-1.54	0.00113237	-2.32		-1.23	0.00152928	-2.03	0.00047093
CD24	XM_005552236.1:484	Endogenous	mRNA	-0.71	0.281808	-0.07	0.893893	-0.49	0.48081	-0.57	0.457911	-0.44	0.562916	-0.65	0.326479	-0.73	0.184661	-0.51	0.382874	1.68		0.34	0.610118	-1.18	0.229741
CD244	XM_001117630.2:205	Endogenous	mRNA	0.18	0.330674	0.08	0.373901	0.1	0.573863	0		-0.06	0.363217	0.04	0.373901	0.07	0.601253	0		1.7		0.83	0.0246217	0
CD247	NM_001077423.1:191	Endogenous	mRNA	-0.28	0.514357	0.18	0.697378	-0.35	0.392854	-0.24	0.564197	-0.97	0.0179792	-0.43	0.378108	-0.54	0.166639	0.42	0.22681	-0.02		1.14	0.0176688	-1	0.0280646
CD27	XM_001104337.2:745	Endogenous	mRNA	-0.09	0.620319	0.18	0.705888	-0.73	0.0358461	-0.35	0.466145	-1.33	0.00397843	-0.57	0.327443	-0.69	0.0348898	0.1	0.80444	-0.66		0.99	0.0589124	-1.26	0.02207
CD274	NM_001083889.1:505	Endogenous	mRNA	-0.14	0.814076	-0.69	0.250384	0.74	0.359853	-0.24	0.678986	2.75	0.00439118	1.31	0.192099	2.49	0.00025199	1.39	0.153637	2.23		-0.67	0.210355	-2.46	0.00503296
CD276	XM_005559999.1:1517	Endogenous	mRNA	0		0		0		0		0		0		0		0		0		0.21	0.373901	0.5	0.373901
CD28	NM_001042641.2:145	Endogenous	mRNA	-0.32	0.384427	0.05	0.85452	-0.52	0.120141	-0.75	0.00955827	-0.44	0.242495	-0.71	0.0722097	-0.48	0.132922	-0.03	0.883575	0.45		-0.07	0.760262	-0.64	0.311458
CD34	XM_005540699.1:669	Endogenous	mRNA	0		0		0		0		0		0		0.6	0.160558	0		0		0		0
CD36	NM_001032913.1:1240	Endogenous	mRNA	0		0		0		0		0		0		0.87	0.0621586	0.34	0.326742	3.38		0.26	0.190723	0.5	0.373901
CD38	XM_005554514.1:1197	Endogenous	mRNA	-0.48	0.0267715	-0.14	0.712963	-0.43	0.0449566	-0.53	0.0670209	-0.02	0.936335	-0.67	0.308003	0.74	0.0413577	0.67	0.0175695	1.31		1.13	0.044136	-1.77	0.0584529
CD3D	NM_001287688.1:129	Endogenous	mRNA	0.06	0.700832	-0.03	0.853034	-0.2	0.321981	-0.31	0.132727	-0.89	0.00288286	-0.98	0.265318	-0.32	0.35028	-0.06	0.772938	-0.02		1.22	0.034769	-0.25	0.584985
CD3E	NM_001283615.1:236	Endogenous	mRNA	-0.07	0.642503	0.03	0.883238	-0.42	0.0510918	-0.37	0.0471269	-0.85	0.00367439	-1.12	0.18903	-0.66	0.0324144	0.06	0.805333	0.67		0.87	0.0569449	-1.78	0.108133
CD3EAP	XM_005589588.1:676	Endogenous	mRNA	0		0		0		0		0		0		0		0		0		0		0
CD3G	NM_001283910.1:263	Endogenous	mRNA	-0.07	0.833959	0.45	0.222378	-0.39	0.27334	-0.02	0.937442	-0.43	0.358131	-0.07	0.893401	-0.16	0.672209	0.76	0.0288056	0.27		1.8	0.00294713	-0.77	0.31158
CD4	NM_001042662.1:796	Endogenous	mRNA	0		0		0		0		0		0		0		0		0		0		0
CD40	XM_001104255.1:180	Endogenous	mRNA	-0.47	0.272427	-0.4	0.243481	-0.71	0.0640572	-0.41	0.217331	-0.89	0.0273416	-0.59	0.0889691	-0.45	0.273422	-0.59	0.0896432	0.07		-0.46	0.162288	-0.59	0.0889691
CD40LG	NM_001032839.1:669	Endogenous	mRNA	-0.42	0.134454	0.33	0.29636	-0.52	0.0678313	-0.35	0.187795	-0.23	0.493781	-0.21	0.444526	-0.4	0.166397	0.44	0.122368	0.8		0.61	0.0555689	-0.35	0.187795
CD44	XM_005578207.1:1153	Endogenous	mRNA	0.01	0.967666	-0.07	0.820263	0.18	0.315051	0.08	0.852115	0.45	0.20183	-0.1	0.748478	0.4	0.122773	-0.62	0.252599	0.57		-0.4	0.275448	-0.98	0.0412493
CD46	NM_001195746.1:225	Endogenous	mRNA	-0.36	0.166827	0.12	0.57825	-0.24	0.302082	-0.23	0.0878502	0.51	0.111171	0.43	0.0150157	-0.31	0.176294	0.23	0.159417	-1.51		0	0.993491	0.62	0.00745541
CD47	XM_005548232.2:858	Endogenous	mRNA	-0.11	0.0728118	0.05	0.734579	-0.12	0.131505	-0.09	0.541806	0.63	0.0191496	0.3	0.212623	0.28	0.279595	0.17	0.273681	0.89		-0.05	0.75947	-0.54	0.00348211
CD48	XM_005541239.1:597	Endogenous	mRNA	0.1	0.507343	0.09	0.552221	-0.12	0.476254	0.11	0.570226	0.36	0.104624	0.04	0.917959	0.49	0.0673183	0.04	0.831489	0.57		0.79	0.027974	-0.39	0.054625
CD5	XM_005578865.1:1771	Endogenous	mRNA	0.03	0.91422	0.09	0.733397	-0.2	0.298425	-0.14	0.56089	-0.28	0.147815	-0.09	0.74248	-0.25	0.196548	-0.1	0.682597	-0.28		0.32	0.334053	-0.22	0.373901
CD53	XM_005542401.1:734	Endogenous	mRNA	0.03	0.84762	-0.23	0.240402	-0.07	0.771233	-0.31	0.138017	0.4	0.123994	-0.14	0.669923	0.4	0.0632365	0.14	0.66874	-0.88		-0.38	0.0810394	-1.57	0.00043844
CD55	XM_005540684.1:827	Endogenous	mRNA	-0.33	0.31867	0.02	0.964948	-0.25	0.519991	-0.19	0.606534	1.07	0.0183236	0.36	0.279542	0.85	0.0295647	0.3	0.380581	0.97		-0.81	0.0753398	-0.44	0.206312
CD58	XM_001112756.1:404	Endogenous	mRNA	0.38	0.093398	-0.01	0.939409	-0.11	0.633307	0.12	0.451982	-0.11	0.610358	-0.58	0.414836	-0.33	0.14583	-0.28	0.143012	-0.7		0.3	0.129609	-1.99	0.0354877
CD59	XM_005578241.1:812	Endogenous	mRNA	0.08	0.808129	-0.16	0.613033	0.07	0.884862	-0.13	0.614823	1.36	0.00310594	0.62	0.0984158	1.32	0.00108565	0.29	0.330285	1.88		-0.39	0.0594143	-1.97	0.0420087
CD6	XM_002799538.1:945	Endogenous	mRNA	0.12	0.686162	-0.03	0.906546	-0.14	0.671448	0	0.980188	-1.16	0.0246139	-0.68	0.151854	-0.73	0.0166421	-0.22	0.363171	0.11		0.38	0.178952	-1.17	0.111288
CD68	XM_005582776.1:980	Endogenous	mRNA	0.21	0.688786	0.16	0.612718	-0.47	0.243346	0.01	0.971591	0.84	0.0609152	0.5	0.232858	1.68	0.00372745	1.13	0.0585113	2.19		0.85	0.0465095	-0.51	0.0918528
CD69	XM_005570089.2:434	Endogenous	mRNA	0		0		0		0		0		0.01	0.373901	0.72	0.0355924	0.4	0.139689	0.12		0.73	0.0152713	0
CD7	XM_001113810.2:180	Endogenous	mRNA	-0.15	0.446654	0.43	0.327137	-0.44	0.0244829	0.17	0.57742	-0.37	0.0711496	-0.42	0.5043	0.08	0.662334	0.66	0.0565323	0.69		1.19	0.0193279	-0.79	0.322782
CD70	XM_005587716.1:256	Endogenous	mRNA	0		0		0		0		0		0.2	0.373901	0		0		0.85		0		0
CD74	XM_001099491.2:702	Endogenous	mRNA	-0.01	0.965075	0.13	0.571426	-0.42	0.10827	-0.22	0.387299	-1.2	0.0282799	-0.6	0.284013	-1.31	0.00093517	-0.48	0.157958	-2.68		-0.19	0.574131	-0.97	0.0538892
CD79A	XM_005589419.1:281	Endogenous	mRNA	-0.41	0.263258	0.07	0.854399	-0.77	0.0452113	-0.48	0.253756	-1.8	0.0235827	-0.97	0.0887315	-1.58	0.00100718	-1.08	0.00143755	-3.26		-0.63	0.0338802	-1.28	0.180256
CD79B	XM_005584687.1:260	Endogenous	mRNA	-0.46	0.228955	0.26	0.558736	-0.65	0.0348881	-0.39	0.433842	-0.57	0.105678	-0.28	0.584336	-0.48	0.13398	-0.34	0.33677	-0.14		-0.09	0.776335	-0.71	0.228674
CD80	NM_001042642.1:320	Endogenous	mRNA	-0.44	0.110956	-0.16	0.373901	-0.44	0.110956	-0.12	0.484671	-0.44	0.110956	-0.16	0.373901	-0.44	0.110956	-0.13	0.466811	1.05		-0.16	0.373901	-0.16	0.373901
CD81	XM_005576902.1:601	Endogenous	mRNA	0.06	0.648666	-0.06	0.626715	-0.08	0.443189	0.19	0.238163	0.37	0.0477722	0.13	0.249801	1.02	0.00413625	0.32	0.0897185	0.83		0.04	0.743766	-1.71	0.0997301
CD82	XM_005578126.1:713	Endogenous	mRNA	0.1	0.68218	-0.02	0.942504	-0.1	0.753611	0.26	0.268636	-0.1	0.736799	-0.38	0.466387	1.08	0.0297078	-0.32	0.240012	0.67		-0.36	0.202636	-1.65	0.00626793
CD83	XM_005553991.1:694	Endogenous	mRNA	-0.16	0.685606	-0.26	0.538839	-0.21	0.580024	-0.39	0.304685	-0.33	0.472616	-0.82	0.0609562	0.7	0.178349	-0.58	0.138271	0.64		-0.7	0.0869112	-1.03	0.0256352
CD86	NM_001042644.1:210	Endogenous	mRNA	-0.32	0.541283	0.12	0.790332	-0.15	0.638749	0.51	0.247961	-0.18	0.598144	0.15	0.788515	-0.72	0.0330051	0.32	0.540992	-1.04		0.18	0.672919	-0.85	0.0831596
CD8A	XM_001092778.2:630	Endogenous	mRNA	-0.44	0.273248	0.12	0.749496	-0.43	0.260811	-0.18	0.603455	0	0.993118	0.13	0.752044	0.23	0.528521	0.48	0.199604	0.73		1.9	0.00603175	1.64	0.032254
CD8B	XM_005575360.1:388	Endogenous	mRNA	-0.16	0.665294	-0.33	0.493435	-0.1	0.737815	-0.17	0.698068	-0.95	0.0232127	-0.6	0.216741	0.08	0.864886	-0.05	0.915281	1.89		2.16	0.0215582	-0.69	0.291195
CD9	XM_005569889.1:719	Endogenous	mRNA	-0.12	0.452485	-0.05	0.847518	0	0.980224	-0.08	0.783062	-0.21	0.539554	-0.23	0.505444	-0.95	0.00150518	-0.12	0.590507	-1.63		-0.23	0.587056	-0.93	0.00987634
CD96	XM_005548190.1:437	Endogenous	mRNA	-0.14	0.771915	0.09	0.845118	-0.64	0.188948	-0.1	0.749053	-0.7	0.111627	-0.48	0.212947	-0.82	0.0470719	-0.31	0.362712	0.43		0.8	0.0311713	-0.81	0.0271214
CD97	XM_002801104.1:2191	Endogenous	mRNA	0.08	0.67462	0.23	0.321568	0.15	0.561628	-0.06	0.803479	0.69	0.103288	0.34	0.354599	0.76	0.0212864	-0.4	0.0565879	-0.06		-0.62	0.007423	-0.45	0.101343
CD99	XM_005592879.1:540	Endogenous	mRNA	0.09	0.547491	0.03	0.945885	0.24	0.176807	0.47	0.323988	-0.07	0.767061	-0.14	0.723117	-0.68	0.0632211	0.37	0.40961	-0.87		0.38	0.335775	-0.63	0.16419
CDC42	XM_005553127.1:145	Endogenous	mRNA	-0.11	0.496334	0.01	0.923027	-0.09	0.525526	-0.12	0.335835	0.42	0.00937525	0.15	0.263926	-0.05	0.722875	-0.05	0.73906	-0.46		0.17	0.257728	-0.09	0.688211
CDH5	XM_005592138.1:1103	Endogenous	mRNA	0		0		0		0		0		0		0		0		0		0		0
CDKN1A	XM_005553160.1:259	Endogenous	mRNA	0.28	0.544093	0.03	0.957417	0.59	0.155062	0.16	0.723999	-0.01	0.989977	-0.04	0.946602	1.1	0.0307231	0.57	0.253626	0.24		0.39	0.421207	-0.86	0.189846
CEACAM1	XM_005589369.1:1624	Endogenous	mRNA	-0.49	0.101447	0		-0.34	0.28026	0		-0.41	0.218405	0		0.39	0.378124	0.16	0.373901	0.27		0		0
CEACAM3	XM_015442082.1:1254	Endogenous	mRNA	0.07	0.807192	-0.09	0.714677	-0.02	0.923442	0.01	0.968708	0.06	0.843472	-0.21	0.373901	1.33	7.117e-05	0	0.999344	0.69		0.25	0.479716	0.28	0.617172
CEACAM6	XM_005589431.1:670	Endogenous	mRNA	-0.15	0.363217	0		-0.15	0.363217	0		-0.04	0.843457	0		0.04	0.877231	0		-0.15		0.03	0.373901	0
CEACAM8	XM_005589367.1:913	Endogenous	mRNA	0.08	0.821259	0.16	0.373901	-0.04	0.900194	0.14	0.373901	-0.15	0.643622	0.21	0.337548	0.19	0.531252	0.12	0.224114	0.08		0		0
CEBPB	XM_005569338.1:1730	Endogenous	mRNA	0.39	0.308829	-0.22	0.671166	0.16	0.637752	0.29	0.538087	1.57	0.00277831	0.95	0.228424	2.09	0.00023277	0.68	0.241905	0.88		-0.46	0.313069	-1.72	0.0635422
CFB	XM_001113553.2:3014	Endogenous	mRNA	0		0		0		0		0.12	0.363217	0		0.26	0.101902	0		2.29		0		0
CFD	XM_001117186.2:846	Endogenous	mRNA	0.17	0.38015	0.34	0.267841	0.02	0.928261	0.34	0.200554	-0.1	0.599634	0.48	0.156345	-2.65	0.00951242	-0.63	0.141445	-3.43		-0.74	0.16822	-0.18	0.563261
CFH	XM_001111875.2:484	Endogenous	mRNA	0		0		0		0		0		0		0.37	0.179719	0		0		0		0
CFI	XM_001087512.2:1008	Endogenous	mRNA	-0.01	0.953945	0		-0.1	0.218816	0		-0.1	0.218816	0		-0.1	0.218816	0		0.13		0		0
CFL1	XM_005577224.2:1183	Endogenous	mRNA	-0.13	0.33824	0.27	0.253922	-0.49	0.0050945	-0.28	0.0618612	0.14	0.317787	0.42	0.109662	0.9	0.0002087	0.8	0.00269085	0.45		1.19	0.0223312	-0.28	0.135422
CFP	XM_005593429.1:1073	Endogenous	mRNA	-0.17	0.290589	0.12	0.577933	-0.62	0.0417134	-0.12	0.409566	0.09	0.706737	0.45	0.084537	0.14	0.590482	0.41	0.0832637	0.34		0.16	0.446179	0.24	0.142034
CHIT1	XM_005540484.1:603	Endogenous	mRNA	0		0		0		0		0		0		0.54	0.154182	0		0		0		0
CHUK	XM_005566180.1:1561	Endogenous	mRNA	-0.42	0.268731	0.13	0.673595	-0.4	0.264163	0.41	0.272253	-0.16	0.592837	-0.31	0.296548	0.43	0.154481	0.64	0.0625157	0.68		0.95	0.0177122	-0.38	0.203589
CIITA	XM_001103518.2:558	Endogenous	mRNA	0.16	0.542431	-0.44	0.199678	-0.35	0.150266	-0.38	0.179869	-1.33	0.00787433	-1.41	0.0089428	-1.6	0.00040191	-0.94	0.00794209	-2.05		-1.19	0.00744353	-1.93	0.00014482
CISH	XM_001097616.2:438	Endogenous	mRNA	0		0		0		0		0.23	0.186059	0		0.94	0.0525756	0.34	0.129413	0.66		0		0
CLEC4A	XM_001113405.2:190	Endogenous	mRNA	0.27	0.241652	-0.35	0.52338	-0.06	0.7928	0.11	0.778495	1.88	0.0163195	-0.45	0.576482	1.92	0.00050665	0.13	0.749777	1.74		-0.85	0.0636953	-1.77	0.00493031
CLEC4E	XM_001118423.2:173	Endogenous	mRNA	0	0.993572	0.07	0.89495	-0.09	0.824566	-0.04	0.925581	0.99	0.152756	0.02	0.977742	1.61	0.00218787	-0.02	0.968772	1.11		-0.59	0.199777	-0.77	0.0997411
CLEC5A	XM_001085243.2:595	Endogenous	mRNA	0		0		0		0		0.17	0.363217	0		0.3	0.114427	0		0		0		0
CLEC6A	XM_005570039.1:339	Endogenous	mRNA	0		0		0		0		0.17	0.363217	0		0.17	0.332244	0	0.373901	1.84		0		0
CLEC7A	NM_001032943.1:89	Endogenous	mRNA	-0.04	0.944437	-0.19	0.624208	-0.08	0.864809	-0.19	0.684906	2.51	0.00451723	1.35	0.0795111	1.17	0.0831731	1.62	0.047417	0.47		0.34	0.326617	-1.39	0.00223355
CLU	NM_001195474.1:1235	Endogenous	mRNA	-0.27	0.593748	0.35	0.432393	-0.21	0.667049	0.31	0.578607	0.42	0.433959	0.17	0.761908	2.61	0.0012426	2.08	0.0251236	2.33		2.01	0.0103621	0.13	0.867891
CMA1	NM_001285192.1:191	Endogenous	mRNA	-0.34	0.267843	0.12	0.373901	-0.24	0.464443	0.03	0.373901	0.29	0.435589	0.33	0.316047	0.83	0.0249071	1.07	0.017988	1.59		1.98	0.0115943	0
CMKLR1	XM_005572139.1:3939	Endogenous	mRNA	-0.13	0.363217	0		-0.13	0.363217	0		0.31	0.265277	0.26	0.298785	0.45	0.0909805	0.66	0.0827779	0.1		0.22	0.177809	0.48	0.373901
CR1	XM_002801945.1:2925	Endogenous	mRNA	0.13	0.754608	-0.79	0.0236608	-0.31	0.516498	-0.4	0.169361	-1.52	0.00929698	-1.97	0.0002942	-1.38	0.0125362	-1.75	0.00063147	-1.13		-1.61	0.0007907	-2.2	0.00070833
CR2	XM_002801946.1:2862	Endogenous	mRNA	-0.56	0.0278155	0.18	0.178319	-0.69	0.0138309	0.11	0.373901	-0.69	0.0138309	0		-0.6	0.0221676	0		-0.16		0		0
CRADD	XM_005571871.1:694	Endogenous	mRNA	0		0		0		0		0.15	0.363217	0		0.36	0.116612	0.14	0.373901	0.99		0.19	0.279748	0
CREB1	XM_001107192.2:885	Endogenous	mRNA	0.11	0.43646	-0.38	0.0867819	0.02	0.901499	-0.34	0.103991	-0.11	0.55106	-1.26	0.0685754	-0.54	0.00508346	-0.69	0.0106524	-0.14		-0.63	0.0262786	-2.31	0.0147033
CRP	NM_001319393.1:288	Endogenous	mRNA	0		0		0		0		0		0		0.37	0.363217	0		0		0		0
CSF1	XM_001090841.2:374	Endogenous	mRNA	0.15	0.363217	0.01	0.373901	0.54	0.176762	0		1.09	0.0449151	0.59	0.182391	1.27	0.00095184	1.27	0.0315169	1.29		0.5	0.0496701	0
CSF1R	XM_001107711.2:2036	Endogenous	mRNA	0.35	0.148192	0.13	0.653877	-0.29	0.277774	-0.25	0.391637	-1.12	0.049315	-0.13	0.782253	-1.59	0.00039777	0.37	0.499466	-2.08		0.23	0.577384	-1.61	0.0004837
CSF2	NM_001032949.1:336	Endogenous	mRNA	0		0		0		0		0		0		0		0		0		0		0
CSF2RB	XM_001086084.2:1149	Endogenous	mRNA	0.08	0.813687	0.27	0.501479	0.33	0.416347	0.56	0.23297	1.34	0.017202	1.07	0.181299	0.72	0.0930675	0.4	0.364623	-0.04		-1.12	0.0369937	-1.49	0.0182736
CSF3	XM_001095097.2:798	Endogenous	mRNA	0		0		0		0		0		0		0		0		0		0		0
CSF3R	XM_005543945.1:2291	Endogenous	mRNA	-0.06	0.745913	0.34	0.357899	0.03	0.921131	0.46	0.18965	1.35	0.0133147	0.93	0.121934	0.99	0.00756274	0.91	0.0405065	0.44		-1.22	0.050934	-0.56	0.107269
CTLA4	NM_001044739.1:364	Endogenous	mRNA	0		0		0		0		0		0		1.14	0.0275047	0.54	0.093658	2.34		0.71	0.0394524	0
CTNNB1	XM_005546748.1:867	Endogenous	mRNA	-0.77	0.0521036	0.76	0.0716454	-0.77	0.0156676	0.33	0.367601	0.27	0.261147	-0.02	0.972606	0.16	0.322553	0.72	0.0856768	-0.05		0.74	0.0902258	-0.74	0.0789335
CTSC	NM_001195651.1:1020	Endogenous	mRNA	-0.42	0.299228	0.35	0.392448	-0.72	0.0602947	-0.1	0.771662	0.45	0.300634	0.57	0.232122	2.23	0.00331556	1.25	0.0167629	3.72		1.6	0.00646135	0.05	0.931085
CTSG	XM_005560993.1:340	Endogenous	mRNA	0		0		0		0		0		0		0		0		0		0		0
CTSS	XM_005541969.1:751	Endogenous	mRNA	-0.08	0.616992	0.07	0.742263	-0.01	0.956432	-0.04	0.856043	1.03	0.00207139	0.44	0.333772	0.23	0.480733	0.2	0.470646	-0.3		-0.22	0.341853	-1.21	0.00046281
CUL9	XM_002808385.1:2474	Endogenous	mRNA	-0.06	0.724248	0.06	0.187023	-0.15	0.239042	0		-0.2	0.104958	0		0.08	0.64772	0.24	0.133009	0.24		0.25	0.178971	0
CX3CL1	XM_005595727.1:1195	Endogenous	mRNA	0		0		0		0		0		0		0		0		0		0		0
CX3CR1	NM_001265871.1:834	Endogenous	mRNA	-0.07	0.816834	0.34	0.436269	-0.74	0.0699629	-0.35	0.428122	-0.27	0.579151	0.39	0.508146	-1.84	0.00174011	0.98	0.0974655	-2.39		1.34	0.0155435	-0.42	0.554962
CXCL1	NM_001283494.1:51	Endogenous	mRNA	0		0		0		0		0		0		0		0		0		0		0
CXCL10	NM_001032892.1:169	Endogenous	mRNA	-0.01	0.696177	0		0.57	0.197386	0.02	0.373901	4.03	0.00047724	1.78	0.0715374	6.79	5.998e-05	4.1	0.0188273	8.28		1.56	0.0206658	0
CXCL11	XM_005555011.1:254	Endogenous	mRNA	0		0		0		0		1.05	0.0953627	0		3.14	0.00104359	1.16	0.0480455	3.96		0.26	0.373901	0
CXCL12	NM_001032934.1:90	Endogenous	mRNA	0		0		0		0		0		0		1.11	0.0775665	0		1.49		0		0
CXCL13	NM_001032880.1:156	Endogenous	mRNA	0		0		0		0		0		0		0		0		0		0		0
CXCL2	XM_001092240.2:156	Endogenous	mRNA	0		0		0		0		0		0		0.18	0.363217	0		0		0		0
CXCL3	NM_001032879.1:202	Endogenous	mRNA	-0.12	0.363217	0.15	0.745532	0.09	0.621202	0.36	0.538792	0.07	0.755091	0.02	0.967952	1.48	0.0287114	0.48	0.247675	0.74		0.44	0.414419	-0.49	0.201676
CXCL5	XM_001092000.3:108	Endogenous	mRNA	0		0		0		0		0		0		0.08	0.363217	0		0.62		0		0
CXCL6	XM_005555086.1:565	Endogenous	mRNA	-0.66	0.11904	0.31	0.500659	-0.6	0.103965	-0.09	0.802944	1.58	0.00868801	0.75	0.348394	1.67	0.00427834	1.24	0.0369964	1.53		0.61	0.154537	-0.76	0.0713862
CXCL9	NM_001032936.1:60	Endogenous	mRNA	0		0		0		0		0		0		0		0		1.42		0		0
CXCR1	NM_001040420.1:79	Endogenous	mRNA	0.05	0.840975	-0.07	0.82187	-0.27	0.312045	0.12	0.729416	1.5	0.00748763	0.71	0.291328	-0.27	0.631186	-0.08	0.852646	-0.49		-1.82	0.00799927	-1.88	0.036741
CXCR2	XM_001088762.2:760	Endogenous	mRNA	-0.15	0.464306	0.11	0.756415	-0.14	0.578176	0.15	0.618205	1.12	0.0197123	0.71	0.315973	-1.05	0.201191	0.05	0.874025	-0.73		-1.59	0.024915	-1.29	0.0057466
CXCR3	XM_005593931.1:680	Endogenous	mRNA	-0.14	0.363217	0.01	0.373901	-0.14	0.363217	0		0.34	0.231188	0.25	0.224209	0.4	0.113378	0.18	0.266528	1.46		0.97	0.0186059	0
CXCR4	NM_001042645.1:610	Endogenous	mRNA	-0.1	0.573921	0.41	0.264767	-0.57	0.0124083	-0.25	0.329507	0.19	0.21036	-0.79	0.363184	0.01	0.967883	0.23	0.392639	-0.41		-0.53	0.0823082	-1.91	0.0694581
CXCR6	NM_001047141.1:330	Endogenous	mRNA	-0.03	0.864095	0.06	0.373901	-0.13	0.363217	0		-0.13	0.363217	0		-0.08	0.569586	0		0.49		1.63	0.0198768	0
CYBB	XM_001083654.2:1670	Endogenous	mRNA	-0.01	0.948135	-0.05	0.879734	-0.41	0.106496	-0.49	0.111127	0.67	0.0475803	0.13	0.744571	1.7	0.00048718	0.94	0.156623	2.05		0.16	0.744401	-2.08	0.0450252
CYSLTR1	XM_005594006.1:885	Endogenous	mRNA	-0.48	0.129637	0.53	0.224497	-0.14	0.663358	-0.14	0.764716	1.64	0.00065685	0.54	0.323173	0.84	0.0577694	0.93	0.0505789	1.12		0.39	0.45736	-0.8	0.0774927
CYSLTR2	XM_005585841.1:592	Endogenous	mRNA	-0.03	0.363217	-0.06	0.721349	-0.03	0.363217	-0.14	0.373901	-0.03	0.363217	-0.14	0.373901	0.03	0.641736	-0.14	0.373901	2.4		-0.14	0.373901	-0.14	0.373901
DAXX	XM_001109244.2:1815	Endogenous	mRNA	-0.62	0.0807714	0.58	0.0206333	-0.51	0.0901796	0.16	0.534465	-0.42	0.195414	0.09	0.774694	0.22	0.249368	0.68	0.0243841	-0.47		1	0.0530077	0.26	0.65755
DDIT3	XM_005571332.1:291	Endogenous	mRNA	-0.37	0.157426	0.18	0.541396	0.17	0.595327	0.26	0.404801	1.88	0.0123058	0.8	0.126387	1.92	9.509e-05	1.32	0.035486	2.16		0.18	0.544443	-0.34	0.218677
DDX50	XM_005565684.2:1318	Housekeeping	mRNA	0.17	0.466813	-0.29	0.459622	0.57	0.0850701	0.53	0.242515	0.83	0.0656621	-0.29	0.491437	-1.29	0.00117159	-0.94	0.102909	-0.52		-1.42	0.0347902	-1.11	0.0207008
DDX58	XM_005581558.1:1793	Endogenous	mRNA	0.09	0.857302	-0.36	0.579612	1.23	0.174183	0.45	0.571321	3.99	0.00064418	2.54	0.037615	3.05	0.00039448	1.93	0.0694156	2.31		0.05	0.939912	-2.2	0.0108199
DEFA1	NM_001032862.1:199	Endogenous	mRNA	-0.03	0.950388	0.16	0.760601	0.01	0.983558	0.88	0.112148	1.04	0.0420721	0.84	0.322001	0.11	0.859097	0.46	0.439193	0.34		0.87	0.312772	1.73	0.0538534
DEFB1	XM_005562538.1:180	Endogenous	mRNA	0		0		0.34	0.182847	0		1.72	0.037503	0.95	0.179005	2.08	0.00214241	1.5	0.0953758	2.16		1.03	0.0761635	0.74	0.373901
DEFB103A	XM_001083420.2:140	Endogenous	mRNA	0		0		0		0		0		0		0		0		0.18		0		0
DEFB4A	XM_005562564.1:201	Endogenous	mRNA	0		0		0		0		0		0		0.16	0.218381	0		4.2		0.16	0.373901	0
DOCK9	XM_005586152.1:1971	Endogenous	mRNA	-0.07	0.868729	0.09	0.804456	-0.28	0.4943	0.05	0.873839	-0.98	0.0103521	-0.25	0.397298	-0.3	0.413803	0.11	0.754592	1.05		0.08	0.821553	-0.27	0.373901
DPP4	NM_001039190.1:805	Endogenous	mRNA	-0.11	0.740755	-0.2	0.430345	-0.4	0.16362	-0.45	0.0652386	-0.83	0.02156	-0.75	0.0601013	0.09	0.818624	-0.01	0.96235	1.31		0.29	0.255391	-0.24	0.747443
DUSP4	XM_005562972.1:1898	Endogenous	mRNA	0		0		0		0		0		0		0.12	0.363217	0.07	0.373901	2.54		0.28	0.277429	0
EBI3	XM_001118027.2:119	Endogenous	mRNA	0		0		0		0		0		0		0.29	0.363217	0		0		0		0
EDNRB	XM_001089047.2:562	Endogenous	mRNA	-0.14	0.363217	0		-0.14	0.363217	0		0.11	0.715551	0		0.91	0.087617	0		1.25		0		0
EGR1	XM_005557906.1:2204	Endogenous	mRNA	0.16	0.719695	0.02	0.958515	-0.2	0.651683	-0.07	0.838045	0.03	0.935784	0.67	0.171857	0.59	0.255742	0.9	0.0634033	0.52		0.85	0.0456701	-0.54	0.0743669
EGR2	XM_005565755.1:2073	Endogenous	mRNA	-0.01	0.363217	0		-0.01	0.363217	0.05	0.373901	0.1	0.39452	0.22	0.373901	-0.01	0.363217	0.15	0.373901	1.02		0.19	0.373901	0
EIF2A	XM_005546091.2:1025	Endogenous	mRNA	0.1	0.431858	-0.36	0.028494	-0.19	0.233135	-0.05	0.753823	-0.6	0.127368	-0.71	0.170647	-0.45	0.0243721	-0.48	0.00914012	0.22		-0.06	0.722372	-2.35	1.585e-05
EIF2AK2	XM_015433780.1:1390	Endogenous	mRNA	-0.25	0.426875	0.03	0.941515	0.61	0.3168	0.14	0.806301	2.86	6.169e-05	1.97	0.0335906	2.47	2.776e-05	1.93	0.0205388	1.97		0.84	0.0872938	-1.99	0.00172545
ELK1	XM_005593430.1:635	Endogenous	mRNA	0.07	0.363217	0		0		0		0		0.02	0.373901	0.27	0.0900156	0.16	0.139536	0		0.01	0.373901	0
ENTPD1	XM_002805770.1:1254	Endogenous	mRNA	-0.15	0.363217	0.27	0.18001	-0.1	0.564725	0		0.74	0.0586759	0.38	0.32263	0.41	0.146864	0.04	0.320102	1.24		0.17	0.181736	0
EOMES	XM_005545584.1:1990	Endogenous	mRNA	-0.46	0.291239	0.08	0.843397	-0.26	0.53599	-0.18	0.587743	-0.92	0.0293313	-0.37	0.271511	-0.72	0.0717616	-0.24	0.488641	0.44		0.93	0.0218733	-0.56	0.0932687
ERCC3	NM_001287632.1:908	Housekeeping	mRNA	-0.51	0.120261	-0.27	0.358937	-0.62	0.0785007	-0.38	0.164873	-0.64	0.048383	-1.09	0.0168826	0.06	0.754781	-0.06	0.766121	0.75		0.14	0.522906	-1.57	0.00018148
ETS1	XM_005580142.1:2883	Endogenous	mRNA	-0.06	0.742502	-0.17	0.454424	-0.51	0.00574746	-0.52	0.0231591	-1.71	0.00191719	-1.56	0.0919221	-1.03	0.00831804	-0.69	0.0149503	-0.6		0.09	0.734697	-2.46	0.0322189
EWSR1	XM_005567685.1:945	Endogenous	mRNA	-0.02	0.901566	-0.13	0.420104	-0.1	0.617606	-0.12	0.445967	0.17	0.403999	-0.15	0.349935	0.14	0.398971	-0.01	0.949196	0.11		0.12	0.41882	-0.3	0.080899
F13A1	XM_001096669.1:740	Endogenous	mRNA	-0.09	0.745608	-0.04	0.911142	-0.12	0.712734	-0.09	0.839094	-0.53	0.423767	0.23	0.476453	0.04	0.923273	0.7	0.230467	-0.55		0.39	0.280348	-0.46	0.573666
FADD	XM_005576969.1:596	Endogenous	mRNA	0.38	0.33153	0.06	0.870366	0.12	0.692152	0	0.997015	0.5	0.236703	0.1	0.80725	1.01	0.00291422	0.55	0.157615	1.78		0.74	0.084936	-0.07	0.887264
FAS	NM_001032933.1:797	Endogenous	mRNA	-0.47	0.321628	0.61	0.29826	0.06	0.923126	0.59	0.289212	2.53	0.00053642	2.12	0.0319116	1.99	0.00109976	2.21	0.0127558	2.46		1.35	0.050486	-1.18	0.0709053
FASLG	NM_001032838.1:495	Endogenous	mRNA	-0.13	0.363217	0		-0.13	0.363217	0		-0.13	0.363217	0		-0.13	0.363217	0.04	0.373901	1.1		0.08	0.309986	0
FCAR	NM_001039950.1:390	Endogenous	mRNA	0.26	0.520494	-0.05	0.892709	0	0.997883	0.32	0.333436	1.57	0.0155553	0.81	0.411898	2.12	0.00021033	1.16	0.103272	1.54		-0.48	0.149439	-1.39	0.0522871
FCER1A	XM_005541313.1:452	Endogenous	mRNA	0.05	0.914496	0.15	0.690127	-0.01	0.97795	0.46	0.232709	0.16	0.732371	-0.44	0.191275	-0.38	0.290471	0.49	0.278544	1.32		1.22	0.0427662	-0.46	0.180327
FCER1G	XM_005541196.1:395	Endogenous	mRNA	0.22	0.177318	0.2	0.447616	-0.3	0.0992947	0.11	0.572125	1.02	0.00286839	0.61	0.0996941	1.67	0.00026561	0.65	0.0801861	0.83		0.01	0.942576	-0.53	0.030951
FCGR1A	NM_001284040.1:867	Endogenous	mRNA	0		-0.14	0.373901	0.2	0.363217	-0.14	0.373901	3.66	0.00421819	1.82	0.0919372	3.61	4.226e-05	2.11	0.0344237	4.58		0.29	0.164563	-0.14	0.373901
FCGR2A	XM_001118066.2:766	Endogenous	mRNA	-0.11	0.696681	0.01	0.988322	-0.02	0.949786	0.15	0.716352	1.39	0.0139727	0.68	0.344955	0.49	0.332977	0.55	0.187642	-0.06		-1.2	0.0610397	-1.52	0.00462964
FCGR2B	XM_005541161.1:887	Endogenous	mRNA	0.16	0.599456	-0.03	0.954046	0.26	0.492029	0.31	0.488837	1.31	0.00448203	0.61	0.305102	0.74	0.132607	0.34	0.471074	-0.21		-0.83	0.104467	-1.96	0.0406797
FCGR3A	NM_001283192.1:339	Endogenous	mRNA	0.09	0.708745	0.17	0.732574	-0.32	0.40922	-0.3	0.596128	0.98	0.0482275	0.97	0.0473587	-0.24	0.569814	0.93	0.0652504	-0.29		0.55	0.161662	-1.89	0.00871901
FCGRT	XM_001115276.2:694	Endogenous	mRNA	-0.08	0.782043	0.29	0.445862	-0.18	0.612589	0.53	0.122229	-0.19	0.455715	-0.26	0.658688	-0.8	0.0296407	-0.42	0.250866	-1.7		-0.68	0.174877	-1.5	0.0302151
FEZ1	NM_001261621.2:516	Endogenous	mRNA	0		0		0		0		0		0		0		0		0		0		0
FKBP5	XM_005553215.1:1729	Endogenous	mRNA	0.05	0.869008	0.24	0.410211	-0.3	0.290356	-0.28	0.323144	0.98	0.00422603	0.01	0.989623	2.42	1.47e-06	1.28	0.0047736	2.74		0.32	0.380129	-1.97	0.00113777
FLT1	XM_001117928.2:1313	Endogenous	mRNA	0		0		0		0		0		0		0		0		0		0		0
FLT3LG	XM_005589911.1:713	Endogenous	mRNA	-0.11	0.582686	0.41	0.174903	-0.22	0.120453	-0.21	0.407725	-0.38	0.359347	-0.35	0.496891	0.15	0.355929	0.49	0.10004	0.59		0.62	0.0475774	-0.93	0.247928
FN1	XM_001083548.2:2035	Endogenous	mRNA	0.14	0.693511	1.19	0.0355305	-0.99	0.0401523	0.37	0.437216	-0.37	0.468677	0.98	0.16339	-0.45	0.313464	1.83	0.0196531	0.54		1.93	0.00437928	-0.87	0.076036
FOS	NM_001098399.1:509	Endogenous	mRNA	0.43	0.189719	0.25	0.496631	-0.28	0.393515	0.47	0.222414	-0.63	0.0958307	0.23	0.591425	-2.17	0.00194146	-0.26	0.613805	-3.76		-0.18	0.692245	-1.43	0.00592557
FOXJ1	XM_005585050.1:697	Endogenous	mRNA	0		0		0		0		0		0		0		0		0		0		0
FOXP3	NM_001032918.1:1050	Endogenous	mRNA	0		0		0		0		0		0		0		0		0		0		0
FPR2	XM_005590140.1:712	Endogenous	mRNA	0.02	0.962467	0.57	0.328792	-0.07	0.894219	0.75	0.0844376	1.73	0.0357572	0.91	0.315204	3.49	2.848e-05	1.92	0.0528403	3.65		0.12	0.760549	-0.32	0.373901
FUT5	XM_005587664.1:960	Endogenous	mRNA	0		0		0		0		0		0		0		0		0.06		0		0
FXYD2	XM_005579768.1:626	Endogenous	mRNA	0		0		0		0		0		0		0		0		0		0		0
FYN	XM_005551607.1:674	Endogenous	mRNA	0	0.994581	0.03	0.902766	-0.33	0.00432937	-0.07	0.740315	-0.64	0.0158901	-0.7	0.237312	-0.56	0.0271873	0.08	0.685016	-0.14		0.6	0.048385	-2.57	0.00010434
G6PD	XM_005595008.1:1551	Housekeeping	mRNA	0.04	0.930077	0.52	0.33646	0.13	0.692208	0.64	0.154694	1.23	0.00469702	0.81	0.198189	0.55	0.161254	0.94	0.0625617	0.25		0.37	0.369539	-0.38	0.556271
GATA3	XM_005564600.1:1760	Endogenous	mRNA	0		-0.15	0.373901	0		-0.15	0.373901	0		-0.15	0.373901	0		-0.15	0.373901	0		-0.08	0.638383	-0.15	0.373901
GBP1	XM_005542801.1:1863	Endogenous	mRNA	-0.46	0.490997	-0.44	0.465274	0.93	0.381518	-0.26	0.700724	3.98	0.00184619	2.54	0.0797929	3.39	0.00030596	2.77	0.0618426	3.54		0.42	0.521672	-2.66	0.010671
GFI1	XM_005542722.1:1019	Endogenous	mRNA	0		0		0		0		0		0		0		0		0.23		0.13	0.178247	0
GNAQ	XM_005581977.1:642	Endogenous	mRNA	0.17	0.354201	-0.15	0.656546	0.16	0.386041	0.08	0.813049	-0.4	0.074854	-0.18	0.575065	-1.48	0.00117703	-0.9	0.039545	-1.4		-1.25	0.038442	-0.3	0.345313
GNAS	XM_005569452.1:2102	Endogenous	mRNA	-0.11	0.239171	0.02	0.902149	-0.05	0.618221	0.08	0.69947	-0.27	0.19815	-0.15	0.480363	-0.31	0.0430148	0	0.989939	-1.57		0.13	0.47887	-0.36	0.107111
GNB1	XM_005545044.1:1155	Endogenous	mRNA	0.22	0.14405	-0.14	0.454561	-0.04	0.867679	-0.01	0.945062	0.24	0.146381	-0.04	0.879277	0.23	0.249204	0.08	0.738232	-0.62		-0.06	0.756568	-1.33	0.00045198
GNGT1	XM_005550208.1:194	Endogenous	mRNA	0		0		0		0		0		0		0		0		0		0		0
GNLY	XM_005575397.1:801	Endogenous	mRNA	0.42	0.190563	0.36	0.686425	-0.25	0.44283	0.29	0.737314	-1.15	0.00583586	-0.3	0.793085	-0.21	0.624384	0.91	0.292058	1.03		2.55	0.0132614	-1.17	0.340723
GP1BB	XM_015149714.1:370	Endogenous	mRNA	0.27	0.334587	-0.16	0.7519	0.12	0.685772	0.25	0.613933	-0.31	0.301373	-0.42	0.361346	0.45	0.422962	0.76	0.260465	-0.19		0.28	0.531253	-0.65	0.177014
GPI	XM_005588784.2:776	Endogenous	mRNA	-0.05	0.547686	0.05	0.822323	-0.34	0.055457	-0.12	0.549076	-0.63	0.0141963	-0.71	0.280287	0.11	0.641007	0.24	0.278967	-0.08		0.54	0.0925997	0.24	0.283691
GPR183	XM_005586155.1:427	Endogenous	mRNA	-0.17	0.562058	0.03	0.914887	-0.45	0.167733	-0.06	0.818722	-1.1	0.110417	-0.72	0.311633	-1.35	0.00030059	-0.73	0.0216266	-1.23		0.3	0.354546	-0.69	0.337645
GRB2	XM_001095326.2:585	Endogenous	mRNA	-0.02	0.870423	0.25	0.230338	-0.23	0.233581	0	0.992191	0.64	0.00328728	0.43	0.175018	0.53	0.0174182	0.53	0.063039	0.65		0.1	0.632708	-1.7	0.0584414
GTF3C1	XM_005591522.1:4642	Endogenous	mRNA	-0.04	0.588661	0.04	0.204445	-0.07	0.363217	0		0.08	0.653795	0		-0.06	0.409805	0.03	0.373901	-0.07		0		0
GUSB	XM_015447246.1:879	Housekeeping	mRNA	0.17	0.642099	0.11	0.744436	0.07	0.835106	0.04	0.897657	-0.42	0.183712	-0.43	0.2164	0.37	0.294559	-0.23	0.506075	-0.61		0.39	0.250634	-0.61	0.0758843
GZMA	XM_001097639.2:645	Endogenous	mRNA	0.19	0.747958	0.18	0.757373	-0.07	0.886309	0.53	0.395228	-1.19	0.0256496	-0.14	0.829419	1.19	0.237754	1.37	0.144451	2.31		4.47	0.00307715	-0.5	0.373901
GZMB	XM_005560998.1:576	Endogenous	mRNA	0.33	0.207909	0.32	0.606214	-0.24	0.430359	0.28	0.646111	-1.01	0.0160303	-0.66	0.57889	0.58	0.406614	1.36	0.054885	2.27		3.12	0.00372609	0.33	0.565836
GZMH	XM_005560994.1:163	Endogenous	mRNA	0.54	0.0940616	0.4	0.559886	-0.15	0.716761	0.5	0.469663	-1.28	0.0213455	-0.16	0.872309	-1.62	0.00140448	0.29	0.652338	-0.24		2.3	0.0105398	0.96	0.168452
GZMK	XM_005556895.1:484	Endogenous	mRNA	-0.22	0.642445	0.32	0.603499	-0.15	0.736049	-0.32	0.535265	-0.1	0.854898	0.23	0.69694	0.81	0.0822483	0.58	0.316643	2.66		3.59	0.00098588	0.58	0.520685
GZMM	XM_005595770.1:157	Endogenous	mRNA	0		0		0		0		0		0.07	0.373901	0		0		0		0.19	0.155413	0.36	0.373901
HAMP	XM_005588836.1:131	Endogenous	mRNA	0		0		0		0		0		0		0.62	0.349973	0		0.62		0		0
HAVCR2	XM_005558381.1:529	Endogenous	mRNA	0		0		0		0		0.33	0.194226	0		0.33	0.190669	0.73	0.167514	1.02		1.13	0.0322608	0
HDAC3	XM_015452048.1:403	Housekeeping	mRNA	-0.21	0.544994	0.17	0.578539	-0.07	0.820862	0.06	0.845603	-0.77	0.02567	-0.35	0.380285	0.12	0.704476	-0.04	0.894023	0.58		0.47	0.231116	-0.96	0.0235638
HDAC4	XM_005574802.1:2433	Endogenous	mRNA	-0.12	0.756421	0.57	0.110873	-0.32	0.377042	0.3	0.155703	0.53	0.208215	0.71	0.153223	0.71	0.0801266	1.15	0.00167518	0.11		0.54	0.00778689	-0.12	0.373901
HFE	XM_005553872.1:400	Endogenous	mRNA	0		0		0		0		0.09	0.363217	0		0.27	0.0900131	0.07	0.373901	1.8		0.12	0.373901	0
HIF1A	XM_005561440.1:2618	Endogenous	mRNA	0.03	0.901219	-0.46	0.186635	-0.1	0.73252	-0.24	0.444565	1.1	0.019149	-0.58	0.395982	1.01	0.00281193	0.08	0.849483	1.44		-0.36	0.296743	-2.04	0.0102391
HLA-A	NM_001171838.1:235	Endogenous	mRNA	0.21	0.751869	0.19	0.840154	0	0.997542	0.17	0.869765	1.06	0.120934	0.81	0.39006	0.86	0.227795	0.51	0.637712	1.92		0.1	0.924751	-0.65	0.622633
HLA-B	NM_001114964.1:228	Endogenous	mRNA	0.09	0.658013	0.1	0.850047	-0.04	0.897515	0.18	0.766192	1.14	0.0219994	0.65	0.328404	0.75	0.0393322	0.73	0.247773	0.29		0.01	0.989657	-0.6	0.358997
HLA-C	NM_001048245.1:230	Endogenous	mRNA	-0.02	0.97932	0.09	0.927413	-0.11	0.891651	0.06	0.954839	0.47	0.670292	0.68	0.555462	0.16	0.860574	0.75	0.515001	-0.92		0.03	0.972633	-1.12	0.349516
HLA-DMA	XM_005553355.1:281	Endogenous	mRNA	0.31	0.337062	-0.45	0.302347	-0.23	0.525462	-0.27	0.410752	-2.07	0.00255441	-1.37	0.0375395	-2.3	6.636e-05	-1.34	0.00561008	-2.96		-0.83	0.0596175	-2.26	0.0192419
HLA-DMB	XM_002803688.1:1486	Endogenous	mRNA	-0.41	0.302712	0.25	0.600299	-0.48	0.0981129	0.23	0.626595	-1.26	0.0102898	0.12	0.811071	-1.29	0.00154237	0.04	0.925549	-1.68		0.58	0.247178	-0.29	0.592606
HLA-DOB	XM_005553370.1:723	Endogenous	mRNA	-0.06	0.85934	-0.57	0.122327	-0.38	0.255974	-0.67	0.0232224	-0.93	0.017939	-0.83	0.0315749	-0.86	0.0109409	-1.31	0.00016293	0.11		-0.8	0.0252113	-1.15	0.0542294
HLA-DPA1	NM_001048247.1:214	Endogenous	mRNA	0.21	0.576972	-0.37	0.288477	-0.03	0.919279	-0.26	0.372373	-1.53	0.00743169	-1.58	0.122593	-1.78	0.00012349	-0.66	0.0847665	-2.77		-0.51	0.163483	-1.24	0.0244777
HLA-DPB1	XM_005553343.1:545	Endogenous	mRNA	-0.21	0.482408	0.16	0.576739	-0.51	0.0706223	-0.27	0.322533	-1.59	0.0602884	-0.65	0.375325	-1.5	0.00022166	-0.37	0.269323	-1.84		0.2	0.618818	-0.43	0.602207
HLA-DQA1	NM_001285343.1:429	Endogenous	mRNA	-0.17	0.70314	0	0.992199	-0.45	0.326752	-0.31	0.51918	-1.7	0.0529833	-0.96	0.348772	-1.62	0.0100111	-1.1	0.0123525	-2.47		-0.36	0.369438	-0.74	0.45229
HLA-DQB1	NM_001283172.1:428	Endogenous	mRNA	0.1	0.814633	-0.21	0.706463	-0.25	0.605501	-0.36	0.574138	-1.6	0.00420623	-0.94	0.17525	-1.9	0.00111823	-1.34	0.0155399	-2.46		-0.73	0.172766	-1.54	0.0420619
HLA-DRA	NM_001134298.1:360	Endogenous	mRNA	-0.06	0.714939	0.04	0.866898	-0.46	0.0376033	-0.29	0.259846	-0.94	0.0984499	-0.2	0.655167	-1.3	0.00178664	-0.41	0.213584	-2.12		0.24	0.484136	-0.36	0.159579
HLA-DRB1	NM_001284641.1:634	Endogenous	mRNA	-0.05	0.775997	0.05	0.84763	-0.47	0.0453148	-0.31	0.254108	-1.31	0.0502199	-0.15	0.68378	-1.57	2.13e-06	-0.56	0.20407	-3.63		-0.04	0.913126	-0.34	0.356141
HMGB1	NM_001283356.1:940	Endogenous	mRNA	-0.13	0.658651	-0.12	0.556432	-0.1	0.749881	-0.06	0.721553	0.06	0.835515	-0.19	0.491634	-0.08	0.754675	-0.05	0.694898	2.31		0.28	0.0547747	-1.09	0.00033641
HMGB2	XM_005556312.1:369	Endogenous	mRNA	-0.16	0.414664	0.15	0.441657	-0.21	0.0953519	-0.3	0.0881615	0.24	0.383382	-0.45	0.323544	1.07	9.47e-05	0.23	0.233996	1.38		1.01	0.0187569	-1.46	0.0370949
HMGN1	XM_005548677.1:914	Endogenous	mRNA	0	0.983522	0.13	0.409014	-0.38	0.021484	-0.16	0.274585	0.61	0.0362886	0.19	0.261548	1.08	0.00021326	0.35	0.10872	2.04		0.65	0.0269514	-0.4	0.582299
HPRT1	NM_001283594.1:533	Housekeeping	mRNA	-0.2	0.549183	-0.2	0.323002	0.13	0.395494	-0.3	0.120066	-0.17	0.615855	-0.46	0.286232	0.35	0.0509637	0.13	0.568608	1.48		0.34	0.128562	-0.64	0.408388
HRAS	XM_005576732.1:297	Endogenous	mRNA	0		0		0		0		0		0		0.03	0.363217	0		0.74		0.22	0.373901	0
HSD11B1	XM_005540709.1:555	Endogenous	mRNA	0		0		0		0		0		0		0		0		0.53		0		0
HSH2D	XM_005588318.1:1049	Endogenous	mRNA	0.17	0.440631	0.12	0.775902	0.54	0.232638	0.56	0.27823	1.73	0.00552975	1.6	0.0313744	0.75	0.0919416	0.61	0.297738	0.11		-0.21	0.615049	-1.33	0.0210258
HSPB1	NM_001260949.2:416	Endogenous	mRNA	0		0		0		0		0.16	0.363217	0		1	0.0504506	0.11	0.365391	0.7		0		0
HSPB2	XM_005579610.1:435	Endogenous	mRNA	0		0		0		0		0		0		0		0		0.06		0		0
ICAM1	NM_001047135.1:1170	Endogenous	mRNA	0		0		0		0		0.57	0.0766589	0		2.38	0.00019292	0.54	0.017813	2.66		0.09	0.176326	0
ICAM2	NM_001195389.1:825	Endogenous	mRNA	-0.07	0.617506	-0.09	0.582866	-0.16	0.387794	-0.2	0.208861	0.42	0.0286096	-0.15	0.353617	0.09	0.627881	-0.2	0.315532	-0.58		-0.29	0.232183	-0.21	0.270315
ICAM3	NM_001195749.1:233	Endogenous	mRNA	0.11	0.49086	0.1	0.716915	-0.13	0.436439	0.09	0.72731	0.63	0.00536572	-0.1	0.859149	-0.16	0.54937	-0.05	0.789266	0.26		-0.13	0.501634	-0.9	0.237006
ICAM4	XM_001100946.2:406	Endogenous	mRNA	0.05	0.772686	0.01	0.98916	0.39	0.301979	0.61	0.333742	0.76	0.118533	-0.08	0.845574	-0.09	0.363217	-0.01	0.972375	0.57		-0.13	0.73306	-0.31	0.373901
ICAM5	XM_001115985.2:65	Endogenous	mRNA	0		0		0		0		0		0		0		0		0		0		0
ICOS	XM_005574018.1:214	Endogenous	mRNA	-0.43	0.214046	-0.02	0.951283	-0.4	0.248124	-0.22	0.555759	-0.18	0.634121	-0.44	0.313029	0.7	0.151712	0.44	0.287864	3.51		1.39	0.010569	-0.24	0.708079
ICOSLG	XM_002803112.1:150	Endogenous	mRNA	0		0		0		0		0		0		0		0		0		0		0
IDO1	NM_001077483.1:133	Endogenous	mRNA	0	0.999757	-0.03	0.934062	0.4	0.421311	-0.13	0.722264	3.35	0.00142555	1.81	0.047663	3.25	1.98e-06	1.9	0.0185774	3.07		0.07	0.807744	-0.6	0.108068
IDO2	XM_001095833.2:363	Endogenous	mRNA	-0.1	0.288616	-0.08	0.690103	0.05	0.751911	-0.01	0.968253	1.21	0.040816	0.11	0.745621	0.88	0.071172	0.31	0.457045	1.13		-0.17	0.373901	-0.17	0.373901
IFI16	XM_005541319.1:858	Endogenous	mRNA	-0.33	0.141862	-0.02	0.9544	-0.15	0.712705	-0.27	0.532503	1.87	0.0041255	1.31	0.0682769	1.31	0.0054152	1.06	0.0838828	0.34		0.48	0.280205	-2.19	0.0284729
IFI35	XM_001112861.2:789	Endogenous	mRNA	0		0.02	0.373901	0.41	0.194405	0.03	0.373901	2.61	0.00509586	1.08	0.198137	2.13	0.00138934	1.36	0.0330716	1.72		0.45	0.0802778	0
IFI44	XM_005542938.1:626	Endogenous	mRNA	-0.54	0.528312	0.12	0.913187	0.78	0.461118	0.5	0.690697	4.6	0.00066119	3.63	0.0201355	4.19	0.00037291	3.36	0.0253739	3.93		1.75	0.114543	-0.76	0.447275
IFIH1	NM_001047123.1:655	Endogenous	mRNA	-1.03	0.059695	-0.12	0.853036	0.17	0.82016	-0.09	0.885094	3.68	0.00024515	2.47	0.0329394	3.02	0.0001561	2.24	0.0217067	2.96		0.82	0.0838838	-1.69	0.0037237
IFIT1	NM_001287726.1:1154	Endogenous	mRNA	-0.26	0.594312	-0.11	0.930223	1.32	0.0819857	0.38	0.787845	5.16	8.613e-05	3.6	0.0105043	3.96	0.00106851	3.13	0.017445	3.91		0.92	0.311874	-0.74	0.516536
IFIT2	XM_001086302.2:1204	Endogenous	mRNA	-0.6	0.453112	-0.49	0.661825	1.52	0.192931	0.38	0.743057	6.03	0.00014769	4.31	0.0205896	4.72	0.00020857	3.66	0.034039	4.38		0.77	0.367579	-2.43	0.0191901
IFIT3	XM_005565907.1:776	Endogenous	mRNA	-0.26	0.570945	-0.26	0.804164	1.43	0.11321	0.44	0.681998	5.26	0.00014794	3.78	0.0106749	4.4	7.626e-05	3.64	0.0187961	4.45		1.08	0.16653	-2	0.0363751
IFITM1	XM_005576718.1:454	Endogenous	mRNA	-0.57	0.0249205	0.29	0.447271	-0.14	0.767246	-0.31	0.281828	3	0.00204516	2.07	0.019929	2.59	5.951e-05	1.83	0.0225325	2.52		1.12	0.0125649	-0.6	0.0698269
IFNA1	XM_005581618.1:380	Endogenous	mRNA	0		0		0		0		0		0		0		0		0		0		0
IFNA2	NM_001135794.1:330	Endogenous	mRNA	0		0		0		0		0.18	0.363217	0		0.2	0.143384	0		2.39		0		0
IFNA4	XM_005581627.2:568	Endogenous	mRNA	0		0		0		0		0		0		0		0		0		0		0
IFNAR1	XM_001092098.1:143	Endogenous	mRNA	0	0.991959	0.09	0.624298	-0.11	0.837001	-0.06	0.810982	0.44	0.487756	-0.01	0.992422	0.32	0.51098	0.02	0.870906	-0.12		-0.32	0.0242625	-1.76	3.938e-05
IFNAR2	XM_001092342.2:1272	Endogenous	mRNA	0.16	0.566921	-0.06	0.858961	-0.35	0.399027	0.22	0.48774	-0.19	0.7032	0	0.994098	0.1	0.795259	0.4	0.43375	-0.61		-0.5	0.148371	-0.89	0.0319026
IFNB1	NM_001135795.1:272	Endogenous	mRNA	0		0		0		0		0.12	0.363217	0		0.07	0.363217	0.12	0.373901	2.39		0		0
IFNG	NM_001287657.1:358	Endogenous	mRNA	0.28	0.363217	0		0.17	0.363217	0		0		0		0.1	0.242717	0		0		0.14	0.373901	0
IFNGR1	NM_001266300.2:1200	Endogenous	mRNA	-0.05	0.802494	0.21	0.274484	-0.36	0.181602	-0.07	0.696238	0.67	0.0155375	0.62	0.204643	0.76	0.0228543	0.27	0.133785	-0.45		-0.23	0.209766	-2.34	0.0240449
IFNGR2	XM_005548806.2:830	Endogenous	mRNA	0	0.994477	0.43	0.11265	-0.19	0.539377	0.12	0.657049	1.95	0.00318923	1.15	0.0605734	1.84	5.948e-05	1.18	0.0654197	1.39		0.05	0.8154	-1.09	0.138552
IGF2R	XM_002803958.1:245	Endogenous	mRNA	-0.13	0.631367	0.2	0.552668	-0.32	0.440759	-0.09	0.759021	0.75	0.0519028	0.38	0.498521	0.3	0.379803	0.76	0.0360094	0.07		-0.44	0.146053	-1.72	0.0757013
IKBKAP	XM_005581114.1:2077	Endogenous	mRNA	-0.78	0.0402947	0.15	0.75971	-0.58	0.096375	-0.28	0.546757	0.04	0.934024	0.7	0.275287	-0.22	0.525939	-0.02	0.959016	-0.84		0.44	0.353956	1.26	0.113312
IKBKB	XM_001096913.2:870	Endogenous	mRNA	-0.5	0.23194	-0.35	0.108166	-0.38	0.0272951	-0.41	0.0459666	-0.81	0.0244197	-1.06	0.015681	-0.08	0.572307	-0.31	0.08877	0.36		-0.28	0.188796	-1.51	0.00022208
IKBKE	XM_005540634.1:1473	Endogenous	mRNA	-0.15	0.260155	-0.1	0.571657	-0.15	0.260155	-0.11	0.490942	-0.02	0.910885	-0.05	0.792691	0.49	0.0514713	0.03	0.870206	1.11		0.35	0.131488	0.36	0.527272
IKBKG	XM_005595004.1:1116	Endogenous	mRNA	-0.04	0.889475	0.06	0.180348	-0.27	0.335564	0.18	0.191365	-0.11	0.727893	0.22	0.373901	-0.14	0.609576	0.2	0.115259	0.19		0.05	0.373901	0
IKZF1	XM_005549595.1:528	Endogenous	mRNA	-0.13	0.267418	0.01	0.938411	-0.42	0.00047565	-0.21	0.136636	-0.29	0.0807153	-0.95	0.241143	-0.18	0.106711	0.11	0.413301	0.64		0.42	0.142713	-0.45	0.0149401
IKZF2	XM_001083114.2:935	Endogenous	mRNA	-0.33	0.42643	-0.53	0.306154	-1.01	0.0175754	-0.61	0.182078	-0.99	0.00621059	-1.08	0.0347856	-0.33	0.308586	-0.63	0.164646	1.95		-0.14	0.736839	-1.29	0.0215889
IKZF3	XM_005584045.1:1828	Endogenous	mRNA	-0.04	0.845324	0.12	0.521355	-0.46	0.0425933	-0.08	0.542496	-1.7	0.00255162	-1.15	0.0240532	-1.28	4.546e-05	-0.47	0.0408351	-1.27		0.07	0.78452	-1.92	0.0122953
IL10	XM_005540653.1:448	Endogenous	mRNA	0		0		0		0		0		0		0.06	0.363217	0.02	0.373901	0.58		0		0
IL10RA	XM_001092736.2:525	Endogenous	mRNA	0.09	0.645819	-0.41	0.20459	-0.18	0.47034	-0.33	0.241828	-0.16	0.447295	-0.93	0.19488	-0.18	0.495927	-0.27	0.358298	-0.71		0.09	0.807041	-2.84	0.00035471
IL10RB	XM_005548811.1:270	Endogenous	mRNA	0.22	0.4105	-0.12	0.679666	0.03	0.925507	0.06	0.794878	0.6	0.0596744	0.24	0.525852	0.69	0.0538123	0.33	0.322669	0.43		-0.16	0.51415	-1.66	0.051876
IL11	XM_005595782.1:575	Endogenous	mRNA	0		0		0		0		0		0		0		0		0		0		0
IL11RA	XM_005581441.1:642	Endogenous	mRNA	-0.01	0.363217	-0.12	0.534007	0.01	0.611638	0.11	0.685328	0.31	0.182994	0.03	0.901972	0	0.815074	0	0.995556	-0.01		-0.12	0.552125	-0.17	0.373901
IL12A	NM_001044734.1:397	Endogenous	mRNA	0		0		0		0		0		0		0		0		0		0		0
IL12B	NM_001044725.1:918	Endogenous	mRNA	0		0		0		0		0		0		0		0		0.92		0		0
IL12RB1	XM_001115186.2:1312	Endogenous	mRNA	-0.22	0.480864	0.31	0.0335493	-0.28	0.360108	0.53	0.0516339	0.47	0.30674	0.92	0.0274417	0.98	0.00340687	1.26	0.00227011	1.94		1.48	0.00102505	0
IL12RB2	XM_001094235.1:882	Endogenous	mRNA	-0.03	0.363217	0		-0.03	0.363217	0		-0.03	0.363217	0		0.45	0.0924931	0.07	0.373901	1.36		0.39	0.148753	0
IL13	NM_001032929.1:275	Endogenous	mRNA	0		0		0		0		0		0		0		0		0		0		0
IL13RA1	XM_002806369.1:670	Endogenous	mRNA	0.26	0.390751	-0.09	0.820551	0.21	0.525687	0.24	0.50463	0.91	0.00814844	0.5	0.478733	0.24	0.567255	0.26	0.613603	-0.31		-1.06	0.0240914	-1.89	0.0227099
IL15	NM_001044731.1:113	Endogenous	mRNA	-0.05	0.786776	0.01	0.373901	-0.1	0.527676	0		0.64	0.140664	0.19	0.373901	1.17	0.0001026	0.86	0.0307636	2.42		0.4	0.0891108	0
IL16	NM_001032808.1:910	Endogenous	mRNA	-0.02	0.885859	0.19	0.304667	-0.31	0.213002	0.09	0.648015	-0.76	0.00371153	-0.94	0.226375	-1.37	0.00068163	-0.5	0.0319981	-1.2		-0.27	0.187558	-2.56	0.00979721
IL17A	XM_005552759.1:164	Endogenous	mRNA	0		0		0		0		0		0		0		0		0		0		0
IL17B	XM_001106071.2:273	Endogenous	mRNA	0		0		0		0		0		0		0		0		0.66		0		0
IL17F	XM_001106517.2:101	Endogenous	mRNA	0		0		0		0		0		0		0		0		0		0		0
IL17RA	XM_005568062.1:842	Endogenous	mRNA	0.18	0.545533	0.17	0.476638	-0.25	0.451984	0.28	0.144152	0.38	0.228276	-0.46	0.579394	-0.09	0.769505	0.38	0.223856	-1.04		-0.71	0.00502729	-2	0.0361212
IL18	XM_005579633.1:355	Endogenous	mRNA	-0.13	0.692961	0.18	0.625661	-0.2	0.55232	-0.27	0.373901	0.85	0.130846	0.45	0.307412	1.98	0.00092657	1.11	0.0214034	3.54		1.93	0.00241957	-0.27	0.373901
IL18R1	XM_002799354.1:1245	Endogenous	mRNA	-0.01	0.958838	0.04	0.373901	-0.09	0.756308	0.06	0.243336	0.67	0.199058	0.28	0.373901	2.35	1.822e-05	0.35	0.195519	2.88		0.82	0.0709845	0
IL18RAP	XM_005575166.1:1147	Endogenous	mRNA	0		0		0.08	0.363217	0		1.85	0.0267436	0.36	0.373901	2.6	6.733e-05	0.74	0.216133	2.88		0.42	0.193801	0
IL19	XM_002801950.1:1034	Endogenous	mRNA	0		0		0		0		0		0		0		0		0		0		0
IL1A	NM_001042757.1:80	Endogenous	mRNA	0		0		0		0		0		0		0	0.363217	0		2.07		0		0
IL1B	NM_001042756.1:391	Endogenous	mRNA	-0.74	0.0858341	0.21	0.507157	-0.36	0.443079	-0.03	0.902865	1.48	0.0475892	1.11	0.22347	0.82	0.120187	0.83	0.0851651	1.01		-0.29	0.231862	-0.33	0.186081
IL1R1	XM_005575155.1:1899	Endogenous	mRNA	-0.45	0.350959	-0.55	0.327572	0.18	0.516529	-0.09	0.857973	0.09	0.830025	-0.62	0.362204	1.88	0.00433003	-0.53	0.339512	1.32		-0.97	0.0841314	-1.52	0.0212407
IL1R2	NM_001047134.1:415	Endogenous	mRNA	0.09	0.837831	-0.25	0.762228	-0.13	0.773621	-0.15	0.872404	-1.27	0.0808625	-1	0.211756	2.16	0.0844244	-1.34	0.16673	2.89		-1.4	0.127333	-2.22	0.023773
IL1RAP	NM_001032960.1:1255	Endogenous	mRNA	-0.05	0.788603	-0.06	0.8723	0.1	0.774913	-0.33	0.39116	1.09	0.0362325	0.51	0.499118	1.44	0.00263123	0.14	0.704169	1.67		-1.63	0.0424466	-2.46	0.00916116
IL1RL1	XM_005575158.1:1026	Endogenous	mRNA	-0.05	0.774381	0.01	0.987183	-0.15	0.363217	-0.34	0.447391	0.05	0.844564	0	0.995942	0.85	0.0606725	0.08	0.8882	0.13		-0.42	0.347933	-0.59	0.194494
IL1RL2	XM_005575151.1:1437	Endogenous	mRNA	0		0		0		0		0		0		0.13	0.363217	0		2.37		0		0
IL1RN	XM_005575305.1:499	Endogenous	mRNA	0		0		0.24	0.363217	0		4.34	0.00492255	2.09	0.0863379	3.33	0.00060673	1.66	0.0789536	3.72		0		0
IL2	NM_001284699.1:172	Endogenous	mRNA	0		0		0		0		0		0		0		0		0.7		0		0
IL20	XM_001084726.2:331	Endogenous	mRNA	0		0		0		0		0		0		0		0		0		0		0
IL21	XM_005555864.1:148	Endogenous	mRNA	0		0		0		0		0		0		0		0		0		0		0
IL21R	XM_001094102.2:295	Endogenous	mRNA	-0.36	0.383957	0.35	0.275244	-0.54	0.0697006	0.25	0.344649	-1.03	0.00021735	0.03	0.934415	-0.05	0.896724	0.85	0.0415318	0.88		0.73	0.0519768	-0.21	0.373901
IL22	NM_001194724.1:315	Endogenous	mRNA	0		0		0		0		0		0		0		0		0		0		0
IL22RA2	XM_001099782.2:822	Endogenous	mRNA	0		0		0		0		0		0		0		0		2.49		0		0
IL23A	NM_001194669.1:400	Endogenous	mRNA	0		0		0		0		0		0		0		0		1.6		0		0
IL23R	XM_001093896.2:1080	Endogenous	mRNA	0		0		0		0		0		0		0		0		0		0		0
IL26	XM_001117154.2:65	Endogenous	mRNA	0		0		0		0		0		0		0.03	0.363217	0		1.62		0.18	0.373901	0
IL27	XM_001097165.2:172	Endogenous	mRNA	0		0		0		0		0		0		0		0		0		0		0
IL28A	XM_005589169.1:58	Endogenous	mRNA	0		0		0		0		0		0		0		0		0		0		0
IL28B	XM_001086865.1:160	Endogenous	mRNA	0		0		0		0		0		0		0		0		0		0		0
IL29	XM_001085768.2:255	Endogenous	mRNA	0		-0.17	0.373901	0		-0.17	0.373901	0.41	0.0857404	-0.16	0.410495	0.1	0.283659	-0.16	0.422779	1.42		-0.17	0.373901	-0.17	0.373901
IL2RA	NM_001032917.1:652	Endogenous	mRNA	0		0		0		0		0		0		2.62	0.00735901	0.18	0.231299	2.02		0.03	0.373901	0
IL2RB	XM_001085792.2:202	Endogenous	mRNA	-0.48	0.225702	0.43	0.509005	-0.37	0.107017	0.27	0.496112	-1.24	0.00987099	-0.05	0.928702	-0.47	0.242243	0.68	0.143563	0.14		2.09	0.00303311	-0.65	0.313007
IL2RG	NM_001035529.1:645	Endogenous	mRNA	0.02	0.918568	-0.21	0.407763	-0.29	0.172188	-0.42	0.10111	-0.76	0.00309675	-1.33	0.049031	-0.14	0.668074	-0.21	0.344751	-0.71		0.3	0.385509	-2.71	0.00499701
IL3	NM_001101734.1:75	Endogenous	mRNA	0		0		0		0		0		0		0		0		0		0		0
IL33	XM_005581767.2:102	Endogenous	mRNA	0		0		0		0		0		0		0.19	0.363217	0		1.85		0		0
IL4	NM_001032904.1:217	Endogenous	mRNA	0		0		0		0		0		0		0.2	0.363217	0.07	0.180997	1.39		0.14	0.373901	0.51	0.373901
IL4R	XM_001093763.2:655	Endogenous	mRNA	-0.13	0.32964	0.39	0.130279	-0.2	0.153439	0.03	0.373901	0.7	0.1595	0.68	0.120183	1.44	0.00053631	1.01	0.0132501	2.24		0.63	0.0384832	0
IL5	XM_005557730.1:753	Endogenous	mRNA	0		0		0		0		0		0		0		0		0		0		0
IL5RA	XM_005547648.1:769	Endogenous	mRNA	-0.13	0.363217	-0.14	0.773429	-0.13	0.363217	-0.36	0.429609	-0.13	0.363217	-0.37	0.397803	-0.01	0.943516	-0.7	0.0952556	2.03		-0.68	0.100391	-0.74	0.0820532
IL6	NM_001042733.1:139	Endogenous	mRNA	0		0		0		0		0.97	0.0784762	0		1.79	0.0302239	0.35	0.289269	1.6		0		0
IL6R	XM_005541663.1:1684	Endogenous	mRNA	0.46	0.11961	-0.34	0.385205	0.21	0.532097	0.29	0.293116	-0.08	0.792438	-1.17	0.163184	-1.6	0.0229018	-0.59	0.0997523	-2.57		-1.75	0.00338027	-2.71	0.00029311
IL6ST	XM_005556924.1:2096	Endogenous	mRNA	0.03	0.914457	-0.17	0.314287	-0.24	0.274358	-0.33	0.196883	-0.52	0.174853	-0.8	0.0615862	0.72	0.0980135	-0.34	0.100296	0.53		-0.17	0.33158	-1.99	7.683e-05
IL7	XM_005563593.1:654	Endogenous	mRNA	0.15	0.671804	-0.07	0.845037	-0.2	0.539085	-0.46	0.210399	-0.53	0.0609231	-0.44	0.266046	-0.38	0.165594	-0.47	0.199983	2.14		-0.28	0.43097	-0.69	0.0861355
IL7R	NM_001284908.1:522	Endogenous	mRNA	-0.32	0.221275	-0.03	0.899655	-0.45	0.0215466	-0.36	0.0585185	-1.08	0.00326457	-1.64	0.125442	-1	0.00271277	-0.26	0.334074	-0.79		-0.16	0.382413	-1.35	0.00042444
IL8	NM_001032965.1:125	Endogenous	mRNA	0.48	0.149408	0.09	0.866266	-0.64	0.147765	0.84	0.0696304	-0.01	0.983608	-0.45	0.615295	0.17	0.738353	0.49	0.282835	-0.38		-0.9	0.196761	-2.85	0.00323065
IL9	XM_001110897.2:308	Endogenous	mRNA	-0.23	0.567631	-0.05	0.866099	-0.15	0.712988	-0.34	0.202093	1.53	0.00404277	0.43	0.532026	1.49	0.0079459	0.56	0.243622	0.55		-0.28	0.391532	-2	0.0203254
ILF3	XM_001102411.2:495	Endogenous	mRNA	0.21	0.464816	-0.34	0.117618	-0.09	0.740039	-0.04	0.862213	-1.57	0.00435401	-1.39	0.00324357	-0.93	0.0468271	-0.59	0.0250968	-0.33		-0.45	0.137264	-2.37	0.00012844
IRAK1	XM_002806456.1:553	Endogenous	mRNA	0.33	0.396012	0.06	0.860019	-0.05	0.895651	0.36	0.298052	-0.61	0.0837341	-0.12	0.6834	0.29	0.436656	0.38	0.215899	0.47		0.01	0.979372	-0.35	0.180984
IRAK2	XM_001090790.2:595	Endogenous	mRNA	-0.02	0.204997	-0.03	0.856337	0.17	0.248661	-0.06	0.732085	0.89	0.0304489	0.41	0.208359	0.87	0.00714449	0.41	0.144235	1.07		0.09	0.595412	-0.14	0.373901
IRAK3	XM_001117080.2:1610	Endogenous	mRNA	0.46	0.12828	-0.33	0.407457	0.07	0.836837	-0.03	0.924948	0.32	0.357639	-0.86	0.192312	1.7	0.00013837	-0.1	0.788859	1.66		-0.97	0.0163916	-2.55	0.00061014
IRAK4	NM_001136101.1:810	Endogenous	mRNA	-0.55	0.103614	0.04	0.753567	-0.26	0.16179	-0.18	0.419881	0.18	0.320609	-0.1	0.811076	0.23	0.188964	0.12	0.435887	0.4		0.24	0.0882222	-0.97	0.130542
IRF1	XM_001104048.1:179	Endogenous	mRNA	-0.15	0.658917	0.04	0.869015	0.28	0.543818	0.03	0.885638	1.57	0.00268873	1.16	0.104442	0.66	0.133774	1.23	0.0713437	-0.36		-0.02	0.904454	-1.89	0.0506762
IRF3	NM_001135797.1:290	Endogenous	mRNA	-0.02	0.839123	0.1	0.563671	-0.19	0.153646	-0.06	0.691343	-0.46	0.132391	-0.52	0.459643	0.23	0.230429	0.18	0.342015	-0.15		0.68	0.031824	-0.71	0.294056
IRF4	XM_005554181.1:1367	Endogenous	mRNA	-0.51	0.232361	0.34	0.331018	-0.63	0.0715861	0.31	0.358663	-1.03	0.0102808	-0.69	0.0765971	-0.26	0.506877	0.43	0.268287	1.84		1.07	0.0360604	-0.69	0.0765971
IRF5	XM_005550729.1:1158	Endogenous	mRNA	-0.49	0.22893	0.28	0.399126	-0.36	0.337536	0.23	0.447948	1.8	0.00284715	0.93	0.109585	1.64	0.00137307	1.14	0.0546277	0.6		0.49	0.115339	-0.21	0.373901
IRF7	NM_001136100.1:1398	Endogenous	mRNA	-0.12	0.788313	0.05	0.797742	0.84	0.305761	0.49	0.214768	4.01	0.0003945	2.74	0.0286492	3.35	0.00010437	2.39	0.0304786	3.8		0.33	0.295295	-0.1	0.373901
IRF8	XM_005592710.1:1266	Endogenous	mRNA	0.05	0.888567	0.07	0.7326	-0.26	0.408839	-0.03	0.866118	0.05	0.901166	0.21	0.500631	0.47	0.0949635	0.51	0.0110969	-0.57		0.57	0.0352812	-0.12	0.373901
IRGC	XM_005589461.2:1059	Endogenous	mRNA	0.01	0.363217	0		0		0		1.11	0.0263618	0		1.62	0.00035907	0.37	0.331144	2.29		0		0
IRGM	XM_005558886.1:640	Endogenous	mRNA	0		0		0		0		0.15	0.363217	0		0.3	0.126746	0		2.4		0		0.49	0.373901
ISG20	XM_005560453.2:437	Endogenous	mRNA	-0.24	0.367147	-0.09	0.728008	0.03	0.92718	-0.32	0.141186	2.78	0.00292939	1.93	0.0393456	2.63	7.35e-05	1.86	0.0329851	2.28		0.69	0.115622	0.58	0.00887567
ITGA2B	XM_001114526.2:795	Endogenous	mRNA	-0.38	0.513027	0.2	0.617022	-0.1	0.822925	0.13	0.782813	-0.21	0.749795	-0.53	0.491131	0.6	0.280341	0.99	0.0896096	-0.08		0.54	0.140207	-0.59	0.397395
ITGA4	XM_001100929.2:2035	Endogenous	mRNA	-0.33	0.0658732	-0.02	0.950534	-0.6	0.00725656	-0.49	0.0569083	-0.69	0.0210833	-0.96	0.331575	-1.42	5.696e-05	-0.33	0.256157	-0.25		0.46	0.062209	-0.48	0.0457909
ITGA5	XM_001110116.2:2435	Endogenous	mRNA	-0.1	0.395516	-0.02	0.955741	-0.01	0.967329	-0.03	0.915575	-0.24	0.192486	-0.9	0.287767	-0.6	0.148852	-0.55	0.121399	-1.68		-1.01	0.0188645	-3.01	0.00061089
ITGA6	XM_001086200.2:605	Endogenous	mRNA	0.09	0.804578	-0.03	0.946196	-0.12	0.690686	0	0.995341	-0.81	0.0144799	-0.48	0.269319	0.26	0.455995	0.27	0.497106	0.54		0.01	0.97866	-0.79	0.0778414
ITGAE	XM_005583162.1:2510	Endogenous	mRNA	0		0		0		0		0		0		0		0		0.74		0		0
ITGAL	XM_001100800.2:1305	Endogenous	mRNA	-0.13	0.457097	0.3	0.277239	-0.62	0.0489489	-0.07	0.740718	0.07	0.683622	-0.24	0.718413	-0.08	0.655184	0.99	0.00715595	0.45		1.04	0.0157269	-1.48	0.0811065
ITGAM	XM_005591740.1:1671	Endogenous	mRNA	0.04	0.882404	0.12	0.621503	-0.29	0.389965	0.01	0.946589	1.32	0.0031404	0.66	0.214082	1.73	7.5e-07	1.06	0.0422266	1.68		0.24	0.414434	-2.02	0.00336889
ITGAX	XM_005591741.1:2025	Endogenous	mRNA	0.14	0.808689	0.43	0.374982	-0.11	0.812321	0.32	0.460529	-0.82	0.0880433	-0.04	0.928471	-0.71	0.133638	0.23	0.632477	-0.96		0.08	0.830259	-0.52	0.1835
ITGB1	XM_002805609.1:1430	Endogenous	mRNA	-0.11	0.465338	-0.22	0.260486	-0.2	0.205786	-0.28	0.240932	-0.52	0.0350739	-1.31	0.158023	-0.37	0.0169271	-0.07	0.755752	0.41		0.18	0.427479	-1.22	0.00046634
ITGB2	XM_005548517.1:853	Endogenous	mRNA	0.25	0.280639	0.27	0.278436	-0.29	0.168592	0.27	0.194351	0.14	0.450649	-0.68	0.326818	-0.12	0.522708	0.21	0.491543	-1.58		0.18	0.556779	-2.49	0.00958839
ITLN1	XM_005541233.1:716	Endogenous	mRNA	0		0		0.04	0.363217	0.24	0.188795	0.31	0.192399	0.06	0.373901	0		0.13	0.373901	0.74		0.28	0.177832	0.49	0.373901
ITLN2	XM_005545159.1:713	Endogenous	mRNA	0		0		0		0		0.29	0.179847	0.18	0.373901	0.16	0.363217	0		0.74		0		0
JAK1	XM_005543157.1:1294	Endogenous	mRNA	-0.11	0.343458	0	0.981673	-0.21	0.113467	-0.28	0.12137	-0.23	0.0205035	-0.96	0.218507	-0.33	0.0100234	0.1	0.489427	0.8		0	0.994428	-2.55	0.0137649
JAK2	XM_005581792.1:3097	Endogenous	mRNA	-0.27	0.281608	0.1	0.706329	-0.03	0.924779	-0.25	0.276799	2.17	0.00298441	1.07	0.0584328	0.97	0.0875325	1.41	0.0197245	1.06		0.17	0.384758	-0.88	0.202698
JAK3	XM_001115037.2:2516	Endogenous	mRNA	-0.66	0.0996236	-0.1	0.730509	-0.04	0.888394	0.04	0.888709	-0.8	0.0289323	-0.39	0.181352	0.5	0.25105	0.42	0.236307	0.2		0.48	0.215969	-0.39	0.181352
JUN	XM_005543232.1:1008	Endogenous	mRNA	0.13	0.71745	0.28	0.396244	-0.39	0.244859	0.41	0.208201	-0.59	0.0572662	-0.07	0.6929	0.73	0.185427	0.82	0.0176214	-0.59		0.98	0.0105383	-0.16	0.373901
KCNJ2	XM_005584811.1:1400	Endogenous	mRNA	-0.2	0.574577	-0.13	0.77692	0.11	0.80262	0.12	0.807357	1.6	0.0300155	0.91	0.205244	0.76	0.240559	0.93	0.109868	2.16		-1.06	0.065556	-2.55	0.00149117
KEAP1	XM_001105867.2:605	Endogenous	mRNA	0		0		0		0		0		0		0.07	0.363217	0		0.18		0.1	0.190887	0
KIR2DL4	XM_005595312.1:195	Endogenous	mRNA	0		0		0		0		0		0		0		0		0		0		0
KIR3DL1	NM_001193463.1:758	Endogenous	mRNA	0		0		0		0		0		0		0.17	0.263997	0		0		0		0
KIR3DL2	XM_005595311.1:1444	Endogenous	mRNA	0.08	0.792756	-0.14	0.724594	-0.17	0.41557	-0.32	0.378966	-0.17	0.453336	-0.29	0.434612	0.85	0.0377675	-0.06	0.881572	1.65		-0.21	0.558689	-0.43	0.244002
KIR3DL3	XM_005590338.1:878	Endogenous	mRNA	0		0		0		0		0		0		0.08	0.363217	0		0.99		0		0
KIR3DS1	XM_005595313.1:851	Endogenous	mRNA	-0.11	0.363217	0.17	0.373901	-0.11	0.363217	0.06	0.373901	-0.11	0.363217	0.21	0.373901	0.27	0.33064	0.3	0.222962	1.01		0.08	0.373901	0
KIT	XM_005555273.1:1317	Endogenous	mRNA	-0.05	0.731425	0.16	0.194244	-0.06	0.748858	0.09	0.184108	-0.18	0.221325	0.12	0.373901	-0.18	0.221325	0.07	0.373901	-0.18		0.08	0.373901	0
KLRB1	XM_005570085.1:377	Endogenous	mRNA	-0.38	0.346903	0.79	0.160393	-0.56	0.0543218	0.35	0.503408	-0.8	0.127069	0.4	0.55881	-1.1	0.00533581	0.06	0.921358	0.61		1.69	0.0165281	1.78	0.007679
KLRC1	NM_001284177.1:95	Endogenous	mRNA	-0.31	0.222607	0.09	0.373901	-0.31	0.222607	0		-0.11	0.729562	0		0.25	0.50941	0.03	0.373901	2.5		0.67	0.0979588	0
KLRC2	XM_005596017.1:1024	Endogenous	mRNA	-0.06	0.363217	0.16	0.373901	-0.06	0.363217	0.08	0.373901	-0.06	0.363217	0.3	0.216863	0.46	0.227268	0.13	0.177852	3.07		0.32	0.0883936	0
KLRC3	XM_005595216.1:692	Endogenous	mRNA	0.31	0.277568	0.1	0.892773	-0.24	0.428194	0.14	0.851854	-0.79	0.163789	0.18	0.808657	-1.09	0.00837962	0.13	0.840998	-0.87		1.36	0.0676701	-0.58	0.534035
KLRD1	NM_001032828.1:365	Endogenous	mRNA	-0.22	0.650024	0.84	0.216341	-0.36	0.472738	0.25	0.668329	-0.54	0.420131	0.9	0.258474	-0.33	0.44647	1.16	0.0693148	0.36		2.37	0.00489461	0.86	0.270561
KLRF1	NM_001285324.1:514	Endogenous	mRNA	0.06	0.905245	0.4	0.0816341	-0.03	0.945448	0.19	0.22809	-0.3	0.44166	0.66	0.0753269	-0.48	0.206859	0.18	0.274398	0.48		1.19	0.0272626	0
KLRF2	XM_005570092.1:616	Endogenous	mRNA	0		0		0		0		0		0		0.15	0.308799	0		3.37		0		0
KLRG1	XM_005570060.1:673	Endogenous	mRNA	-0.61	0.0702103	0.08	0.777275	-0.63	0.0403263	0.2	0.538905	-0.77	0.0191517	0	0.989734	-0.95	0.00449527	-0.1	0.69038	-0.11		0.61	0.0362823	-0.33	0.181477
KLRG2	XM_005550917.1:784	Endogenous	mRNA	0		0		0		0		0		0		0		0		0		0		0
KLRK1	NM_001283284.1:374	Endogenous	mRNA	0.13	0.572138	0.09	0.802661	-0.33	0.266175	0.3	0.431385	-1.83	0.00092652	-0.98	0.0654507	-2.13	2.31e-06	-0.76	0.111871	-2.19		1.24	0.0154749	-1.33	0.0614974
KNG1	XM_001101685.2:428	Endogenous	mRNA	0		0		0		0		0		0		0		0		0		0		0
LAG3	XM_005569954.1:1283	Endogenous	mRNA	-0.06	0.708846	0		-0.14	0.363217	0		-0.14	0.363217	0		0.79	0.0687956	0.12	0.365573	2.4		1.13	0.0210063	0
LAIR1	XM_005590317.1:341	Endogenous	mRNA	0.24	0.4845	-0.34	0.300008	-0.09	0.778458	-0.09	0.740952	-0.84	0.0587869	-1.55	0.0308721	0	0.998922	-1.04	0.00540841	-0.63		-0.18	0.576659	-2.95	0.00415467
LAIR2	XM_005590334.1:128	Endogenous	mRNA	0		0		0		0		0		0		0		0		0.06		0		0
LAMP3	XM_005546488.1:987	Endogenous	mRNA	0		0		0		0		0		0		0		0		0		0		0
LCK	XM_002802327.1:263	Endogenous	mRNA	0.06	0.730141	0.11	0.514399	-0.33	0.0598764	-0.19	0.194429	-0.74	0.0228899	-0.77	0.155466	-0.27	0.360783	0.04	0.830235	0.51		1.1	0.0325831	-1.99	0.0150832
LCP2	XM_005558492.1:895	Endogenous	mRNA	-0.18	0.42916	0.1	0.70873	-0.03	0.934611	0.08	0.728288	0.5	0.0709994	0.28	0.565705	-0.22	0.585595	0.55	0.0604065	0.28		-0.05	0.786162	-2.4	0.0183265
LEF1	XM_005555635.1:1612	Endogenous	mRNA	-0.42	0.130459	-0.06	0.775582	-0.62	0.00508376	-0.56	0.035964	-1.26	0.00736041	-0.99	0.0828504	-0.77	0.0007907	-0.53	0.0759822	0.25		-0.42	0.0805177	-0.53	0.41021
LGALS3	XM_005561313.1:642	Endogenous	mRNA	0.05	0.881316	0.3	0.370856	-0.32	0.335453	0.11	0.74241	0.26	0.460124	0.34	0.390861	0.04	0.894684	0.32	0.305329	0.53		0.25	0.46509	-0.44	0.18038
LIF	XM_005567631.1:2704	Endogenous	mRNA	0		0		0		0		0		0		0		0		0.49		0		0
LILRA1	NM_001040670.1:2367	Endogenous	mRNA	0		-0.05	0.865096	0		-0.24	0.373901	0.16	0.363217	0.05	0.898061	0		0.41	0.406521	0		0.12	0.763723	-0.24	0.373901
LILRA2	XM_005596068.1:724	Endogenous	mRNA	-0.23	0.666108	0.54	0.31559	-0.4	0.473158	0.25	0.682143	1.31	0.0301752	1.07	0.214071	1.29	0.0343844	1.26	0.0866173	1.75		0.59	0.31628	-0.97	0.0923656
LILRA3	NM_001040675.1:230	Endogenous	mRNA	0.57	0.3821	0.1	0.893347	0.32	0.621716	0.66	0.333745	1.18	0.144652	0.11	0.896485	0.17	0.782928	0.59	0.446824	-2.42		-1.08	0.12077	-1.22	0.0897421
LILRA4	XM_005590289.1:685	Endogenous	mRNA	0		0		0		0		0		0		0.31	0.283626	0		0		0		0
LILRA5	XM_005590290.1:1094	Endogenous	mRNA	0.47	0.205582	0.77	0.226569	-0.08	0.875133	0.88	0.191182	1.61	0.00655657	1.23	0.195853	1.49	0.00525763	0.82	0.189003	0.73		0.04	0.941106	-1.14	0.0771002
LILRA6	NM_001040674.1:714	Endogenous	mRNA	0		0		0		0		0		0		0		0.03	0.373901	0		0		0
LILRB1	NM_001040672.1:52	Endogenous	mRNA	-0.1	0.838043	0.23	0.687031	-0.16	0.711785	0.11	0.82939	0.2	0.733204	0.39	0.509033	0.3	0.395261	0.77	0.317807	3.68		0.67	0.294147	-0.83	0.07365
LILRB2	XM_015441717.1:2837	Endogenous	mRNA	0.09	0.832176	0.84	0.0878345	-0.31	0.402947	0.41	0.432851	0.91	0.105617	0.7	0.319269	1.08	0.0464646	1.34	0.0247759	-0.23		0.82	0.0864103	-0.87	0.0749846
LILRB3	XM_015125531.1:652	Endogenous	mRNA	0.32	0.212437	-0.03	0.962994	-0.07	0.886013	0.34	0.549195	0.2	0.71114	-0.09	0.916515	-0.25	0.625756	-0.09	0.880177	-0.22		-0.89	0.162083	-1.16	0.0843797
LILRB4	NM_001040676.1:635	Endogenous	mRNA	0		0		0		0		0		0		0		0		0		0		0
LILRB5	XM_001083886.2:415	Endogenous	mRNA	0		0		0		0		0		0		0		0		0		0.2	0.373901	0.57	0.373901
LIMK1	XM_005595495.1:2173	Endogenous	mRNA	0		0		0		0		0		0		0		0		0		0		0
LITAF	XM_005591267.1:620	Endogenous	mRNA	0.06	0.767971	0.03	0.943709	0.03	0.919255	0.37	0.229076	1.34	0.0101059	0.79	0.259883	1.25	0.00190375	1.13	0.0396476	0.68		-0.39	0.193881	-1.28	0.0995499
LTA	NM_001047148.1:275	Endogenous	mRNA	0		0		0		0		0		0		0		0		0		0		0
LTB	NM_001047150.1:222	Endogenous	mRNA	0.38	0.114415	-0.32	0.405873	0.04	0.885934	-0.11	0.753084	-0.12	0.661615	-1.03	0.0950044	-1.46	0.00889726	-0.74	0.0726093	-2.69		-0.78	0.0564138	-2.21	0.0124158
LTB4R	XM_001114016.2:262	Endogenous	mRNA	0		0		0		0		0.89	0.0265425	0.22	0.373901	1.15	0.00774851	0.37	0.195118	0.12		0		0
LTB4R2	XM_001113942.2:1007	Endogenous	mRNA	0		0		0		0		0		0		0		0		0.78		0		0
LTBR	XM_005569894.1:729	Endogenous	mRNA	0		0		0		0		0.88	0.0322326	0.34	0.373901	1.23	0.000554	0.75	0.0381289	1.15		0.46	0.142627	0
LTF	XM_005546908.1:1534	Endogenous	mRNA	-0.57	0.176328	0.33	0.373901	-0.57	0.176328	0		0.13	0.76654	0.08	0.373901	1.56	0.091273	0.28	0.181823	2.15		0.45	0.128541	0
LTK	XM_005559246.1:1048	Endogenous	mRNA	0		0		0		0		0		0		0		0		0		0.16	0.373901	0
LY96	NM_001130432.1:327	Endogenous	mRNA	0.17	0.543222	0.03	0.952421	0.42	0.267171	0.34	0.436483	2.64	0.00238665	1.58	0.0714514	1.8	0.00476665	1.19	0.0613019	1		0.22	0.497717	-1.62	0.00406222
MAF	XM_005592863.1:782	Endogenous	mRNA	-0.15	0.260155	0.08	0.279748	-0.15	0.260155	0		-0.02	0.890898	0		0.48	0.0789755	0.77	0.0374297	1.7		0.82	0.0106021	0
MAFF	XM_005567311.1:1380	Endogenous	mRNA	0		0		0.04	0.363217	0		0		0		0.67	0.0297163	0.11	0.373901	0.58		0		0
MAFG	XM_005585281.1:3773	Endogenous	mRNA	-0.1	0.292501	0.17	0.0912051	-0.13	0.149607	0.06	0.373901	-0.02	0.870229	0		1.2	0.00156172	0.61	0.0590887	2.08		0.29	0.0988166	0
MAFK	XM_005548989.1:2309	Endogenous	mRNA	0		0		0		0		0		0		0		0		0.39		0		0
MALT1	XM_005586570.1:1344	Endogenous	mRNA	-0.08	0.746658	0.19	0.474117	-0.56	0.0117662	-0.1	0.704349	-0.79	0.104026	-0.6	0.216392	-0.23	0.257784	0.29	0.219946	1.31		0.46	0.105183	-1.18	0.126563
MAP2K1	XM_005559865.1:912	Endogenous	mRNA	0.34	0.368243	-0.36	0.15396	-0.08	0.814314	-0.38	0.0973354	-0.72	0.0986286	-1.22	0.00729309	-0.07	0.890324	-0.44	0.0942099	-0.21		-0.49	0.0904133	-1.55	0.00085543
MAP2K4	XM_001114292.2:385	Endogenous	mRNA	-0.27	0.373959	0.11	0.736852	-0.17	0.557016	-0.04	0.896275	0.85	0.0130937	0.73	0.0367911	-0.18	0.530431	0.42	0.201452	-0.04		-0.03	0.952412	1.05	0.0138585
MAP2K6	NM_001261706.1:1132	Endogenous	mRNA	-0.31	0.160105	-0.08	0.706392	-0.24	0.273241	-0.15	0.496289	0.06	0.836893	0.45	0.217288	0.1	0.696454	-0.02	0.927425	-0.38		0.64	0.0770254	0.33	0.582629
MAP3K1	XM_002804368.1:3465	Endogenous	mRNA	-0.1	0.484194	-0.21	0.430534	-0.27	0.134262	-0.39	0.172594	-0.79	0.185798	-1.07	0.114368	-0.48	0.046615	-0.49	0.0696873	0.08		-0.55	0.0490166	-2.6	0.00192445
MAP3K5	XM_002803926.1:1885	Endogenous	mRNA	-0.2	0.206998	-0.09	0.48032	-0.34	0.11445	-0.28	0.125099	0.76	0.0216269	0.37	0.397257	0	0.986721	0.09	0.655841	-0.04		-0.19	0.141778	-0.33	0.589775
MAP3K7	XM_005552337.1:1242	Endogenous	mRNA	-0.04	0.831058	-0.3	0.181298	-0.19	0.26303	-0.26	0.235158	-0.19	0.251081	-0.3	0.181298	-0.13	0.437923	-0.28	0.209025	-0.19		-0.19	0.390391	-0.3	0.181298
MAP3K9	XM_005561663.1:1933	Endogenous	mRNA	0		0		0		0		0.16	0.363217	0		0		0		0		0		0
MAP4K1	XM_001082963.2:300	Endogenous	mRNA	0.08	0.759448	-0.28	0.335768	-0.2	0.470311	-0.01	0.973806	-1.55	0.00665046	-1.34	0.00536072	-1.12	0.00120272	-0.59	0.0380227	-0.97		-0.09	0.780706	-1.64	0.00776148
MAP4K2	XM_005595670.1:976	Endogenous	mRNA	-0.58	0.0765699	0.17	0.692007	-0.31	0.155522	0.18	0.559492	-1.05	0.00614528	-0.36	0.395969	-0.56	0.0176247	-0.09	0.789516	-1.79		0.25	0.435047	-1.03	0.0213632
MAP4K4	XM_005575143.1:2011	Endogenous	mRNA	-0.23	0.0994862	-0.06	0.727185	-0.22	0.140664	0.02	0.942567	0	0.980292	-0.97	0.126996	0.14	0.462508	-0.25	0.122578	0.26		-0.36	0.060249	-2.86	2.138e-05
MAPK1	XM_001089600.1:1210	Endogenous	mRNA	-0.12	0.28804	0.04	0.814925	-0.39	0.0263834	-0.17	0.353836	-0.38	0.0217808	-0.08	0.622724	-0.42	0.00623635	-0.09	0.502201	-0.22		0.11	0.389577	-0.49	0.00789447
MAPK11	XM_001112524.2:993	Endogenous	mRNA	0		0		0		0		0		0		0		0		0		0		0
MAPK14	XM_001112423.2:595	Endogenous	mRNA	-0.17	0.699665	-0.24	0.570143	-0.27	0.541638	-0.32	0.438985	1.98	0.00298106	0.19	0.759489	1.23	0.0411976	0.53	0.0388331	2.41		-0.16	0.456784	-1.47	0.0008057
MAPK3	XM_002802443.1:1010	Endogenous	mRNA	0.43	0.157025	0.16	0.52787	-0.06	0.854971	0.36	0.207335	-0.54	0.254315	-0.26	0.612797	0.02	0.949881	-0.08	0.767401	-1.71		-0.17	0.525547	-1.58	0.00770193
MAPK8	XM_005565179.1:2612	Endogenous	mRNA	0.05	0.621671	0.09	0.373901	-0.07	0.224756	0.05	0.373901	-0.07	0.224756	0		0.29	0.135621	0.02	0.373901	2.23		0.09	0.32734	0
MAPKAPK2	XM_005540646.1:856	Endogenous	mRNA	-0.27	0.172758	0.26	0.284921	-0.42	0.0761686	-0.22	0.361089	0.8	0.00396917	0.43	0.434504	1.23	0.00077693	0.92	0.003984	1.15		0.84	0.00176475	-0.55	0.388953
MAPKAPK5	XM_001102910.2:1015	Endogenous	mRNA	-0.33	0.28786	0.62	0.148606	-0.41	0.161305	0.29	0.282521	0.39	0.353652	0.73	0.115954	0.79	0.0170676	1.09	0.00620246	1.45		0.78	0.0380157	0.47	0.524089
MARCO	XM_001083118.2:540	Endogenous	mRNA	0		0		0		0		0		0		0.04	0.363217	0		0.66		0		0
MASP1	XM_005545446.1:1348	Endogenous	mRNA	0		0		0		0		0		0		0		0		0		0		0
MASP2	XM_001118815.2:1355	Endogenous	mRNA	0		0		0		0		0		0		0		0		2.06		0.17	0.373901	0
MAVS	XM_005568426.2:1406	Endogenous	mRNA	0		0		0		0		0		0		0		0		0		0		0
MAX	NM_001285216.1:181	Endogenous	mRNA	-0.06	0.693174	0.05	0.741938	-0.1	0.626824	-0.16	0.293765	0.96	0.010371	0.39	0.195077	0.73	0.00555379	0.58	0.0875634	0.68		0.1	0.382465	-0.33	0.172916
MBL2	NM_001105535.1:420	Endogenous	mRNA	0		0		0		0		0		0		0		0		0.66		0		0
MBP	XM_001098960.2:707	Endogenous	mRNA	0		0.08	0.373901	0.16	0.363217	0.16	0.117471	0.13	0.363217	0		0.32	0.179555	0.23	0.186198	0.92		0.21	0.211319	0
MCL1	NM_001266501.2:955	Endogenous	mRNA	-0.15	0.385547	0.03	0.887368	-0.18	0.439533	-0.06	0.74473	1.06	0.0113004	0.5	0.291511	0.43	0.290636	0.69	0.104454	0.19		-0.07	0.741528	-1.52	0.00015764
MEF2A	XM_005560599.1:2185	Endogenous	mRNA	-0.25	0.196387	0.21	0.183031	-0.1	0.66463	0.01	0.373901	1	0.0590834	0.59	0.21856	1.17	0.0046021	0.67	0.124068	1.53		0.26	0.0907809	0
MEF2BNB	XM_005588524.1:344	Endogenous	mRNA	0		0		0		0		0.19	0.363217	0		0		0.09	0.280863	0.12		0		0
MEF2C	XM_001086519.1:1210	Endogenous	mRNA	-0.13	0.334433	-0.26	0.237308	0.02	0.947193	-0.31	0.178031	-0.18	0.176121	-0.31	0.178031	-0.18	0.176121	-0.18	0.438509	-0.18		-0.26	0.232663	-0.31	0.178031
MEF2D	XM_005541443.1:2469	Endogenous	mRNA	-0.31	0.281037	-0.08	0.759163	-0.38	0.175516	-0.16	0.574991	-0.25	0.402002	-0.09	0.818358	-0.31	0.238077	-0.01	0.982758	0.31		-0.05	0.857272	-0.33	0.441204
MIF	NM_001283697.1:60	Endogenous	mRNA	-0.23	0.497169	0.81	0.109158	-0.31	0.146793	0.43	0.337185	-0.33	0.3293	0.62	0.273864	0.85	0.0334174	1.06	0.0473049	1.12		1.67	0.00897438	0.43	0.634187
MKNK1	XM_005543476.1:848	Endogenous	mRNA	-0.52	0.103406	0.08	0.772438	-0.25	0.536714	0	0.989185	1.81	0.00101285	1.11	0.116254	1.6	0.00104432	1.09	0.019966	1.17		0.43	0.107061	-0.49	0.0746934
MME	XM_001105564.1:1261	Endogenous	mRNA	-0.46	0.238907	0.33	0.197015	-0.46	0.171704	0.01	0.373901	-0.73	0.0291551	0.5	0.179249	-0.73	0.0291551	0		0.85		0.06	0.373901	0
MMP3	XM_001098400.2:935	Endogenous	mRNA	0		0		0		0		0		0		0		0		0.74		0		0
MMP9	XM_001104871.2:1515	Endogenous	mRNA	0.44	0.46206	0.41	0.486336	-0.32	0.546063	-0.33	0.663964	0.26	0.551004	-0.39	0.639595	0.23	0.658759	-0.46	0.477166	-0.4		-1.72	0.0219641	-1.63	0.103967
MPPED1	NM_001283221.1:152	Endogenous	mRNA	0		0		0		0		0		0		0		0		0		0		0
MR1	NM_001284968.1:765	Endogenous	mRNA	0		0		0.17	0.363217	0		1.91	0.0258691	0.9	0.179583	1.45	0.0211524	1.04	0.0717585	1.37		0		0
MRC1	XM_005564743.1:1361	Endogenous	mRNA	0		0		0		0		0.22	0.175868	0		0		0.15	0.20664	0		0		0
MS4A1	XM_005577709.1:708	Endogenous	mRNA	-0.13	0.734137	-0.38	0.370078	-0.39	0.374394	-0.41	0.370219	-1.68	0.0527309	-1.49	0.0665408	-1.67	0.00081281	-1.42	0.00409979	-0.9		-0.85	0.0266847	-2.44	0.0292326
MS4A2	XM_005577736.1:657	Endogenous	mRNA	0		0		0		0		0.24	0.174911	0	0.373901	0.18	0.143232	0.2	0.100534	1.49		0.42	0.0946303	0
MSR1	XM_001097884.2:1125	Endogenous	mRNA	0		0		0		0		0		0		0		0		0		0		0
MUC1	XM_001115634.2:1922	Endogenous	mRNA	0		0		0		0		0		0		0		0		0		0		0
MX1	NM_001079693.1:1034	Endogenous	mRNA	-0.6	0.413228	0.01	0.99491	1.2	0.203348	0.63	0.592436	5.01	0.00011769	3.72	0.0127189	4.85	4.47e-06	3.75	0.0175874	5.02		1.73	0.108675	-1.97	0.0456572
MX2	XM_005548647.1:1483	Endogenous	mRNA	-0.07	0.902764	-0.31	0.698106	1.07	0.209873	0.19	0.845622	3.7	0.00039793	2.61	0.037839	3.27	0.00019451	2.29	0.0539099	2.88		0.67	0.438487	-2.33	0.0173352
MYC	NM_001142873.1:1200	Endogenous	mRNA	-0.43	0.335751	-0.14	0.368066	-0.38	0.40113	-0.56	0.0624177	-1.04	0.0175635	-0.76	0.14912	-0.23	0.565664	-0.2	0.288238	-0.09		0.02	0.929766	-1.73	8.619e-05
MYD88	NM_001130681.1:602	Endogenous	mRNA	0.06	0.795029	0.05	0.795331	-0.1	0.701806	0.16	0.576618	1.34	0.00486287	0.22	0.792993	0.86	0.03207	0.67	0.0782468	-0.5		-0.24	0.203232	-1.86	0.0178815
MYL2	XM_005572261.1:392	Endogenous	mRNA	0		0		0		0		0		0		0		0		0		0		0
NCAM1	XM_005579655.1:1488	Endogenous	mRNA	0		0		0		0		0.92	0.0333573	0.26	0.321194	0.22	0.363217	0.14	0.373901	1.37		0		0
[truncated: 223 more rows]

## Sheet: Cyno 0 DPI baseline
Probe Name	01 : Control : Fatal vs. 00 : Control : Fatal	01 : ODV : Fatal vs. 00 : ODV : Fatal	01 : ODV : Survivor vs. 00 : ODV : Survivor	P value of: 01 : ODV : Survivor vs. 00 : ODV : Survivor	04 : Control : Fatal vs. 00 : Control : Fatal	04 : ODV : Fatal vs. 00 : ODV : Fatal	04 : ODV : Survivor vs. 00 : ODV : Survivor	P value of: 04 : ODV : Survivor vs. 00 : ODV : Survivor	07 : Control : Fatal vs. 00 : Control : Fatal	07 : ODV : Fatal vs. 00 : ODV : Fatal	07 : ODV : Survivor vs. 00 : ODV : Survivor	P value of: 07 : ODV : Survivor vs. 00 : ODV : Survivor	10 : Control : Fatal vs. 00 : Control : Fatal	10 : ODV : Fatal vs. 00 : ODV : Fatal	10 : ODV : Survivor vs. 00 : ODV : Survivor	P value of: 10 : ODV : Survivor vs. 00 : ODV : Survivor
[truncated: 770 more rows]
